# Supplementary material for: Pressure in isochoric systems containing aqueous solutions at subzero Centigrade temperatures
Source: PLoS One. 2017 Aug 17;12(8):e0183353. doi: 10.1371/journal.pone.0183353 (PMC5560655; doi:10.1371/journal.pone.0183353)
Supplement: S1 File — (XLSX) [file pone.0183353.s001.xlsx]

## Sheet: Water -30 plot
Relative Time	Date	Relative Time [min]	Time Stamp UTC	CH1	CH2	Chn 1 Events
0	2017-04-26	0	17:28:27	-23.8707	-21.1687
0.2	2017-04-26	0	17:28:27	-24.3668	-21.1687
0.4	2017-04-26	0	17:28:27	-24.3668	-21.1687
0.6	2017-04-26	0	17:28:27	-24.8629	-20.6746
0.8	2017-04-26	0	17:28:27	-25.359	-20.1804
1	2017-04-26	0.0166667	17:28:28	-25.8551	-20.1804
1.2	2017-04-26	0.0166667	17:28:28	-25.8551	-19.6862
1.4	2017-04-26	0.0166667	17:28:28	-25.8551	-19.6862
1.6	2017-04-26	0.0166667	17:28:28	-25.8551	-19.6862
1.8	2017-04-26	0.0166667	17:28:28	-25.8551	-19.1921
2	2017-04-26	0.0333333	17:28:29	-25.8551	-19.1921
2.2	2017-04-26	0.0333333	17:28:29	-25.359	-19.1921
2.4	2017-04-26	0.0333333	17:28:29	-25.359	-19.1921
2.6	2017-04-26	0.0333333	17:28:29	-25.359	-19.1921
2.8	2017-04-26	0.0333333	17:28:29	-25.8551	-19.1921
3	2017-04-26	0.05	17:28:30	-25.8551	-19.1921
3.2	2017-04-26	0.05	17:28:30	-25.8551	-19.1921
3.4	2017-04-26	0.05	17:28:30	-25.8551	-19.1921
3.6	2017-04-26	0.05	17:28:30	-25.8551	-19.6862
3.8	2017-04-26	0.05	17:28:30	-25.8551	-19.6862
4	2017-04-26	0.0666667	17:28:31	-25.8551	-20.1804
4.2	2017-04-26	0.0666667	17:28:31	-25.359	-20.1804
4.4	2017-04-26	0.0666667	17:28:31	-25.359	-20.6746
4.6	2017-04-26	0.0666667	17:28:31	-25.359	-20.6746
4.8	2017-04-26	0.0666667	17:28:31	-24.8629	-21.1687
5	2017-04-26	0.0833333	17:28:32	-24.8629	-21.1687
5.2	2017-04-26	0.0833333	17:28:32	-24.8629	-21.1687
5.4	2017-04-26	0.0833333	17:28:32	-24.3668	-20.6746
5.6	2017-04-26	0.0833333	17:28:32	-24.3668	-20.6746
5.8	2017-04-26	0.0833333	17:28:32	-24.3668	-20.6746
6	2017-04-26	0.1	17:28:33	-24.3668	-20.6746
6.2	2017-04-26	0.1	17:28:33	-24.3668	-20.6746
6.4	2017-04-26	0.1	17:28:33	-24.3668	-20.6746
6.6	2017-04-26	0.1	17:28:33	-24.3668	-20.6746
6.8	2017-04-26	0.1	17:28:33	-24.3668	-20.6746
7	2017-04-26	0.116667	17:28:34	-24.3668	-20.6746
7.2	2017-04-26	0.116667	17:28:34	-24.3668	-21.1687
7.4	2017-04-26	0.116667	17:28:34	-24.3668	-21.1687
7.6	2017-04-26	0.116667	17:28:34	-24.3668	-21.1687
7.8	2017-04-26	0.116667	17:28:34	-24.8629	-20.6746
8	2017-04-26	0.133333	17:28:35	-24.8629	-20.6746
8.2	2017-04-26	0.133333	17:28:35	-25.359	-20.6746
8.4	2017-04-26	0.133333	17:28:35	-25.359	-20.1804
8.6	2017-04-26	0.133333	17:28:35	-25.8551	-20.1804
8.8	2017-04-26	0.133333	17:28:35	-25.8551	-19.6862
9	2017-04-26	0.15	17:28:36	-25.8551	-19.6862
9.2	2017-04-26	0.15	17:28:36	-25.8551	-19.6862
9.4	2017-04-26	0.15	17:28:36	-25.8551	-19.1921
9.6	2017-04-26	0.15	17:28:36	-25.8551	-19.1921
9.8	2017-04-26	0.15	17:28:36	-25.8551	-19.1921
10	2017-04-26	0.166667	17:28:37	-25.359	-19.6862
10.2	2017-04-26	0.166667	17:28:37	-25.8551	-19.1921
10.4	2017-04-26	0.166667	17:28:37	-25.359	-19.1921
10.6	2017-04-26	0.166667	17:28:37	-25.359	-19.1921
10.8	2017-04-26	0.166667	17:28:37	-25.8551	-19.1921
11	2017-04-26	0.183333	17:28:38	-25.8551	-19.1921
11.2	2017-04-26	0.183333	17:28:38	-25.8551	-19.1921
11.4	2017-04-26	0.183333	17:28:38	-26.3512	-19.1921
11.6	2017-04-26	0.183333	17:28:38	-26.3512	-19.1921
11.8	2017-04-26	0.183333	17:28:38	-25.8551	-19.6862
12	2017-04-26	0.2	17:28:39	-25.8551	-19.6862
12.2	2017-04-26	0.2	17:28:39	-25.8551	-20.1804
12.4	2017-04-26	0.2	17:28:39	-25.359	-20.1804
12.6	2017-04-26	0.2	17:28:39	-25.359	-20.1804
12.8	2017-04-26	0.2	17:28:39	-24.8629	-20.6746
13	2017-04-26	0.216667	17:28:40	-24.8629	-20.6746
13.2	2017-04-26	0.216667	17:28:40	-24.8629	-20.6746
13.4	2017-04-26	0.216667	17:28:40	-24.8629	-21.1687
13.6	2017-04-26	0.216667	17:28:40	-24.8629	-21.1687
13.8	2017-04-26	0.216667	17:28:40	-24.8629	-20.6746
14	2017-04-26	0.233333	17:28:41	-24.3668	-20.6746
14.2	2017-04-26	0.233333	17:28:41	-24.3668	-20.6746
14.4	2017-04-26	0.233333	17:28:41	-24.3668	-20.6746
14.6	2017-04-26	0.233333	17:28:41	-24.3668	-20.6746
14.8	2017-04-26	0.233333	17:28:41	-24.3668	-20.6746
15	2017-04-26	0.25	17:28:42	-24.3668	-20.6746
15.2	2017-04-26	0.25	17:28:42	-24.3668	-20.6746
15.4	2017-04-26	0.25	17:28:42	-23.8707	-20.6746
15.6	2017-04-26	0.25	17:28:42	-24.3668	-21.1687
15.8	2017-04-26	0.25	17:28:42	-24.3668	-21.1687
16	2017-04-26	0.266667	17:28:43	-24.3668	-21.1687
16.2	2017-04-26	0.266667	17:28:43	-24.3668	-21.1687
16.4	2017-04-26	0.266667	17:28:43	-24.3668	-21.1687
16.6	2017-04-26	0.266667	17:28:43	-24.3668	-21.1687
16.8	2017-04-26	0.266667	17:28:43	-24.8629	-21.1687
17	2017-04-26	0.283333	17:28:44	-24.8629	-21.1687
17.2	2017-04-26	0.283333	17:28:44	-24.8629	-20.6746
17.4	2017-04-26	0.283333	17:28:44	-25.359	-20.6746
17.6	2017-04-26	0.283333	17:28:44	-25.359	-20.6746
17.8	2017-04-26	0.283333	17:28:44	-25.359	-20.6746
18	2017-04-26	0.3	17:28:45	-25.8551	-20.6746
18.2	2017-04-26	0.3	17:28:45	-25.8551	-20.1804
18.4	2017-04-26	0.3	17:28:45	-25.8551	-20.1804
18.6	2017-04-26	0.3	17:28:45	-26.3512	-20.1804
18.8	2017-04-26	0.3	17:28:45	-25.8551	-19.6862
19	2017-04-26	0.316667	17:28:46	-26.3512	-20.1804
19.2	2017-04-26	0.316667	17:28:46	-25.8551	-19.6862
19.4	2017-04-26	0.316667	17:28:46	-26.3512	-19.6862
19.6	2017-04-26	0.316667	17:28:46	-26.3512	-19.6862
19.8	2017-04-26	0.316667	17:28:46	-25.8551	-19.6862
20	2017-04-26	0.333333	17:28:47	-25.8551	-19.6862
20.2	2017-04-26	0.333333	17:28:47	-25.8551	-19.6862
20.4	2017-04-26	0.333333	17:28:47	-25.8551	-19.6862
20.6	2017-04-26	0.333333	17:28:47	-25.8551	-19.6862
20.8	2017-04-26	0.333333	17:28:47	-25.8551	-19.6862
21	2017-04-26	0.35	17:28:48	-25.8551	-19.6862
21.2	2017-04-26	0.35	17:28:48	-25.359	-19.1921
21.4	2017-04-26	0.35	17:28:48	-25.359	-19.1921
21.6	2017-04-26	0.35	17:28:48	-25.8551	-19.1921
21.8	2017-04-26	0.35	17:28:48	-25.8551	-19.1921
22	2017-04-26	0.366667	17:28:49	-25.8551	-19.1921
22.2	2017-04-26	0.366667	17:28:49	-25.8551	-19.1921
22.4	2017-04-26	0.366667	17:28:49	-25.8551	-19.1921
22.6	2017-04-26	0.366667	17:28:49	-25.8551	-19.1921
22.8	2017-04-26	0.366667	17:28:49	-25.8551	-19.1921
23	2017-04-26	0.383333	17:28:50	-26.3512	-19.1921
23.2	2017-04-26	0.383333	17:28:50	-25.8551	-19.1921
23.4	2017-04-26	0.383333	17:28:50	-25.8551	-19.1921
23.6	2017-04-26	0.383333	17:28:50	-25.8551	-19.1921
23.8	2017-04-26	0.383333	17:28:50	-25.8551	-19.6862
24	2017-04-26	0.4	17:28:51	-25.8551	-19.6862
24.2	2017-04-26	0.4	17:28:51	-25.8551	-19.6862
24.4	2017-04-26	0.4	17:28:51	-25.8551	-19.6862
24.6	2017-04-26	0.4	17:28:51	-25.8551	-20.1804
24.8	2017-04-26	0.4	17:28:51	-25.359	-20.1804
25	2017-04-26	0.416667	17:28:52	-25.359	-20.1804
25.2	2017-04-26	0.416667	17:28:52	-25.359	-20.6746
25.4	2017-04-26	0.416667	17:28:52	-24.8629	-20.6746
25.6	2017-04-26	0.416667	17:28:52	-24.8629	-20.6746
25.8	2017-04-26	0.416667	17:28:52	-24.8629	-20.6746
26	2017-04-26	0.433333	17:28:53	-24.8629	-21.1687
26.2	2017-04-26	0.433333	17:28:53	-24.8629	-21.1687
26.4	2017-04-26	0.433333	17:28:53	-24.3668	-20.6746
26.6	2017-04-26	0.433333	17:28:53	-24.8629	-21.1687
26.8	2017-04-26	0.433333	17:28:53	-24.3668	-20.6746
27	2017-04-26	0.45	17:28:54	-24.3668	-20.6746
27.2	2017-04-26	0.45	17:28:54	-24.3668	-20.6746
27.4	2017-04-26	0.45	17:28:54	-24.3668	-20.6746
27.6	2017-04-26	0.45	17:28:54	-24.3668	-20.6746
27.8	2017-04-26	0.45	17:28:54	-24.3668	-20.6746
28	2017-04-26	0.466667	17:28:55	-24.3668	-20.6746
28.2	2017-04-26	0.466667	17:28:55	-24.3668	-20.6746
28.4	2017-04-26	0.466667	17:28:55	-24.3668	-20.6746
28.6	2017-04-26	0.466667	17:28:55	-24.3668	-20.6746
28.8	2017-04-26	0.466667	17:28:55	-23.8707	-20.6746
29	2017-04-26	0.483333	17:28:56	-23.8707	-21.1687
29.2	2017-04-26	0.483333	17:28:56	-23.8707	-21.1687
29.4	2017-04-26	0.483333	17:28:56	-24.3668	-21.1687
29.6	2017-04-26	0.483333	17:28:56	-24.3668	-21.1687
29.8	2017-04-26	0.483333	17:28:56	-24.3668	-21.1687
30	2017-04-26	0.5	17:28:57	-24.8629	-21.1687
30.2	2017-04-26	0.5	17:28:57	-24.8629	-21.1687
30.4	2017-04-26	0.5	17:28:57	-25.359	-20.6746
30.6	2017-04-26	0.5	17:28:57	-25.359	-20.1804
30.8	2017-04-26	0.5	17:28:57	-25.8551	-20.1804
31	2017-04-26	0.516667	17:28:58	-25.8551	-20.1804
31.2	2017-04-26	0.516667	17:28:58	-25.8551	-20.1804
31.4	2017-04-26	0.516667	17:28:58	-26.3512	-19.6862
31.6	2017-04-26	0.516667	17:28:58	-25.8551	-19.6862
31.8	2017-04-26	0.516667	17:28:58	-25.8551	-19.6862
32	2017-04-26	0.533333	17:28:59	-25.8551	-19.6862
32.2	2017-04-26	0.533333	17:28:59	-25.8551	-19.6862
32.4	2017-04-26	0.533333	17:28:59	-25.359	-19.6862
32.6	2017-04-26	0.533333	17:28:59	-25.359	-19.6862
32.8	2017-04-26	0.533333	17:28:59	-25.359	-19.6862
33	2017-04-26	0.55	17:29:00	-25.8551	-19.1921
33.2	2017-04-26	0.55	17:29:00	-25.8551	-19.1921
33.4	2017-04-26	0.55	17:29:00	-25.8551	-19.1921
33.6	2017-04-26	0.55	17:29:00	-25.8551	-19.1921
33.8	2017-04-26	0.55	17:29:00	-25.8551	-19.1921
34	2017-04-26	0.566667	17:29:01	-25.8551	-19.1921
34.2	2017-04-26	0.566667	17:29:01	-25.8551	-19.6862
34.4	2017-04-26	0.566667	17:29:01	-25.359	-20.1804
34.6	2017-04-26	0.566667	17:29:01	-25.359	-20.1804
34.8	2017-04-26	0.566667	17:29:01	-24.8629	-20.6746
35	2017-04-26	0.583333	17:29:02	-24.3668	-20.6746
35.2	2017-04-26	0.583333	17:29:02	-24.3668	-20.6746
35.4	2017-04-26	0.583333	17:29:02	-24.3668	-20.6746
35.6	2017-04-26	0.583333	17:29:02	-24.3668	-20.1804
35.8	2017-04-26	0.583333	17:29:02	-24.3668	-20.1804
36	2017-04-26	0.6	17:29:03	-24.3668	-20.1804
36.2	2017-04-26	0.6	17:29:03	-24.3668	-20.1804
36.4	2017-04-26	0.6	17:29:03	-24.3668	-20.1804
36.6	2017-04-26	0.6	17:29:03	-24.3668	-20.1804
36.8	2017-04-26	0.6	17:29:03	-24.3668	-20.1804
37	2017-04-26	0.616667	17:29:04	-24.3668	-20.6746
37.2	2017-04-26	0.616667	17:29:04	-24.3668	-20.6746
37.4	2017-04-26	0.616667	17:29:04	-24.8629	-20.1804
37.6	2017-04-26	0.616667	17:29:04	-25.359	-20.1804
37.8	2017-04-26	0.616667	17:29:04	-25.8551	-19.6862
38	2017-04-26	0.633333	17:29:05	-26.3512	-19.6862
38.2	2017-04-26	0.633333	17:29:05	-26.8472	-19.1921
38.4	2017-04-26	0.633333	17:29:05	-26.3512	-19.1921
38.6	2017-04-26	0.633333	17:29:05	-26.8472	-18.6979
38.8	2017-04-26	0.633333	17:29:05	-26.3512	-18.6979
39	2017-04-26	0.65	17:29:06	-26.3512	-18.6979
39.2	2017-04-26	0.65	17:29:06	-26.3512	-18.6979
39.4	2017-04-26	0.65	17:29:06	-26.3512	-18.6979
39.6	2017-04-26	0.65	17:29:06	-25.8551	-18.6979
39.8	2017-04-26	0.65	17:29:06	-25.8551	-18.6979
40	2017-04-26	0.666667	17:29:07	-26.3512	-18.6979
40.2	2017-04-26	0.666667	17:29:07	-26.3512	-18.2037
40.4	2017-04-26	0.666667	17:29:07	-26.3512	-18.6979
40.6	2017-04-26	0.666667	17:29:07	-26.3512	-18.6979
40.8	2017-04-26	0.666667	17:29:07	-26.3512	-19.1921
41	2017-04-26	0.683333	17:29:08	-25.8551	-19.6862
41.2	2017-04-26	0.683333	17:29:08	-25.8551	-19.6862
41.4	2017-04-26	0.683333	17:29:08	-25.359	-19.6862
41.6	2017-04-26	0.683333	17:29:08	-24.8629	-20.1804
41.8	2017-04-26	0.683333	17:29:08	-24.8629	-20.1804
42	2017-04-26	0.7	17:29:09	-24.3668	-20.1804
42.2	2017-04-26	0.7	17:29:09	-24.3668	-19.6862
42.4	2017-04-26	0.7	17:29:09	-24.3668	-19.6862
42.6	2017-04-26	0.7	17:29:09	-24.3668	-19.6862
42.8	2017-04-26	0.7	17:29:09	-24.3668	-19.6862
43	2017-04-26	0.716667	17:29:10	-24.3668	-19.6862
43.2	2017-04-26	0.716667	17:29:10	-24.3668	-19.6862
43.4	2017-04-26	0.716667	17:29:10	-24.3668	-20.1804
43.6	2017-04-26	0.716667	17:29:10	-24.3668	-20.1804
43.8	2017-04-26	0.716667	17:29:10	-24.3668	-20.1804
44	2017-04-26	0.733333	17:29:11	-24.8629	-20.1804
44.2	2017-04-26	0.733333	17:29:11	-24.8629	-19.6862
44.4	2017-04-26	0.733333	17:29:11	-25.359	-19.6862
44.6	2017-04-26	0.733333	17:29:11	-25.8551	-19.6862
44.8	2017-04-26	0.733333	17:29:11	-26.3512	-19.1921
45	2017-04-26	0.75	17:29:12	-26.3512	-19.1921
45.2	2017-04-26	0.75	17:29:12	-26.3512	-19.1921
45.4	2017-04-26	0.75	17:29:12	-26.3512	-18.6979
45.6	2017-04-26	0.75	17:29:12	-26.3512	-18.6979
45.8	2017-04-26	0.75	17:29:12	-26.3512	-18.6979
46	2017-04-26	0.766667	17:29:13	-25.8551	-18.6979
46.2	2017-04-26	0.766667	17:29:13	-25.8551	-18.6979
46.4	2017-04-26	0.766667	17:29:13	-25.8551	-18.6979
46.6	2017-04-26	0.766667	17:29:13	-25.8551	-18.2037
46.8	2017-04-26	0.766667	17:29:13	-25.8551	-18.2037
47	2017-04-26	0.783333	17:29:14	-25.8551	-18.2037
47.2	2017-04-26	0.783333	17:29:14	-25.8551	-18.2037
47.4	2017-04-26	0.783333	17:29:14	-26.3512	-18.2037
47.6	2017-04-26	0.783333	17:29:14	-26.3512	-18.2037
47.8	2017-04-26	0.783333	17:29:14	-26.3512	-18.6979
48	2017-04-26	0.8	17:29:15	-25.8551	-18.6979
48.2	2017-04-26	0.8	17:29:15	-25.8551	-19.1921
48.4	2017-04-26	0.8	17:29:15	-25.359	-19.1921
48.6	2017-04-26	0.8	17:29:15	-25.359	-19.6862
48.8	2017-04-26	0.8	17:29:15	-25.359	-19.6862
49	2017-04-26	0.816667	17:29:16	-24.8629	-19.6862
49.2	2017-04-26	0.816667	17:29:16	-24.8629	-20.1804
49.4	2017-04-26	0.816667	17:29:16	-24.3668	-20.1804
49.6	2017-04-26	0.816667	17:29:16	-24.3668	-20.1804
49.8	2017-04-26	0.816667	17:29:16	-24.3668	-20.1804
50	2017-04-26	0.833333	17:29:17	-24.3668	-20.1804
50.2	2017-04-26	0.833333	17:29:17	-24.3668	-19.6862
50.4	2017-04-26	0.833333	17:29:17	-24.3668	-19.6862
50.6	2017-04-26	0.833333	17:29:17	-23.8707	-19.6862
50.8	2017-04-26	0.833333	17:29:17	-23.8707	-19.6862
51	2017-04-26	0.85	17:29:18	-23.8707	-19.6862
51.2	2017-04-26	0.85	17:29:18	-23.8707	-19.6862
51.4	2017-04-26	0.85	17:29:18	-23.8707	-19.6862
51.6	2017-04-26	0.85	17:29:18	-23.8707	-19.6862
51.8	2017-04-26	0.85	17:29:18	-23.8707	-20.1804
52	2017-04-26	0.866667	17:29:19	-23.8707	-20.1804
52.2	2017-04-26	0.866667	17:29:19	-23.8707	-20.1804
52.4	2017-04-26	0.866667	17:29:19	-23.8707	-20.1804
52.6	2017-04-26	0.866667	17:29:19	-24.3668	-20.1804
52.8	2017-04-26	0.866667	17:29:19	-24.3668	-19.6862
53	2017-04-26	0.883333	17:29:20	-24.8629	-19.6862
53.2	2017-04-26	0.883333	17:29:20	-25.359	-19.6862
53.4	2017-04-26	0.883333	17:29:20	-25.8551	-19.6862
53.6	2017-04-26	0.883333	17:29:20	-25.8551	-19.1921
53.8	2017-04-26	0.883333	17:29:20	-25.8551	-19.1921
54	2017-04-26	0.9	17:29:21	-26.3512	-19.1921
54.2	2017-04-26	0.9	17:29:21	-26.3512	-18.6979
54.4	2017-04-26	0.9	17:29:21	-26.3512	-18.6979
54.6	2017-04-26	0.9	17:29:21	-25.8551	-18.6979
54.8	2017-04-26	0.9	17:29:21	-25.8551	-18.6979
55	2017-04-26	0.916667	17:29:22	-25.8551	-18.6979
55.2	2017-04-26	0.916667	17:29:22	-25.359	-18.6979
55.4	2017-04-26	0.916667	17:29:22	-25.359	-18.6979
55.6	2017-04-26	0.916667	17:29:22	-25.359	-18.6979
55.8	2017-04-26	0.916667	17:29:22	-25.359	-18.2037
56	2017-04-26	0.933333	17:29:23	-25.8551	-18.2037
56.2	2017-04-26	0.933333	17:29:23	-25.8551	-18.2037
56.4	2017-04-26	0.933333	17:29:23	-25.8551	-18.2037
56.6	2017-04-26	0.933333	17:29:23	-25.8551	-18.2037
56.8	2017-04-26	0.933333	17:29:23	-25.8551	-18.6979
57	2017-04-26	0.95	17:29:24	-25.8551	-18.6979
57.2	2017-04-26	0.95	17:29:24	-25.8551	-18.6979
57.4	2017-04-26	0.95	17:29:24	-25.359	-19.1921
57.6	2017-04-26	0.95	17:29:24	-25.359	-19.1921
57.8	2017-04-26	0.95	17:29:24	-24.8629	-19.6862
58	2017-04-26	0.966667	17:29:25	-24.8629	-19.6862
58.2	2017-04-26	0.966667	17:29:25	-24.3668	-19.6862
58.4	2017-04-26	0.966667	17:29:25	-24.3668	-20.1804
58.6	2017-04-26	0.966667	17:29:25	-24.3668	-20.1804
58.8	2017-04-26	0.966667	17:29:25	-23.8707	-20.1804
59	2017-04-26	0.983333	17:29:26	-23.8707	-20.1804
59.2	2017-04-26	0.983333	17:29:26	-23.8707	-19.6862
59.4	2017-04-26	0.983333	17:29:26	-23.8707	-19.6862
59.6	2017-04-26	0.983333	17:29:26	-23.8707	-19.6862
59.8	2017-04-26	0.983333	17:29:26	-23.8707	-19.6862
60	2017-04-26	1	17:29:27	-23.8707	-19.6862
60.2	2017-04-26	1	17:29:27	-23.3746	-19.6862
60.4	2017-04-26	1	17:29:27	-23.8707	-19.6862
60.6	2017-04-26	1	17:29:27	-23.8707	-20.1804
60.8	2017-04-26	1	17:29:27	-23.8707	-20.1804
61	2017-04-26	1.01667	17:29:28	-23.8707	-20.1804
61.2	2017-04-26	1.01667	17:29:28	-24.3668	-20.1804
61.4	2017-04-26	1.01667	17:29:28	-24.8629	-20.1804
61.6	2017-04-26	1.01667	17:29:28	-24.8629	-19.6862
61.8	2017-04-26	1.01667	17:29:28	-25.359	-19.6862
62	2017-04-26	1.03333	17:29:29	-25.359	-19.6862
62.2	2017-04-26	1.03333	17:29:29	-25.8551	-19.1921
62.4	2017-04-26	1.03333	17:29:29	-25.8551	-19.1921
62.6	2017-04-26	1.03333	17:29:29	-25.8551	-19.1921
62.8	2017-04-26	1.03333	17:29:29	-25.8551	-18.6979
63	2017-04-26	1.05	17:29:30	-25.8551	-18.6979
63.2	2017-04-26	1.05	17:29:30	-25.8551	-18.6979
63.4	2017-04-26	1.05	17:29:30	-25.359	-18.6979
63.6	2017-04-26	1.05	17:29:30	-25.359	-18.6979
63.8	2017-04-26	1.05	17:29:30	-25.359	-18.6979
64	2017-04-26	1.06667	17:29:31	-25.359	-18.6979
64.2	2017-04-26	1.06667	17:29:31	-25.359	-18.6979
64.4	2017-04-26	1.06667	17:29:31	-25.359	-18.2037
64.6	2017-04-26	1.06667	17:29:31	-25.359	-18.2037
64.8	2017-04-26	1.06667	17:29:31	-25.8551	-18.6979
65	2017-04-26	1.08333	17:29:32	-25.359	-18.6979
65.2	2017-04-26	1.08333	17:29:32	-25.359	-18.6979
65.4	2017-04-26	1.08333	17:29:32	-25.359	-18.6979
65.6	2017-04-26	1.08333	17:29:32	-25.359	-19.1921
65.8	2017-04-26	1.08333	17:29:32	-24.8629	-19.6862
66	2017-04-26	1.1	17:29:33	-24.8629	-19.6862
66.2	2017-04-26	1.1	17:29:33	-24.3668	-20.1804
66.4	2017-04-26	1.1	17:29:33	-24.3668	-20.1804
66.6	2017-04-26	1.1	17:29:33	-24.3668	-20.1804
66.8	2017-04-26	1.1	17:29:33	-24.3668	-20.1804
67	2017-04-26	1.11667	17:29:34	-23.8707	-20.1804
67.2	2017-04-26	1.11667	17:29:34	-23.8707	-19.6862
67.4	2017-04-26	1.11667	17:29:34	-23.8707	-19.6862
67.6	2017-04-26	1.11667	17:29:34	-23.8707	-19.6862
67.8	2017-04-26	1.11667	17:29:34	-23.8707	-19.6862
68	2017-04-26	1.13333	17:29:35	-23.8707	-19.6862
68.2	2017-04-26	1.13333	17:29:35	-23.8707	-19.6862
68.4	2017-04-26	1.13333	17:29:35	-23.8707	-19.6862
68.6	2017-04-26	1.13333	17:29:35	-23.3746	-20.1804
68.8	2017-04-26	1.13333	17:29:35	-23.3746	-20.1804
69	2017-04-26	1.15	17:29:36	-23.8707	-20.1804
69.2	2017-04-26	1.15	17:29:36	-23.8707	-20.1804
69.4	2017-04-26	1.15	17:29:36	-24.3668	-20.1804
69.6	2017-04-26	1.15	17:29:36	-24.8629	-20.1804
69.8	2017-04-26	1.15	17:29:36	-25.359	-19.6862
70	2017-04-26	1.16667	17:29:37	-25.359	-19.6862
70.2	2017-04-26	1.16667	17:29:37	-25.8551	-19.1921
70.4	2017-04-26	1.16667	17:29:37	-25.8551	-19.1921
70.6	2017-04-26	1.16667	17:29:37	-25.8551	-19.1921
70.8	2017-04-26	1.16667	17:29:37	-25.8551	-18.6979
71	2017-04-26	1.18333	17:29:38	-25.8551	-18.6979
71.2	2017-04-26	1.18333	17:29:38	-25.359	-18.6979
71.4	2017-04-26	1.18333	17:29:38	-25.359	-18.6979
71.6	2017-04-26	1.18333	17:29:38	-25.359	-18.6979
71.8	2017-04-26	1.18333	17:29:38	-25.359	-18.6979
72	2017-04-26	1.2	17:29:39	-25.359	-18.6979
72.2	2017-04-26	1.2	17:29:39	-25.359	-18.2037
72.4	2017-04-26	1.2	17:29:39	-25.8551	-18.2037
72.6	2017-04-26	1.2	17:29:39	-25.8551	-18.2037
72.8	2017-04-26	1.2	17:29:39	-25.8551	-18.6979
73	2017-04-26	1.21667	17:29:40	-25.8551	-18.6979
73.2	2017-04-26	1.21667	17:29:40	-25.359	-18.6979
73.4	2017-04-26	1.21667	17:29:40	-25.359	-19.1921
73.6	2017-04-26	1.21667	17:29:40	-25.359	-19.6862
73.8	2017-04-26	1.21667	17:29:40	-24.8629	-19.6862
74	2017-04-26	1.23333	17:29:41	-24.3668	-20.1804
74.2	2017-04-26	1.23333	17:29:41	-24.3668	-20.1804
74.4	2017-04-26	1.23333	17:29:41	-24.3668	-20.1804
74.6	2017-04-26	1.23333	17:29:41	-23.8707	-20.1804
74.8	2017-04-26	1.23333	17:29:41	-23.8707	-20.1804
75	2017-04-26	1.25	17:29:42	-23.8707	-19.6862
75.2	2017-04-26	1.25	17:29:42	-23.8707	-19.6862
75.4	2017-04-26	1.25	17:29:42	-23.8707	-19.6862
75.6	2017-04-26	1.25	17:29:42	-23.8707	-19.6862
75.8	2017-04-26	1.25	17:29:42	-23.3746	-19.6862
76	2017-04-26	1.26667	17:29:43	-23.3746	-20.1804
76.2	2017-04-26	1.26667	17:29:43	-23.3746	-20.1804
76.4	2017-04-26	1.26667	17:29:43	-23.3746	-20.1804
76.6	2017-04-26	1.26667	17:29:43	-23.8707	-20.1804
76.8	2017-04-26	1.26667	17:29:43	-24.3668	-20.1804
77	2017-04-26	1.28333	17:29:44	-24.3668	-20.1804
77.2	2017-04-26	1.28333	17:29:44	-24.8629	-19.6862
77.4	2017-04-26	1.28333	17:29:44	-25.359	-19.6862
77.6	2017-04-26	1.28333	17:29:44	-25.8551	-19.6862
77.8	2017-04-26	1.28333	17:29:44	-25.8551	-19.1921
78	2017-04-26	1.3	17:29:45	-25.8551	-19.1921
78.2	2017-04-26	1.3	17:29:45	-25.8551	-19.1921
78.4	2017-04-26	1.3	17:29:45	-25.8551	-19.1921
78.6	2017-04-26	1.3	17:29:45	-25.8551	-18.6979
78.8	2017-04-26	1.3	17:29:45	-25.8551	-18.6979
79	2017-04-26	1.31667	17:29:46	-25.359	-18.6979
79.2	2017-04-26	1.31667	17:29:46	-25.359	-18.6979
79.4	2017-04-26	1.31667	17:29:46	-25.359	-18.6979
79.6	2017-04-26	1.31667	17:29:46	-25.359	-18.6979
79.8	2017-04-26	1.31667	17:29:46	-25.359	-18.6979
80	2017-04-26	1.33333	17:29:47	-25.359	-18.2037
80.2	2017-04-26	1.33333	17:29:47	-25.359	-18.2037
80.4	2017-04-26	1.33333	17:29:47	-25.8551	-18.2037
80.6	2017-04-26	1.33333	17:29:47	-25.359	-18.2037
80.8	2017-04-26	1.33333	17:29:47	-25.359	-18.6979
81	2017-04-26	1.35	17:29:48	-25.359	-18.6979
81.2	2017-04-26	1.35	17:29:48	-25.359	-19.1921
81.4	2017-04-26	1.35	17:29:48	-25.359	-19.1921
81.6	2017-04-26	1.35	17:29:48	-24.8629	-19.1921
81.8	2017-04-26	1.35	17:29:48	-24.8629	-19.6862
82	2017-04-26	1.36667	17:29:49	-24.8629	-19.6862
82.2	2017-04-26	1.36667	17:29:49	-24.3668	-20.1804
82.4	2017-04-26	1.36667	17:29:49	-24.3668	-20.1804
82.6	2017-04-26	1.36667	17:29:49	-24.3668	-20.1804
82.8	2017-04-26	1.36667	17:29:49	-24.3668	-20.1804
83	2017-04-26	1.38333	17:29:50	-23.8707	-20.1804
83.2	2017-04-26	1.38333	17:29:50	-23.8707	-20.1804
83.4	2017-04-26	1.38333	17:29:50	-23.8707	-20.1804
83.6	2017-04-26	1.38333	17:29:50	-23.8707	-19.6862
83.8	2017-04-26	1.38333	17:29:50	-23.8707	-19.6862
84	2017-04-26	1.4	17:29:51	-23.8707	-19.6862
84.2	2017-04-26	1.4	17:29:51	-23.8707	-19.6862
84.4	2017-04-26	1.4	17:29:51	-23.8707	-19.6862
84.6	2017-04-26	1.4	17:29:51	-23.8707	-19.6862
84.8	2017-04-26	1.4	17:29:51	-23.8707	-19.6862
85	2017-04-26	1.41667	17:29:52	-23.3746	-19.6862
85.2	2017-04-26	1.41667	17:29:52	-23.3746	-20.1804
85.4	2017-04-26	1.41667	17:29:52	-23.3746	-20.1804
85.6	2017-04-26	1.41667	17:29:52	-23.8707	-20.1804
85.8	2017-04-26	1.41667	17:29:52	-23.8707	-20.1804
86	2017-04-26	1.43333	17:29:53	-23.8707	-20.1804
86.2	2017-04-26	1.43333	17:29:53	-24.3668	-20.1804
86.4	2017-04-26	1.43333	17:29:53	-24.3668	-20.1804
86.6	2017-04-26	1.43333	17:29:53	-24.8629	-20.1804
86.8	2017-04-26	1.43333	17:29:53	-24.8629	-19.6862
87	2017-04-26	1.45	17:29:54	-25.359	-19.6862
87.2	2017-04-26	1.45	17:29:54	-25.359	-19.6862
87.4	2017-04-26	1.45	17:29:54	-25.8551	-19.6862
87.6	2017-04-26	1.45	17:29:54	-25.8551	-19.1921
87.8	2017-04-26	1.45	17:29:54	-25.8551	-19.1921
88	2017-04-26	1.46667	17:29:55	-25.8551	-19.1921
88.2	2017-04-26	1.46667	17:29:55	-25.8551	-19.1921
88.4	2017-04-26	1.46667	17:29:55	-25.8551	-18.6979
88.6	2017-04-26	1.46667	17:29:55	-25.8551	-18.6979
88.8	2017-04-26	1.46667	17:29:55	-25.8551	-18.6979
89	2017-04-26	1.48333	17:29:56	-25.359	-18.6979
89.2	2017-04-26	1.48333	17:29:56	-25.359	-18.6979
89.4	2017-04-26	1.48333	17:29:56	-25.359	-18.6979
89.6	2017-04-26	1.48333	17:29:56	-25.359	-18.6979
89.8	2017-04-26	1.48333	17:29:56	-25.359	-18.6979
90	2017-04-26	1.5	17:29:57	-25.359	-18.6979
90.2	2017-04-26	1.5	17:29:57	-25.359	-18.6979
90.4	2017-04-26	1.5	17:29:57	-25.359	-18.6979
90.6	2017-04-26	1.5	17:29:57	-25.359	-18.2037
90.8	2017-04-26	1.5	17:29:57	-25.359	-18.6979
91	2017-04-26	1.51667	17:29:58	-25.8551	-18.6979
91.2	2017-04-26	1.51667	17:29:58	-25.8551	-18.6979
91.4	2017-04-26	1.51667	17:29:58	-25.359	-18.6979
91.6	2017-04-26	1.51667	17:29:58	-25.359	-18.6979
91.8	2017-04-26	1.51667	17:29:58	-25.359	-18.6979
92	2017-04-26	1.53333	17:29:59	-25.359	-19.1921
92.2	2017-04-26	1.53333	17:29:59	-25.359	-19.1921
92.4	2017-04-26	1.53333	17:29:59	-24.8629	-19.6862
92.6	2017-04-26	1.53333	17:29:59	-24.8629	-19.6862
92.8	2017-04-26	1.53333	17:29:59	-24.3668	-19.6862
93	2017-04-26	1.55	17:30:00	-24.3668	-20.1804
93.2	2017-04-26	1.55	17:30:00	-24.3668	-20.1804
93.4	2017-04-26	1.55	17:30:00	-23.8707	-20.1804
93.6	2017-04-26	1.55	17:30:00	-24.3668	-20.1804
93.8	2017-04-26	1.55	17:30:00	-23.8707	-20.1804
94	2017-04-26	1.56667	17:30:01	-23.8707	-20.1804
94.2	2017-04-26	1.56667	17:30:01	-23.8707	-20.1804
94.4	2017-04-26	1.56667	17:30:01	-23.8707	-19.6862
94.6	2017-04-26	1.56667	17:30:01	-23.8707	-19.6862
94.8	2017-04-26	1.56667	17:30:01	-23.8707	-19.6862
95	2017-04-26	1.58333	17:30:02	-23.8707	-19.6862
95.2	2017-04-26	1.58333	17:30:02	-23.3746	-19.6862
95.4	2017-04-26	1.58333	17:30:02	-23.3746	-19.6862
95.6	2017-04-26	1.58333	17:30:02	-23.3746	-19.6862
95.8	2017-04-26	1.58333	17:30:02	-23.8707	-20.1804
96	2017-04-26	1.6	17:30:03	-23.8707	-20.1804
96.2	2017-04-26	1.6	17:30:03	-23.8707	-20.1804
96.4	2017-04-26	1.6	17:30:03	-23.8707	-20.1804
96.6	2017-04-26	1.6	17:30:03	-24.3668	-20.1804
96.8	2017-04-26	1.6	17:30:03	-24.8629	-19.6862
97	2017-04-26	1.61667	17:30:04	-25.359	-19.6862
97.2	2017-04-26	1.61667	17:30:04	-25.359	-19.6862
97.4	2017-04-26	1.61667	17:30:04	-25.8551	-19.1921
97.6	2017-04-26	1.61667	17:30:04	-25.8551	-19.1921
97.8	2017-04-26	1.61667	17:30:04	-25.8551	-19.1921
98	2017-04-26	1.63333	17:30:05	-25.8551	-19.1921
98.2	2017-04-26	1.63333	17:30:05	-25.8551	-18.6979
98.4	2017-04-26	1.63333	17:30:05	-25.8551	-18.6979
98.6	2017-04-26	1.63333	17:30:05	-25.359	-18.6979
98.8	2017-04-26	1.63333	17:30:05	-25.359	-18.6979
99	2017-04-26	1.65	17:30:06	-25.359	-18.6979
99.2	2017-04-26	1.65	17:30:06	-25.359	-18.6979
99.4	2017-04-26	1.65	17:30:06	-25.359	-18.6979
99.6	2017-04-26	1.65	17:30:06	-25.359	-18.6979
99.8	2017-04-26	1.65	17:30:06	-25.359	-18.2037
100	2017-04-26	1.66667	17:30:07	-25.359	-18.2037
100.2	2017-04-26	1.66667	17:30:07	-25.359	-18.6979
100.4	2017-04-26	1.66667	17:30:07	-25.359	-18.6979
100.6	2017-04-26	1.66667	17:30:07	-25.359	-18.6979
100.8	2017-04-26	1.66667	17:30:07	-25.359	-18.6979
101	2017-04-26	1.68333	17:30:08	-25.359	-19.1921
101.2	2017-04-26	1.68333	17:30:08	-25.359	-19.1921
101.4	2017-04-26	1.68333	17:30:08	-24.8629	-19.6862
101.6	2017-04-26	1.68333	17:30:08	-24.8629	-19.6862
101.8	2017-04-26	1.68333	17:30:08	-24.3668	-20.1804
102	2017-04-26	1.7	17:30:09	-24.3668	-20.1804
102.2	2017-04-26	1.7	17:30:09	-24.3668	-20.1804
102.4	2017-04-26	1.7	17:30:09	-23.8707	-20.1804
102.6	2017-04-26	1.7	17:30:09	-23.8707	-20.1804
102.8	2017-04-26	1.7	17:30:09	-23.8707	-19.6862
103	2017-04-26	1.71667	17:30:10	-23.8707	-19.6862
103.2	2017-04-26	1.71667	17:30:10	-23.8707	-19.6862
103.4	2017-04-26	1.71667	17:30:10	-23.8707	-19.6862
103.6	2017-04-26	1.71667	17:30:10	-23.8707	-19.6862
103.8	2017-04-26	1.71667	17:30:10	-23.3746	-19.6862
104	2017-04-26	1.73333	17:30:11	-23.8707	-19.6862
104.2	2017-04-26	1.73333	17:30:11	-23.3746	-19.6862
104.4	2017-04-26	1.73333	17:30:11	-23.3746	-19.6862
104.6	2017-04-26	1.73333	17:30:11	-23.3746	-20.1804
104.8	2017-04-26	1.73333	17:30:11	-23.3746	-20.1804
105	2017-04-26	1.75	17:30:12	-23.8707	-20.1804
105.2	2017-04-26	1.75	17:30:12	-23.8707	-20.1804
105.4	2017-04-26	1.75	17:30:12	-24.3668	-20.1804
105.6	2017-04-26	1.75	17:30:12	-24.3668	-20.1804
105.8	2017-04-26	1.75	17:30:12	-24.8629	-19.6862
106	2017-04-26	1.76667	17:30:13	-25.359	-19.6862
106.2	2017-04-26	1.76667	17:30:13	-25.359	-19.1921
106.4	2017-04-26	1.76667	17:30:13	-25.8551	-19.1921
106.6	2017-04-26	1.76667	17:30:13	-25.8551	-19.1921
106.8	2017-04-26	1.76667	17:30:13	-25.8551	-19.1921
107	2017-04-26	1.78333	17:30:14	-25.8551	-18.6979
107.2	2017-04-26	1.78333	17:30:14	-25.8551	-18.6979
107.4	2017-04-26	1.78333	17:30:14	-25.359	-18.6979
107.6	2017-04-26	1.78333	17:30:14	-25.359	-18.6979
107.8	2017-04-26	1.78333	17:30:14	-25.359	-18.6979
108	2017-04-26	1.8	17:30:15	-25.359	-18.6979
108.2	2017-04-26	1.8	17:30:15	-25.359	-18.6979
108.4	2017-04-26	1.8	17:30:15	-25.359	-18.6979
108.6	2017-04-26	1.8	17:30:15	-25.359	-18.6979
108.8	2017-04-26	1.8	17:30:15	-25.359	-18.2037
109	2017-04-26	1.81667	17:30:16	-25.359	-18.2037
109.2	2017-04-26	1.81667	17:30:16	-25.359	-18.2037
109.4	2017-04-26	1.81667	17:30:16	-25.359	-18.2037
109.6	2017-04-26	1.81667	17:30:16	-25.359	-18.6979
109.8	2017-04-26	1.81667	17:30:16	-25.359	-18.6979
110	2017-04-26	1.83333	17:30:17	-25.359	-19.1921
110.2	2017-04-26	1.83333	17:30:17	-24.8629	-19.1921
110.4	2017-04-26	1.83333	17:30:17	-24.8629	-19.6862
110.6	2017-04-26	1.83333	17:30:17	-24.3668	-19.6862
110.8	2017-04-26	1.83333	17:30:17	-24.3668	-19.6862
111	2017-04-26	1.85	17:30:18	-24.3668	-20.1804
111.2	2017-04-26	1.85	17:30:18	-23.8707	-20.1804
111.4	2017-04-26	1.85	17:30:18	-23.8707	-20.1804
111.6	2017-04-26	1.85	17:30:18	-23.8707	-20.1804
111.8	2017-04-26	1.85	17:30:18	-23.8707	-20.1804
112	2017-04-26	1.86667	17:30:19	-23.8707	-20.1804
112.2	2017-04-26	1.86667	17:30:19	-23.8707	-19.6862
112.4	2017-04-26	1.86667	17:30:19	-23.8707	-19.6862
112.6	2017-04-26	1.86667	17:30:19	-23.8707	-19.6862
112.8	2017-04-26	1.86667	17:30:19	-23.3746	-19.6862
113	2017-04-26	1.88333	17:30:20	-23.3746	-19.6862
113.2	2017-04-26	1.88333	17:30:20	-23.3746	-19.6862
113.4	2017-04-26	1.88333	17:30:20	-23.3746	-19.6862
113.6	2017-04-26	1.88333	17:30:20	-23.3746	-19.6862
113.8	2017-04-26	1.88333	17:30:20	-23.3746	-19.6862
114	2017-04-26	1.9	17:30:21	-23.3746	-20.1804
114.2	2017-04-26	1.9	17:30:21	-23.3746	-20.1804
114.4	2017-04-26	1.9	17:30:21	-23.8707	-20.1804
114.6	2017-04-26	1.9	17:30:21	-23.8707	-20.1804
114.8	2017-04-26	1.9	17:30:21	-23.8707	-20.1804
115	2017-04-26	1.91667	17:30:22	-24.3668	-19.6862
115.2	2017-04-26	1.91667	17:30:22	-24.3668	-19.6862
115.4	2017-04-26	1.91667	17:30:22	-24.8629	-19.6862
115.6	2017-04-26	1.91667	17:30:22	-24.8629	-19.6862
115.8	2017-04-26	1.91667	17:30:22	-25.359	-19.6862
116	2017-04-26	1.93333	17:30:23	-25.359	-19.1921
116.2	2017-04-26	1.93333	17:30:23	-25.8551	-19.1921
116.4	2017-04-26	1.93333	17:30:23	-25.8551	-19.1921
116.6	2017-04-26	1.93333	17:30:23	-25.8551	-18.6979
116.8	2017-04-26	1.93333	17:30:23	-25.8551	-18.6979
117	2017-04-26	1.95	17:30:24	-25.8551	-18.6979
117.2	2017-04-26	1.95	17:30:24	-25.359	-18.6979
117.4	2017-04-26	1.95	17:30:24	-25.359	-18.6979
117.6	2017-04-26	1.95	17:30:24	-25.359	-18.6979
117.8	2017-04-26	1.95	17:30:24	-25.359	-18.6979
118	2017-04-26	1.96667	17:30:25	-25.359	-18.6979
118.2	2017-04-26	1.96667	17:30:25	-24.8629	-18.6979
118.4	2017-04-26	1.96667	17:30:25	-24.8629	-18.6979
118.6	2017-04-26	1.96667	17:30:25	-25.359	-18.6979
118.8	2017-04-26	1.96667	17:30:25	-24.8629	-18.6979
119	2017-04-26	1.98333	17:30:26	-25.359	-18.2037
119.2	2017-04-26	1.98333	17:30:26	-25.359	-18.2037
119.4	2017-04-26	1.98333	17:30:26	-25.359	-18.2037
119.6	2017-04-26	1.98333	17:30:26	-25.359	-18.2037
119.8	2017-04-26	1.98333	17:30:26	-25.359	-18.2037
120	2017-04-26	2	17:30:27	-25.359	-18.6979
120.2	2017-04-26	2	17:30:27	-25.359	-18.2037
120.4	2017-04-26	2	17:30:27	-25.359	-18.6979
120.6	2017-04-26	2	17:30:27	-25.359	-18.6979
120.8	2017-04-26	2	17:30:27	-25.359	-19.1921
121	2017-04-26	2.01667	17:30:28	-24.8629	-19.1921
121.2	2017-04-26	2.01667	17:30:28	-24.8629	-19.1921
121.4	2017-04-26	2.01667	17:30:28	-24.3668	-19.6862
121.6	2017-04-26	2.01667	17:30:28	-24.3668	-19.6862
121.8	2017-04-26	2.01667	17:30:28	-23.8707	-19.6862
122	2017-04-26	2.03333	17:30:29	-23.8707	-20.1804
122.2	2017-04-26	2.03333	17:30:29	-23.8707	-20.1804
122.4	2017-04-26	2.03333	17:30:29	-23.8707	-20.1804
122.6	2017-04-26	2.03333	17:30:29	-23.8707	-20.1804
122.8	2017-04-26	2.03333	17:30:29	-23.8707	-19.6862
123	2017-04-26	2.05	17:30:30	-23.8707	-19.6862
123.2	2017-04-26	2.05	17:30:30	-23.8707	-19.6862
123.4	2017-04-26	2.05	17:30:30	-23.8707	-19.6862
123.6	2017-04-26	2.05	17:30:30	-23.8707	-19.6862
123.8	2017-04-26	2.05	17:30:30	-23.8707	-19.6862
124	2017-04-26	2.06667	17:30:31	-23.8707	-19.6862
124.2	2017-04-26	2.06667	17:30:31	-23.3746	-19.6862
124.4	2017-04-26	2.06667	17:30:31	-23.3746	-19.6862
124.6	2017-04-26	2.06667	17:30:31	-23.3746	-19.6862
124.8	2017-04-26	2.06667	17:30:31	-23.3746	-19.6862
125	2017-04-26	2.08333	17:30:32	-23.8707	-20.1804
125.2	2017-04-26	2.08333	17:30:32	-23.8707	-20.1804
125.4	2017-04-26	2.08333	17:30:32	-23.8707	-19.6862
125.6	2017-04-26	2.08333	17:30:32	-24.3668	-19.6862
125.8	2017-04-26	2.08333	17:30:32	-24.8629	-19.6862
126	2017-04-26	2.1	17:30:33	-24.8629	-19.6862
126.2	2017-04-26	2.1	17:30:33	-25.359	-19.1921
126.4	2017-04-26	2.1	17:30:33	-25.359	-19.1921
126.6	2017-04-26	2.1	17:30:33	-25.8551	-19.1921
126.8	2017-04-26	2.1	17:30:33	-25.8551	-18.6979
127	2017-04-26	2.11667	17:30:34	-25.8551	-18.6979
127.2	2017-04-26	2.11667	17:30:34	-25.359	-18.6979
127.4	2017-04-26	2.11667	17:30:34	-25.359	-18.6979
127.6	2017-04-26	2.11667	17:30:34	-25.359	-18.6979
127.8	2017-04-26	2.11667	17:30:34	-24.8629	-18.6979
128	2017-04-26	2.13333	17:30:35	-24.8629	-18.2037
128.2	2017-04-26	2.13333	17:30:35	-24.8629	-18.2037
128.4	2017-04-26	2.13333	17:30:35	-24.8629	-18.2037
128.6	2017-04-26	2.13333	17:30:35	-25.359	-18.2037
128.8	2017-04-26	2.13333	17:30:35	-25.359	-18.2037
129	2017-04-26	2.15	17:30:36	-25.359	-18.2037
129.2	2017-04-26	2.15	17:30:36	-25.359	-18.6979
129.4	2017-04-26	2.15	17:30:36	-25.359	-18.6979
129.6	2017-04-26	2.15	17:30:36	-25.359	-19.1921
129.8	2017-04-26	2.15	17:30:36	-24.8629	-19.1921
130	2017-04-26	2.16667	17:30:37	-24.8629	-19.1921
130.2	2017-04-26	2.16667	17:30:37	-24.3668	-19.6862
130.4	2017-04-26	2.16667	17:30:37	-24.3668	-19.6862
130.6	2017-04-26	2.16667	17:30:37	-24.3668	-19.6862
130.8	2017-04-26	2.16667	17:30:37	-23.8707	-20.1804
131	2017-04-26	2.18333	17:30:38	-23.8707	-19.6862
131.2	2017-04-26	2.18333	17:30:38	-23.8707	-19.6862
131.4	2017-04-26	2.18333	17:30:38	-23.8707	-19.6862
131.6	2017-04-26	2.18333	17:30:38	-23.8707	-19.6862
131.8	2017-04-26	2.18333	17:30:38	-23.8707	-19.6862
132	2017-04-26	2.2	17:30:39	-23.8707	-19.6862
132.2	2017-04-26	2.2	17:30:39	-23.3746	-19.6862
132.4	2017-04-26	2.2	17:30:39	-23.8707	-19.6862
132.6	2017-04-26	2.2	17:30:39	-23.3746	-19.1921
132.8	2017-04-26	2.2	17:30:39	-23.3746	-19.6862
133	2017-04-26	2.21667	17:30:40	-23.3746	-19.6862
133.2	2017-04-26	2.21667	17:30:40	-23.3746	-19.1921
133.4	2017-04-26	2.21667	17:30:40	-23.3746	-19.6862
133.6	2017-04-26	2.21667	17:30:40	-23.3746	-19.6862
133.8	2017-04-26	2.21667	17:30:40	-23.3746	-19.6862
134	2017-04-26	2.23333	17:30:41	-23.3746	-19.6862
134.2	2017-04-26	2.23333	17:30:41	-23.3746	-19.6862
134.4	2017-04-26	2.23333	17:30:41	-23.3746	-19.6862
134.6	2017-04-26	2.23333	17:30:41	-23.3746	-19.6862
134.8	2017-04-26	2.23333	17:30:41	-23.3746	-20.1804
135	2017-04-26	2.25	17:30:42	-23.3746	-19.6862
135.2	2017-04-26	2.25	17:30:42	-23.3746	-19.6862
135.4	2017-04-26	2.25	17:30:42	-23.8707	-20.1804
135.6	2017-04-26	2.25	17:30:42	-23.8707	-19.6862
135.8	2017-04-26	2.25	17:30:42	-23.8707	-19.6862
136	2017-04-26	2.26667	17:30:43	-23.8707	-19.6862
136.2	2017-04-26	2.26667	17:30:43	-23.8707	-19.6862
136.4	2017-04-26	2.26667	17:30:43	-24.3668	-19.6862
136.6	2017-04-26	2.26667	17:30:43	-24.3668	-19.6862
136.8	2017-04-26	2.26667	17:30:43	-24.3668	-19.6862
137	2017-04-26	2.28333	17:30:44	-24.3668	-19.6862
137.2	2017-04-26	2.28333	17:30:44	-24.3668	-19.6862
137.4	2017-04-26	2.28333	17:30:44	-24.3668	-19.6862
137.6	2017-04-26	2.28333	17:30:44	-24.3668	-19.6862
137.8	2017-04-26	2.28333	17:30:44	-24.3668	-19.6862
138	2017-04-26	2.3	17:30:45	-24.8629	-19.6862
138.2	2017-04-26	2.3	17:30:45	-24.8629	-19.6862
138.4	2017-04-26	2.3	17:30:45	-24.8629	-19.6862
138.6	2017-04-26	2.3	17:30:45	-24.8629	-19.6862
138.8	2017-04-26	2.3	17:30:45	-24.8629	-19.1921
139	2017-04-26	2.31667	17:30:46	-24.8629	-19.1921
139.2	2017-04-26	2.31667	17:30:46	-24.8629	-19.1921
139.4	2017-04-26	2.31667	17:30:46	-24.8629	-19.1921
139.6	2017-04-26	2.31667	17:30:46	-24.8629	-19.1921
139.8	2017-04-26	2.31667	17:30:46	-25.359	-19.1921
140	2017-04-26	2.33333	17:30:47	-25.359	-19.1921
140.2	2017-04-26	2.33333	17:30:47	-25.359	-19.1921
140.4	2017-04-26	2.33333	17:30:47	-25.359	-19.1921
140.6	2017-04-26	2.33333	17:30:47	-25.359	-19.1921
140.8	2017-04-26	2.33333	17:30:47	-25.359	-19.1921
141	2017-04-26	2.35	17:30:48	-25.359	-19.1921
141.2	2017-04-26	2.35	17:30:48	-25.359	-19.1921
141.4	2017-04-26	2.35	17:30:48	-25.359	-19.1921
141.6	2017-04-26	2.35	17:30:48	-25.359	-19.1921
141.8	2017-04-26	2.35	17:30:48	-25.359	-19.1921
142	2017-04-26	2.36667	17:30:49	-25.359	-19.1921
142.2	2017-04-26	2.36667	17:30:49	-25.359	-19.1921
142.4	2017-04-26	2.36667	17:30:49	-25.359	-19.1921
142.6	2017-04-26	2.36667	17:30:49	-25.359	-19.1921
142.8	2017-04-26	2.36667	17:30:49	-25.359	-19.1921
143	2017-04-26	2.38333	17:30:50	-25.359	-19.1921
143.2	2017-04-26	2.38333	17:30:50	-25.359	-19.1921
143.4	2017-04-26	2.38333	17:30:50	-25.359	-19.1921
143.6	2017-04-26	2.38333	17:30:50	-25.359	-19.1921
143.8	2017-04-26	2.38333	17:30:50	-25.359	-19.1921
144	2017-04-26	2.4	17:30:51	-25.359	-19.1921
144.2	2017-04-26	2.4	17:30:51	-25.359	-19.1921
144.4	2017-04-26	2.4	17:30:51	-25.359	-19.1921
144.6	2017-04-26	2.4	17:30:51	-25.359	-19.1921
144.8	2017-04-26	2.4	17:30:51	-25.359	-19.1921
145	2017-04-26	2.41667	17:30:52	-25.359	-18.6979
145.2	2017-04-26	2.41667	17:30:52	-25.359	-18.6979
145.4	2017-04-26	2.41667	17:30:52	-25.359	-18.6979
145.6	2017-04-26	2.41667	17:30:52	-25.359	-18.6979
145.8	2017-04-26	2.41667	17:30:52	-25.359	-18.6979
146	2017-04-26	2.43333	17:30:53	-25.359	-18.6979
146.2	2017-04-26	2.43333	17:30:53	-25.359	-18.6979
146.4	2017-04-26	2.43333	17:30:53	-25.359	-18.6979
146.6	2017-04-26	2.43333	17:30:53	-25.359	-18.6979
146.8	2017-04-26	2.43333	17:30:53	-25.8551	-18.6979
147	2017-04-26	2.45	17:30:54	-25.359	-18.6979
147.2	2017-04-26	2.45	17:30:54	-25.359	-18.6979
147.4	2017-04-26	2.45	17:30:54	-25.359	-18.6979
147.6	2017-04-26	2.45	17:30:54	-25.8551	-18.6979
147.8	2017-04-26	2.45	17:30:54	-25.359	-18.6979
148	2017-04-26	2.46667	17:30:55	-25.359	-18.6979
148.2	2017-04-26	2.46667	17:30:55	-25.359	-18.6979
148.4	2017-04-26	2.46667	17:30:55	-25.359	-18.6979
148.6	2017-04-26	2.46667	17:30:55	-25.359	-18.6979
148.8	2017-04-26	2.46667	17:30:55	-25.359	-18.6979
149	2017-04-26	2.48333	17:30:56	-25.359	-18.6979
149.2	2017-04-26	2.48333	17:30:56	-25.359	-18.6979
149.4	2017-04-26	2.48333	17:30:56	-25.359	-18.6979
149.6	2017-04-26	2.48333	17:30:56	-25.359	-18.2037
149.8	2017-04-26	2.48333	17:30:56	-24.8629	-18.2037
150	2017-04-26	2.5	17:30:57	-24.8629	-18.2037
150.2	2017-04-26	2.5	17:30:57	-24.8629	-18.2037
150.4	2017-04-26	2.5	17:30:57	-24.8629	-18.2037
150.6	2017-04-26	2.5	17:30:57	-24.8629	-18.2037
150.8	2017-04-26	2.5	17:30:57	-24.8629	-18.2037
151	2017-04-26	2.51667	17:30:58	-24.8629	-18.2037
151.2	2017-04-26	2.51667	17:30:58	-24.8629	-18.2037
151.4	2017-04-26	2.51667	17:30:58	-24.8629	-18.2037
151.6	2017-04-26	2.51667	17:30:58	-24.8629	-18.2037
151.8	2017-04-26	2.51667	17:30:58	-24.8629	-18.2037
152	2017-04-26	2.53333	17:30:59	-25.359	-18.2037
152.2	2017-04-26	2.53333	17:30:59	-25.359	-18.2037
152.4	2017-04-26	2.53333	17:30:59	-25.359	-18.2037
152.6	2017-04-26	2.53333	17:30:59	-25.359	-18.2037
152.8	2017-04-26	2.53333	17:30:59	-25.359	-18.2037
153	2017-04-26	2.55	17:31:00	-24.8629	-18.6979
153.2	2017-04-26	2.55	17:31:00	-24.8629	-18.6979
153.4	2017-04-26	2.55	17:31:00	-24.3668	-19.1921
153.6	2017-04-26	2.55	17:31:00	-24.3668	-19.6862
153.8	2017-04-26	2.55	17:31:00	-23.8707	-19.6862
154	2017-04-26	2.56667	17:31:01	-23.8707	-19.6862
154.2	2017-04-26	2.56667	17:31:01	-23.8707	-19.6862
154.4	2017-04-26	2.56667	17:31:01	-23.8707	-19.6862
154.6	2017-04-26	2.56667	17:31:01	-23.3746	-19.6862
154.8	2017-04-26	2.56667	17:31:01	-23.3746	-19.1921
155	2017-04-26	2.58333	17:31:02	-23.3746	-19.1921
155.2	2017-04-26	2.58333	17:31:02	-23.3746	-19.6862
155.4	2017-04-26	2.58333	17:31:02	-23.3746	-19.1921
155.6	2017-04-26	2.58333	17:31:02	-23.3746	-19.6862
155.8	2017-04-26	2.58333	17:31:02	-23.3746	-19.6862
156	2017-04-26	2.6	17:31:03	-23.8707	-19.6862
156.2	2017-04-26	2.6	17:31:03	-24.3668	-19.1921
156.4	2017-04-26	2.6	17:31:03	-24.8629	-19.1921
156.6	2017-04-26	2.6	17:31:03	-25.359	-18.6979
156.8	2017-04-26	2.6	17:31:03	-25.359	-18.6979
157	2017-04-26	2.61667	17:31:04	-25.359	-18.2037
157.2	2017-04-26	2.61667	17:31:04	-25.359	-18.2037
157.4	2017-04-26	2.61667	17:31:04	-24.8629	-18.2037
157.6	2017-04-26	2.61667	17:31:04	-24.8629	-18.2037
157.8	2017-04-26	2.61667	17:31:04	-24.8629	-18.2037
158	2017-04-26	2.63333	17:31:05	-24.8629	-18.2037
158.2	2017-04-26	2.63333	17:31:05	-25.359	-18.2037
158.4	2017-04-26	2.63333	17:31:05	-25.359	-18.2037
158.6	2017-04-26	2.63333	17:31:05	-24.8629	-18.6979
158.8	2017-04-26	2.63333	17:31:05	-24.3668	-19.1921
159	2017-04-26	2.65	17:31:06	-23.8707	-19.6862
159.2	2017-04-26	2.65	17:31:06	-23.8707	-19.6862
159.4	2017-04-26	2.65	17:31:06	-23.3746	-19.6862
159.6	2017-04-26	2.65	17:31:06	-23.3746	-19.1921
159.8	2017-04-26	2.65	17:31:06	-23.3746	-19.1921
160	2017-04-26	2.66667	17:31:07	-23.3746	-19.1921
160.2	2017-04-26	2.66667	17:31:07	-23.3746	-19.6862
160.4	2017-04-26	2.66667	17:31:07	-23.3746	-19.6862
160.6	2017-04-26	2.66667	17:31:07	-24.3668	-19.1921
160.8	2017-04-26	2.66667	17:31:07	-24.8629	-19.1921
161	2017-04-26	2.68333	17:31:08	-25.359	-18.6979
161.2	2017-04-26	2.68333	17:31:08	-25.359	-18.2037
161.4	2017-04-26	2.68333	17:31:08	-25.359	-18.2037
161.6	2017-04-26	2.68333	17:31:08	-24.8629	-18.2037
161.8	2017-04-26	2.68333	17:31:08	-24.8629	-18.2037
162	2017-04-26	2.7	17:31:09	-25.359	-17.7096
162.2	2017-04-26	2.7	17:31:09	-25.359	-18.2037
162.4	2017-04-26	2.7	17:31:09	-24.8629	-18.2037
162.6	2017-04-26	2.7	17:31:09	-24.3668	-19.1921
162.8	2017-04-26	2.7	17:31:09	-23.8707	-19.1921
163	2017-04-26	2.71667	17:31:10	-23.3746	-19.6862
163.2	2017-04-26	2.71667	17:31:10	-23.3746	-19.1921
163.4	2017-04-26	2.71667	17:31:10	-23.3746	-19.1921
163.6	2017-04-26	2.71667	17:31:10	-23.3746	-19.1921
163.8	2017-04-26	2.71667	17:31:10	-23.3746	-19.1921
164	2017-04-26	2.73333	17:31:11	-23.3746	-19.6862
164.2	2017-04-26	2.73333	17:31:11	-23.8707	-19.6862
164.4	2017-04-26	2.73333	17:31:11	-24.3668	-19.1921
164.6	2017-04-26	2.73333	17:31:11	-25.359	-18.6979
164.8	2017-04-26	2.73333	17:31:11	-25.359	-18.6979
165	2017-04-26	2.75	17:31:12	-25.359	-18.2037
165.2	2017-04-26	2.75	17:31:12	-24.8629	-18.2037
165.4	2017-04-26	2.75	17:31:12	-24.8629	-18.2037
165.6	2017-04-26	2.75	17:31:12	-24.8629	-17.7096
165.8	2017-04-26	2.75	17:31:12	-25.359	-18.2037
166	2017-04-26	2.76667	17:31:13	-25.359	-18.2037
166.2	2017-04-26	2.76667	17:31:13	-24.8629	-18.6979
166.4	2017-04-26	2.76667	17:31:13	-24.3668	-19.1921
166.6	2017-04-26	2.76667	17:31:13	-23.8707	-19.1921
166.8	2017-04-26	2.76667	17:31:13	-23.3746	-19.1921
167	2017-04-26	2.78333	17:31:14	-23.3746	-19.1921
167.2	2017-04-26	2.78333	17:31:14	-23.3746	-19.1921
167.4	2017-04-26	2.78333	17:31:14	-23.3746	-19.1921
167.6	2017-04-26	2.78333	17:31:14	-23.3746	-19.1921
167.8	2017-04-26	2.78333	17:31:14	-23.3746	-19.1921
168	2017-04-26	2.8	17:31:15	-24.3668	-19.1921
168.2	2017-04-26	2.8	17:31:15	-24.8629	-18.6979
168.4	2017-04-26	2.8	17:31:15	-25.359	-18.2037
168.6	2017-04-26	2.8	17:31:15	-25.359	-18.2037
168.8	2017-04-26	2.8	17:31:15	-25.359	-18.2037
169	2017-04-26	2.81667	17:31:16	-24.8629	-18.2037
169.2	2017-04-26	2.81667	17:31:16	-24.8629	-17.7096
169.4	2017-04-26	2.81667	17:31:16	-24.8629	-17.7096
169.6	2017-04-26	2.81667	17:31:16	-25.359	-17.7096
169.8	2017-04-26	2.81667	17:31:16	-24.8629	-18.2037
170	2017-04-26	2.83333	17:31:17	-24.8629	-18.6979
170.2	2017-04-26	2.83333	17:31:17	-23.8707	-19.1921
170.4	2017-04-26	2.83333	17:31:17	-23.3746	-19.1921
170.6	2017-04-26	2.83333	17:31:17	-23.3746	-19.1921
170.8	2017-04-26	2.83333	17:31:17	-23.3746	-19.1921
171	2017-04-26	2.85	17:31:18	-23.3746	-19.1921
171.2	2017-04-26	2.85	17:31:18	-23.3746	-19.1921
171.4	2017-04-26	2.85	17:31:18	-23.3746	-19.1921
171.6	2017-04-26	2.85	17:31:18	-23.3746	-19.6862
171.8	2017-04-26	2.85	17:31:18	-23.8707	-19.6862
172	2017-04-26	2.86667	17:31:19	-24.3668	-19.1921
172.2	2017-04-26	2.86667	17:31:19	-24.8629	-18.6979
172.4	2017-04-26	2.86667	17:31:19	-25.359	-18.2037
172.6	2017-04-26	2.86667	17:31:19	-25.359	-18.2037
172.8	2017-04-26	2.86667	17:31:19	-24.8629	-18.2037
173	2017-04-26	2.88333	17:31:20	-24.8629	-18.2037
173.2	2017-04-26	2.88333	17:31:20	-24.8629	-17.7096
173.4	2017-04-26	2.88333	17:31:20	-24.8629	-17.7096
173.6	2017-04-26	2.88333	17:31:20	-25.359	-17.7096
173.8	2017-04-26	2.88333	17:31:20	-24.8629	-18.2037
174	2017-04-26	2.9	17:31:21	-24.3668	-18.6979
174.2	2017-04-26	2.9	17:31:21	-24.3668	-19.1921
174.4	2017-04-26	2.9	17:31:21	-23.8707	-19.1921
174.6	2017-04-26	2.9	17:31:21	-23.3746	-19.1921
174.8	2017-04-26	2.9	17:31:21	-23.3746	-19.1921
175	2017-04-26	2.91667	17:31:22	-23.3746	-19.1921
175.2	2017-04-26	2.91667	17:31:22	-22.8785	-18.6979
175.4	2017-04-26	2.91667	17:31:22	-22.8785	-19.1921
175.6	2017-04-26	2.91667	17:31:22	-23.3746	-19.1921
175.8	2017-04-26	2.91667	17:31:22	-23.3746	-19.1921
176	2017-04-26	2.93333	17:31:23	-23.8707	-19.1921
176.2	2017-04-26	2.93333	17:31:23	-24.8629	-18.6979
176.4	2017-04-26	2.93333	17:31:23	-25.359	-18.6979
176.6	2017-04-26	2.93333	17:31:23	-25.359	-18.2037
176.8	2017-04-26	2.93333	17:31:23	-24.8629	-18.2037
177	2017-04-26	2.95	17:31:24	-24.8629	-18.2037
177.2	2017-04-26	2.95	17:31:24	-24.8629	-18.2037
177.4	2017-04-26	2.95	17:31:24	-24.8629	-17.7096
177.6	2017-04-26	2.95	17:31:24	-24.8629	-17.7096
177.8	2017-04-26	2.95	17:31:24	-25.359	-17.7096
178	2017-04-26	2.96667	17:31:25	-24.8629	-18.2037
178.2	2017-04-26	2.96667	17:31:25	-24.8629	-18.6979
178.4	2017-04-26	2.96667	17:31:25	-24.3668	-18.6979
178.6	2017-04-26	2.96667	17:31:25	-23.8707	-19.1921
178.8	2017-04-26	2.96667	17:31:25	-23.8707	-19.1921
179	2017-04-26	2.98333	17:31:26	-23.3746	-19.1921
179.2	2017-04-26	2.98333	17:31:26	-23.3746	-19.1921
179.4	2017-04-26	2.98333	17:31:26	-23.3746	-18.6979
179.6	2017-04-26	2.98333	17:31:26	-23.3746	-18.6979
179.8	2017-04-26	2.98333	17:31:26	-22.8785	-19.1921
180	2017-04-26	3	17:31:27	-23.3746	-19.1921
180.2	2017-04-26	3	17:31:27	-23.3746	-19.1921
180.4	2017-04-26	3	17:31:27	-23.3746	-19.1921
180.6	2017-04-26	3	17:31:27	-23.8707	-19.1921
180.8	2017-04-26	3	17:31:27	-24.8629	-18.6979
181	2017-04-26	3.01667	17:31:28	-24.8629	-18.2037
181.2	2017-04-26	3.01667	17:31:28	-25.359	-18.2037
181.4	2017-04-26	3.01667	17:31:28	-25.359	-18.2037
181.6	2017-04-26	3.01667	17:31:28	-24.8629	-18.2037
181.8	2017-04-26	3.01667	17:31:28	-24.3668	-18.2037
182	2017-04-26	3.03333	17:31:29	-24.3668	-17.7096
182.2	2017-04-26	3.03333	17:31:29	-24.8629	-17.7096
182.4	2017-04-26	3.03333	17:31:29	-24.8629	-17.7096
182.6	2017-04-26	3.03333	17:31:29	-24.8629	-17.7096
182.8	2017-04-26	3.03333	17:31:29	-24.8629	-17.7096
183	2017-04-26	3.05	17:31:30	-24.8629	-18.2037
183.2	2017-04-26	3.05	17:31:30	-24.3668	-18.2037
183.4	2017-04-26	3.05	17:31:30	-24.3668	-18.6979
183.6	2017-04-26	3.05	17:31:30	-23.8707	-19.1921
183.8	2017-04-26	3.05	17:31:30	-23.8707	-19.1921
184	2017-04-26	3.06667	17:31:31	-23.3746	-19.1921
184.2	2017-04-26	3.06667	17:31:31	-23.3746	-19.1921
184.4	2017-04-26	3.06667	17:31:31	-23.3746	-19.1921
184.6	2017-04-26	3.06667	17:31:31	-23.3746	-18.6979
184.8	2017-04-26	3.06667	17:31:31	-23.3746	-18.6979
185	2017-04-26	3.08333	17:31:32	-23.3746	-18.6979
185.2	2017-04-26	3.08333	17:31:32	-22.8785	-19.1921
185.4	2017-04-26	3.08333	17:31:32	-23.3746	-19.1921
185.6	2017-04-26	3.08333	17:31:32	-22.8785	-19.1921
185.8	2017-04-26	3.08333	17:31:32	-23.3746	-19.1921
186	2017-04-26	3.1	17:31:33	-23.8707	-19.1921
186.2	2017-04-26	3.1	17:31:33	-24.3668	-18.6979
186.4	2017-04-26	3.1	17:31:33	-24.8629	-18.6979
186.6	2017-04-26	3.1	17:31:33	-24.8629	-18.2037
186.8	2017-04-26	3.1	17:31:33	-25.359	-18.2037
187	2017-04-26	3.11667	17:31:34	-25.359	-18.2037
187.2	2017-04-26	3.11667	17:31:34	-25.359	-17.7096
187.4	2017-04-26	3.11667	17:31:34	-24.8629	-17.7096
187.6	2017-04-26	3.11667	17:31:34	-24.8629	-17.7096
187.8	2017-04-26	3.11667	17:31:34	-24.3668	-17.7096
188	2017-04-26	3.13333	17:31:35	-24.3668	-17.7096
188.2	2017-04-26	3.13333	17:31:35	-24.8629	-17.7096
188.4	2017-04-26	3.13333	17:31:35	-24.8629	-17.2154
188.6	2017-04-26	3.13333	17:31:35	-24.8629	-17.7096
188.8	2017-04-26	3.13333	17:31:35	-24.8629	-17.7096
189	2017-04-26	3.15	17:31:36	-24.8629	-17.7096
189.2	2017-04-26	3.15	17:31:36	-24.3668	-18.2037
189.4	2017-04-26	3.15	17:31:36	-24.3668	-18.6979
189.6	2017-04-26	3.15	17:31:36	-23.8707	-19.1921
189.8	2017-04-26	3.15	17:31:36	-23.3746	-19.1921
190	2017-04-26	3.16667	17:31:37	-23.3746	-19.1921
190.2	2017-04-26	3.16667	17:31:37	-23.3746	-19.1921
190.4	2017-04-26	3.16667	17:31:37	-23.3746	-18.6979
190.6	2017-04-26	3.16667	17:31:37	-23.3746	-18.6979
190.8	2017-04-26	3.16667	17:31:37	-23.3746	-18.6979
191	2017-04-26	3.18333	17:31:38	-22.8785	-18.6979
191.2	2017-04-26	3.18333	17:31:38	-22.8785	-18.6979
191.4	2017-04-26	3.18333	17:31:38	-22.8785	-18.6979
191.6	2017-04-26	3.18333	17:31:38	-22.8785	-19.1921
191.8	2017-04-26	3.18333	17:31:38	-23.3746	-19.1921
192	2017-04-26	3.2	17:31:39	-23.3746	-18.6979
192.2	2017-04-26	3.2	17:31:39	-23.8707	-18.6979
192.4	2017-04-26	3.2	17:31:39	-24.3668	-18.6979
192.6	2017-04-26	3.2	17:31:39	-24.8629	-18.2037
192.8	2017-04-26	3.2	17:31:39	-24.8629	-18.2037
193	2017-04-26	3.21667	17:31:40	-25.359	-18.2037
193.2	2017-04-26	3.21667	17:31:40	-25.359	-17.7096
193.4	2017-04-26	3.21667	17:31:40	-24.8629	-17.7096
193.6	2017-04-26	3.21667	17:31:40	-24.8629	-17.7096
193.8	2017-04-26	3.21667	17:31:40	-24.8629	-17.7096
194	2017-04-26	3.23333	17:31:41	-24.3668	-17.7096
194.2	2017-04-26	3.23333	17:31:41	-24.3668	-17.7096
194.4	2017-04-26	3.23333	17:31:41	-24.8629	-17.7096
194.6	2017-04-26	3.23333	17:31:41	-24.8629	-17.7096
194.8	2017-04-26	3.23333	17:31:41	-24.8629	-17.2154
195	2017-04-26	3.25	17:31:42	-24.8629	-17.2154
195.2	2017-04-26	3.25	17:31:42	-24.8629	-17.2154
195.4	2017-04-26	3.25	17:31:42	-24.8629	-17.7096
195.6	2017-04-26	3.25	17:31:42	-24.3668	-18.2037
195.8	2017-04-26	3.25	17:31:42	-23.8707	-18.6979
196	2017-04-26	3.26667	17:31:43	-23.8707	-18.6979
196.2	2017-04-26	3.26667	17:31:43	-23.3746	-18.6979
196.4	2017-04-26	3.26667	17:31:43	-23.3746	-19.1921
196.6	2017-04-26	3.26667	17:31:43	-23.3746	-19.1921
196.8	2017-04-26	3.26667	17:31:43	-23.3746	-18.6979
197	2017-04-26	3.28333	17:31:44	-23.3746	-18.6979
197.2	2017-04-26	3.28333	17:31:44	-23.3746	-18.6979
197.4	2017-04-26	3.28333	17:31:44	-22.8785	-18.6979
197.6	2017-04-26	3.28333	17:31:44	-22.8785	-18.6979
197.8	2017-04-26	3.28333	17:31:44	-22.8785	-18.6979
198	2017-04-26	3.3	17:31:45	-22.8785	-18.6979
198.2	2017-04-26	3.3	17:31:45	-22.8785	-18.6979
198.4	2017-04-26	3.3	17:31:45	-22.8785	-19.1921
198.6	2017-04-26	3.3	17:31:45	-23.3746	-19.1921
198.8	2017-04-26	3.3	17:31:45	-23.3746	-19.1921
199	2017-04-26	3.31667	17:31:46	-23.8707	-18.6979
199.2	2017-04-26	3.31667	17:31:46	-24.3668	-18.6979
199.4	2017-04-26	3.31667	17:31:46	-24.8629	-18.2037
199.6	2017-04-26	3.31667	17:31:46	-25.359	-18.2037
199.8	2017-04-26	3.31667	17:31:46	-25.359	-17.7096
200	2017-04-26	3.33333	17:31:47	-25.359	-17.7096
200.2	2017-04-26	3.33333	17:31:47	-24.8629	-17.7096
200.4	2017-04-26	3.33333	17:31:47	-24.8629	-17.7096
200.6	2017-04-26	3.33333	17:31:47	-24.3668	-17.7096
200.8	2017-04-26	3.33333	17:31:47	-24.3668	-17.7096
201	2017-04-26	3.35	17:31:48	-24.3668	-17.7096
201.2	2017-04-26	3.35	17:31:48	-24.3668	-17.2154
201.4	2017-04-26	3.35	17:31:48	-24.8629	-17.2154
201.6	2017-04-26	3.35	17:31:48	-24.8629	-17.2154
201.8	2017-04-26	3.35	17:31:48	-24.8629	-17.2154
202	2017-04-26	3.36667	17:31:49	-24.8629	-17.7096
202.2	2017-04-26	3.36667	17:31:49	-24.3668	-18.2037
202.4	2017-04-26	3.36667	17:31:49	-24.3668	-18.2037
202.6	2017-04-26	3.36667	17:31:49	-23.8707	-18.6979
202.8	2017-04-26	3.36667	17:31:49	-23.8707	-18.6979
203	2017-04-26	3.38333	17:31:50	-23.3746	-18.6979
203.2	2017-04-26	3.38333	17:31:50	-23.3746	-18.6979
203.4	2017-04-26	3.38333	17:31:50	-22.8785	-18.6979
203.6	2017-04-26	3.38333	17:31:50	-22.8785	-18.2037
203.8	2017-04-26	3.38333	17:31:50	-22.8785	-18.6979
204	2017-04-26	3.4	17:31:51	-22.8785	-18.6979
204.2	2017-04-26	3.4	17:31:51	-22.8785	-18.6979
204.4	2017-04-26	3.4	17:31:51	-22.8785	-18.6979
204.6	2017-04-26	3.4	17:31:51	-23.3746	-18.6979
204.8	2017-04-26	3.4	17:31:51	-23.8707	-18.6979
205	2017-04-26	3.41667	17:31:52	-24.3668	-18.2037
205.2	2017-04-26	3.41667	17:31:52	-24.8629	-17.7096
205.4	2017-04-26	3.41667	17:31:52	-25.359	-17.7096
205.6	2017-04-26	3.41667	17:31:52	-25.359	-17.7096
205.8	2017-04-26	3.41667	17:31:52	-24.8629	-17.2154
206	2017-04-26	3.43333	17:31:53	-24.3668	-17.2154
206.2	2017-04-26	3.43333	17:31:53	-24.3668	-17.2154
206.4	2017-04-26	3.43333	17:31:53	-24.8629	-17.2154
206.6	2017-04-26	3.43333	17:31:53	-24.8629	-17.2154
206.8	2017-04-26	3.43333	17:31:53	-24.8629	-17.2154
207	2017-04-26	3.45	17:31:54	-24.8629	-17.2154
207.2	2017-04-26	3.45	17:31:54	-24.8629	-17.7096
207.4	2017-04-26	3.45	17:31:54	-24.3668	-18.2037
207.6	2017-04-26	3.45	17:31:54	-23.8707	-18.6979
207.8	2017-04-26	3.45	17:31:54	-23.3746	-18.6979
208	2017-04-26	3.46667	17:31:55	-23.3746	-18.6979
208.2	2017-04-26	3.46667	17:31:55	-23.3746	-18.6979
208.4	2017-04-26	3.46667	17:31:55	-23.3746	-18.2037
208.6	2017-04-26	3.46667	17:31:55	-22.8785	-18.2037
208.8	2017-04-26	3.46667	17:31:55	-22.8785	-18.2037
209	2017-04-26	3.48333	17:31:56	-22.8785	-18.6979
209.2	2017-04-26	3.48333	17:31:56	-22.8785	-18.6979
209.4	2017-04-26	3.48333	17:31:56	-23.3746	-18.6979
209.6	2017-04-26	3.48333	17:31:56	-23.3746	-18.6979
209.8	2017-04-26	3.48333	17:31:56	-24.3668	-18.2037
210	2017-04-26	3.5	17:31:57	-24.8629	-18.2037
210.2	2017-04-26	3.5	17:31:57	-24.8629	-17.7096
210.4	2017-04-26	3.5	17:31:57	-25.359	-17.2154
210.6	2017-04-26	3.5	17:31:57	-24.8629	-17.2154
210.8	2017-04-26	3.5	17:31:57	-24.8629	-17.2154
211	2017-04-26	3.51667	17:31:58	-24.3668	-17.2154
211.2	2017-04-26	3.51667	17:31:58	-24.3668	-17.2154
211.4	2017-04-26	3.51667	17:31:58	-24.3668	-16.7212
211.6	2017-04-26	3.51667	17:31:58	-24.8629	-16.7212
211.8	2017-04-26	3.51667	17:31:58	-24.8629	-17.2154
212	2017-04-26	3.53333	17:31:59	-24.8629	-17.2154
212.2	2017-04-26	3.53333	17:31:59	-24.3668	-17.7096
212.4	2017-04-26	3.53333	17:31:59	-23.8707	-18.2037
212.6	2017-04-26	3.53333	17:31:59	-23.3746	-18.2037
212.8	2017-04-26	3.53333	17:31:59	-23.3746	-18.6979
213	2017-04-26	3.55	17:32:00	-23.3746	-18.6979
213.2	2017-04-26	3.55	17:32:00	-22.8785	-18.2037
213.4	2017-04-26	3.55	17:32:00	-22.8785	-18.2037
213.6	2017-04-26	3.55	17:32:00	-22.8785	-18.2037
213.8	2017-04-26	3.55	17:32:00	-22.8785	-18.2037
214	2017-04-26	3.56667	17:32:01	-22.8785	-18.6979
214.2	2017-04-26	3.56667	17:32:01	-22.8785	-18.6979
214.4	2017-04-26	3.56667	17:32:01	-22.8785	-18.6979
214.6	2017-04-26	3.56667	17:32:01	-23.3746	-18.2037
214.8	2017-04-26	3.56667	17:32:01	-24.3668	-18.2037
215	2017-04-26	3.58333	17:32:02	-24.8629	-17.7096
215.2	2017-04-26	3.58333	17:32:02	-24.8629	-17.7096
215.4	2017-04-26	3.58333	17:32:02	-24.8629	-17.2154
215.6	2017-04-26	3.58333	17:32:02	-24.8629	-17.2154
215.8	2017-04-26	3.58333	17:32:02	-24.3668	-17.2154
216	2017-04-26	3.6	17:32:03	-24.3668	-17.2154
216.2	2017-04-26	3.6	17:32:03	-24.3668	-16.7212
216.4	2017-04-26	3.6	17:32:03	-24.3668	-17.2154
216.6	2017-04-26	3.6	17:32:03	-24.8629	-16.7212
216.8	2017-04-26	3.6	17:32:03	-24.8629	-16.7212
217	2017-04-26	3.61667	17:32:04	-24.8629	-17.2154
217.2	2017-04-26	3.61667	17:32:04	-24.3668	-17.2154
217.4	2017-04-26	3.61667	17:32:04	-24.3668	-17.7096
217.6	2017-04-26	3.61667	17:32:04	-23.8707	-18.2037
217.8	2017-04-26	3.61667	17:32:04	-23.3746	-18.2037
218	2017-04-26	3.63333	17:32:05	-22.8785	-18.2037
218.2	2017-04-26	3.63333	17:32:05	-22.8785	-18.2037
218.4	2017-04-26	3.63333	17:32:05	-22.8785	-18.2037
218.6	2017-04-26	3.63333	17:32:05	-22.8785	-18.2037
218.8	2017-04-26	3.63333	17:32:05	-22.8785	-17.7096
219	2017-04-26	3.65	17:32:06	-22.8785	-18.2037
219.2	2017-04-26	3.65	17:32:06	-22.8785	-18.2037
219.4	2017-04-26	3.65	17:32:06	-22.8785	-18.2037
219.6	2017-04-26	3.65	17:32:06	-22.8785	-18.2037
219.8	2017-04-26	3.65	17:32:06	-23.3746	-18.2037
220	2017-04-26	3.66667	17:32:07	-23.8707	-18.2037
220.2	2017-04-26	3.66667	17:32:07	-24.3668	-17.7096
220.4	2017-04-26	3.66667	17:32:07	-24.8629	-17.7096
220.6	2017-04-26	3.66667	17:32:07	-24.8629	-17.2154
220.8	2017-04-26	3.66667	17:32:07	-24.8629	-17.2154
221	2017-04-26	3.68333	17:32:08	-24.8629	-17.2154
221.2	2017-04-26	3.68333	17:32:08	-24.8629	-16.7212
221.4	2017-04-26	3.68333	17:32:08	-24.3668	-16.7212
221.6	2017-04-26	3.68333	17:32:08	-24.3668	-16.7212
221.8	2017-04-26	3.68333	17:32:08	-24.3668	-16.7212
222	2017-04-26	3.7	17:32:09	-24.3668	-16.7212
222.2	2017-04-26	3.7	17:32:09	-24.8629	-16.7212
222.4	2017-04-26	3.7	17:32:09	-24.8629	-16.7212
222.6	2017-04-26	3.7	17:32:09	-24.8629	-17.2154
222.8	2017-04-26	3.7	17:32:09	-24.3668	-17.2154
223	2017-04-26	3.71667	17:32:10	-23.8707	-17.7096
223.2	2017-04-26	3.71667	17:32:10	-23.3746	-18.2037
223.4	2017-04-26	3.71667	17:32:10	-22.8785	-18.2037
223.6	2017-04-26	3.71667	17:32:10	-22.8785	-18.2037
223.8	2017-04-26	3.71667	17:32:10	-22.8785	-18.2037
224	2017-04-26	3.73333	17:32:11	-22.8785	-17.7096
224.2	2017-04-26	3.73333	17:32:11	-22.8785	-17.7096
224.4	2017-04-26	3.73333	17:32:11	-22.8785	-17.7096
224.6	2017-04-26	3.73333	17:32:11	-22.8785	-18.2037
224.8	2017-04-26	3.73333	17:32:11	-22.3825	-18.2037
225	2017-04-26	3.75	17:32:12	-22.8785	-18.2037
225.2	2017-04-26	3.75	17:32:12	-22.8785	-18.2037
225.4	2017-04-26	3.75	17:32:12	-23.3746	-18.2037
225.6	2017-04-26	3.75	17:32:12	-23.8707	-17.7096
225.8	2017-04-26	3.75	17:32:12	-24.3668	-17.7096
226	2017-04-26	3.76667	17:32:13	-24.8629	-17.7096
226.2	2017-04-26	3.76667	17:32:13	-24.8629	-17.2154
226.4	2017-04-26	3.76667	17:32:13	-24.8629	-16.7212
226.6	2017-04-26	3.76667	17:32:13	-24.8629	-16.7212
226.8	2017-04-26	3.76667	17:32:13	-24.3668	-16.7212
227	2017-04-26	3.78333	17:32:14	-24.3668	-16.7212
227.2	2017-04-26	3.78333	17:32:14	-24.3668	-16.7212
227.4	2017-04-26	3.78333	17:32:14	-24.3668	-16.7212
227.6	2017-04-26	3.78333	17:32:14	-24.3668	-16.7212
227.8	2017-04-26	3.78333	17:32:14	-24.8629	-16.7212
228	2017-04-26	3.8	17:32:15	-24.3668	-16.7212
228.2	2017-04-26	3.8	17:32:15	-24.3668	-17.2154
228.4	2017-04-26	3.8	17:32:15	-24.3668	-17.2154
228.6	2017-04-26	3.8	17:32:15	-23.8707	-17.7096
228.8	2017-04-26	3.8	17:32:15	-23.3746	-18.2037
229	2017-04-26	3.81667	17:32:16	-23.3746	-18.2037
229.2	2017-04-26	3.81667	17:32:16	-22.8785	-18.2037
229.4	2017-04-26	3.81667	17:32:16	-22.8785	-18.2037
229.6	2017-04-26	3.81667	17:32:16	-22.8785	-17.7096
229.8	2017-04-26	3.81667	17:32:16	-22.8785	-17.7096
230	2017-04-26	3.83333	17:32:17	-22.8785	-17.7096
230.2	2017-04-26	3.83333	17:32:17	-22.8785	-17.7096
230.4	2017-04-26	3.83333	17:32:17	-22.3825	-17.7096
230.6	2017-04-26	3.83333	17:32:17	-22.8785	-17.7096
230.8	2017-04-26	3.83333	17:32:17	-22.8785	-18.2037
231	2017-04-26	3.85	17:32:18	-23.3746	-18.2037
231.2	2017-04-26	3.85	17:32:18	-23.8707	-17.7096
231.4	2017-04-26	3.85	17:32:18	-24.3668	-17.7096
231.6	2017-04-26	3.85	17:32:18	-24.8629	-17.2154
231.8	2017-04-26	3.85	17:32:18	-24.8629	-17.2154
232	2017-04-26	3.86667	17:32:19	-24.8629	-16.7212
232.2	2017-04-26	3.86667	17:32:19	-24.8629	-16.7212
232.4	2017-04-26	3.86667	17:32:19	-24.8629	-16.7212
232.6	2017-04-26	3.86667	17:32:19	-24.8629	-16.7212
232.8	2017-04-26	3.86667	17:32:19	-24.3668	-16.7212
233	2017-04-26	3.88333	17:32:20	-24.3668	-16.2271
233.2	2017-04-26	3.88333	17:32:20	-24.3668	-16.2271
233.4	2017-04-26	3.88333	17:32:20	-24.3668	-16.2271
233.6	2017-04-26	3.88333	17:32:20	-24.3668	-16.2271
233.8	2017-04-26	3.88333	17:32:20	-24.3668	-16.2271
234	2017-04-26	3.9	17:32:21	-24.8629	-16.2271
234.2	2017-04-26	3.9	17:32:21	-24.8629	-16.7212
234.4	2017-04-26	3.9	17:32:21	-24.3668	-16.7212
234.6	2017-04-26	3.9	17:32:21	-24.3668	-16.7212
234.8	2017-04-26	3.9	17:32:21	-24.3668	-17.2154
235	2017-04-26	3.91667	17:32:22	-23.8707	-17.2154
235.2	2017-04-26	3.91667	17:32:22	-23.8707	-17.7096
235.4	2017-04-26	3.91667	17:32:22	-23.8707	-17.7096
235.6	2017-04-26	3.91667	17:32:22	-23.3746	-18.2037
235.8	2017-04-26	3.91667	17:32:22	-23.3746	-17.7096
236	2017-04-26	3.93333	17:32:23	-23.3746	-17.7096
236.2	2017-04-26	3.93333	17:32:23	-22.8785	-17.7096
236.4	2017-04-26	3.93333	17:32:23	-22.8785	-17.7096
236.6	2017-04-26	3.93333	17:32:23	-22.8785	-17.7096
236.8	2017-04-26	3.93333	17:32:23	-22.8785	-17.7096
237	2017-04-26	3.95	17:32:24	-22.8785	-17.7096
237.2	2017-04-26	3.95	17:32:24	-22.3825	-17.7096
237.4	2017-04-26	3.95	17:32:24	-22.3825	-17.2154
237.6	2017-04-26	3.95	17:32:24	-22.3825	-17.7096
237.8	2017-04-26	3.95	17:32:24	-22.3825	-17.7096
238	2017-04-26	3.96667	17:32:25	-22.3825	-17.7096
238.2	2017-04-26	3.96667	17:32:25	-22.3825	-17.7096
238.4	2017-04-26	3.96667	17:32:25	-22.3825	-17.7096
238.6	2017-04-26	3.96667	17:32:25	-22.8785	-17.7096
238.8	2017-04-26	3.96667	17:32:25	-22.8785	-17.7096
239	2017-04-26	3.98333	17:32:26	-23.3746	-17.7096
239.2	2017-04-26	3.98333	17:32:26	-23.3746	-17.7096
239.4	2017-04-26	3.98333	17:32:26	-23.8707	-17.7096
239.6	2017-04-26	3.98333	17:32:26	-23.8707	-17.2154
239.8	2017-04-26	3.98333	17:32:26	-24.3668	-17.2154
240	2017-04-26	4	17:32:27	-24.3668	-17.2154
240.2	2017-04-26	4	17:32:27	-24.8629	-16.7212
240.4	2017-04-26	4	17:32:27	-24.8629	-16.7212
240.6	2017-04-26	4	17:32:27	-24.8629	-16.7212
240.8	2017-04-26	4	17:32:27	-24.8629	-16.7212
241	2017-04-26	4.01667	17:32:28	-24.8629	-16.7212
241.2	2017-04-26	4.01667	17:32:28	-24.3668	-16.2271
241.4	2017-04-26	4.01667	17:32:28	-24.3668	-16.7212
241.6	2017-04-26	4.01667	17:32:28	-24.3668	-16.2271
241.8	2017-04-26	4.01667	17:32:28	-24.3668	-16.2271
242	2017-04-26	4.03333	17:32:29	-24.3668	-16.2271
242.2	2017-04-26	4.03333	17:32:29	-24.3668	-16.2271
242.4	2017-04-26	4.03333	17:32:29	-24.3668	-16.2271
242.6	2017-04-26	4.03333	17:32:29	-24.3668	-16.2271
242.8	2017-04-26	4.03333	17:32:29	-24.3668	-16.2271
243	2017-04-26	4.05	17:32:30	-24.3668	-16.2271
243.2	2017-04-26	4.05	17:32:30	-24.3668	-16.2271
243.4	2017-04-26	4.05	17:32:30	-24.3668	-16.7212
243.6	2017-04-26	4.05	17:32:30	-24.3668	-16.7212
243.8	2017-04-26	4.05	17:32:30	-23.8707	-17.2154
244	2017-04-26	4.06667	17:32:31	-23.3746	-17.2154
244.2	2017-04-26	4.06667	17:32:31	-23.3746	-17.7096
244.4	2017-04-26	4.06667	17:32:31	-23.3746	-17.7096
244.6	2017-04-26	4.06667	17:32:31	-22.8785	-17.7096
244.8	2017-04-26	4.06667	17:32:31	-22.8785	-17.7096
245	2017-04-26	4.08333	17:32:32	-22.8785	-17.7096
245.2	2017-04-26	4.08333	17:32:32	-22.8785	-17.2154
245.4	2017-04-26	4.08333	17:32:32	-22.8785	-17.2154
245.6	2017-04-26	4.08333	17:32:32	-22.3825	-17.2154
245.8	2017-04-26	4.08333	17:32:32	-22.3825	-17.2154
246	2017-04-26	4.1	17:32:33	-22.3825	-17.7096
246.2	2017-04-26	4.1	17:32:33	-22.8785	-17.7096
246.4	2017-04-26	4.1	17:32:33	-22.8785	-17.7096
246.6	2017-04-26	4.1	17:32:33	-22.8785	-17.7096
246.8	2017-04-26	4.1	17:32:33	-23.3746	-17.2154
247	2017-04-26	4.11667	17:32:34	-23.8707	-17.2154
247.2	2017-04-26	4.11667	17:32:34	-24.3668	-17.2154
247.4	2017-04-26	4.11667	17:32:34	-24.3668	-16.7212
247.6	2017-04-26	4.11667	17:32:34	-24.8629	-16.7212
247.8	2017-04-26	4.11667	17:32:34	-24.8629	-16.2271
248	2017-04-26	4.13333	17:32:35	-24.3668	-16.2271
248.2	2017-04-26	4.13333	17:32:35	-24.3668	-16.2271
248.4	2017-04-26	4.13333	17:32:35	-24.3668	-16.2271
248.6	2017-04-26	4.13333	17:32:35	-24.3668	-16.2271
248.8	2017-04-26	4.13333	17:32:35	-24.3668	-16.2271
249	2017-04-26	4.15	17:32:36	-24.3668	-15.7329
249.2	2017-04-26	4.15	17:32:36	-24.3668	-15.7329
249.4	2017-04-26	4.15	17:32:36	-24.3668	-15.7329
249.6	2017-04-26	4.15	17:32:36	-24.3668	-16.2271
249.8	2017-04-26	4.15	17:32:36	-24.3668	-16.2271
250	2017-04-26	4.16667	17:32:37	-23.8707	-16.7212
250.2	2017-04-26	4.16667	17:32:37	-23.8707	-17.2154
250.4	2017-04-26	4.16667	17:32:37	-23.3746	-17.2154
250.6	2017-04-26	4.16667	17:32:37	-22.8785	-17.7096
250.8	2017-04-26	4.16667	17:32:37	-22.8785	-17.7096
251	2017-04-26	4.18333	17:32:38	-22.8785	-17.2154
251.2	2017-04-26	4.18333	17:32:38	-22.8785	-17.2154
251.4	2017-04-26	4.18333	17:32:38	-22.8785	-17.2154
251.6	2017-04-26	4.18333	17:32:38	-22.3825	-17.2154
251.8	2017-04-26	4.18333	17:32:38	-22.3825	-17.2154
252	2017-04-26	4.2	17:32:39	-22.3825	-17.2154
252.2	2017-04-26	4.2	17:32:39	-22.3825	-17.2154
252.4	2017-04-26	4.2	17:32:39	-22.8785	-17.2154
252.6	2017-04-26	4.2	17:32:39	-23.3746	-17.2154
252.8	2017-04-26	4.2	17:32:39	-23.8707	-17.2154
253	2017-04-26	4.21667	17:32:40	-24.3668	-16.7212
253.2	2017-04-26	4.21667	17:32:40	-24.3668	-16.7212
253.4	2017-04-26	4.21667	17:32:40	-24.8629	-16.2271
253.6	2017-04-26	4.21667	17:32:40	-24.8629	-16.2271
253.8	2017-04-26	4.21667	17:32:40	-24.8629	-16.2271
254	2017-04-26	4.23333	17:32:41	-24.3668	-16.2271
254.2	2017-04-26	4.23333	17:32:41	-24.3668	-15.7329
254.4	2017-04-26	4.23333	17:32:41	-24.3668	-15.7329
254.6	2017-04-26	4.23333	17:32:41	-23.8707	-15.7329
254.8	2017-04-26	4.23333	17:32:41	-24.3668	-15.7329
255	2017-04-26	4.25	17:32:42	-24.3668	-15.7329
255.2	2017-04-26	4.25	17:32:42	-24.3668	-15.7329
255.4	2017-04-26	4.25	17:32:42	-24.3668	-16.2271
255.6	2017-04-26	4.25	17:32:42	-23.8707	-16.7212
255.8	2017-04-26	4.25	17:32:42	-23.8707	-17.2154
256	2017-04-26	4.26667	17:32:43	-23.3746	-17.2154
256.2	2017-04-26	4.26667	17:32:43	-22.8785	-17.2154
256.4	2017-04-26	4.26667	17:32:43	-22.8785	-17.2154
256.6	2017-04-26	4.26667	17:32:43	-22.3825	-17.2154
256.8	2017-04-26	4.26667	17:32:43	-22.3825	-17.2154
257	2017-04-26	4.28333	17:32:44	-22.3825	-16.7212
257.2	2017-04-26	4.28333	17:32:44	-22.3825	-17.2154
257.4	2017-04-26	4.28333	17:32:44	-22.3825	-16.7212
257.6	2017-04-26	4.28333	17:32:44	-22.3825	-17.2154
257.8	2017-04-26	4.28333	17:32:44	-22.3825	-17.2154
258	2017-04-26	4.3	17:32:45	-22.3825	-17.2154
258.2	2017-04-26	4.3	17:32:45	-22.8785	-17.2154
258.4	2017-04-26	4.3	17:32:45	-23.3746	-17.2154
258.6	2017-04-26	4.3	17:32:45	-23.8707	-17.2154
258.8	2017-04-26	4.3	17:32:45	-24.3668	-16.7212
259	2017-04-26	4.31667	17:32:46	-24.8629	-16.2271
259.2	2017-04-26	4.31667	17:32:46	-24.8629	-16.2271
259.4	2017-04-26	4.31667	17:32:46	-24.8629	-16.2271
259.6	2017-04-26	4.31667	17:32:46	-24.3668	-15.7329
259.8	2017-04-26	4.31667	17:32:46	-24.3668	-15.7329
260	2017-04-26	4.33333	17:32:47	-24.3668	-15.7329
260.2	2017-04-26	4.33333	17:32:47	-23.8707	-15.7329
260.4	2017-04-26	4.33333	17:32:47	-23.8707	-15.7329
260.6	2017-04-26	4.33333	17:32:47	-24.3668	-15.7329
260.8	2017-04-26	4.33333	17:32:47	-24.3668	-15.7329
261	2017-04-26	4.35	17:32:48	-24.3668	-15.2387
261.2	2017-04-26	4.35	17:32:48	-24.3668	-15.7329
261.4	2017-04-26	4.35	17:32:48	-24.3668	-15.7329
261.6	2017-04-26	4.35	17:32:48	-24.3668	-16.2271
261.8	2017-04-26	4.35	17:32:48	-23.8707	-16.2271
262	2017-04-26	4.36667	17:32:49	-23.3746	-16.7212
262.2	2017-04-26	4.36667	17:32:49	-23.3746	-17.2154
262.4	2017-04-26	4.36667	17:32:49	-22.8785	-17.2154
262.6	2017-04-26	4.36667	17:32:49	-22.8785	-17.2154
262.8	2017-04-26	4.36667	17:32:49	-22.8785	-17.2154
263	2017-04-26	4.38333	17:32:50	-22.8785	-17.2154
263.2	2017-04-26	4.38333	17:32:50	-22.8785	-16.7212
263.4	2017-04-26	4.38333	17:32:50	-22.3825	-16.7212
263.6	2017-04-26	4.38333	17:32:50	-22.8785	-16.7212
263.8	2017-04-26	4.38333	17:32:50	-22.3825	-16.7212
264	2017-04-26	4.4	17:32:51	-22.3825	-16.7212
264.2	2017-04-26	4.4	17:32:51	-22.3825	-16.7212
264.4	2017-04-26	4.4	17:32:51	-22.3825	-17.2154
264.6	2017-04-26	4.4	17:32:51	-22.3825	-17.2154
264.8	2017-04-26	4.4	17:32:51	-22.8785	-17.2154
265	2017-04-26	4.41667	17:32:52	-22.8785	-17.2154
265.2	2017-04-26	4.41667	17:32:52	-23.3746	-17.2154
265.4	2017-04-26	4.41667	17:32:52	-23.8707	-16.7212
265.6	2017-04-26	4.41667	17:32:52	-24.3668	-16.7212
265.8	2017-04-26	4.41667	17:32:52	-24.3668	-16.2271
266	2017-04-26	4.43333	17:32:53	-24.8629	-16.2271
266.2	2017-04-26	4.43333	17:32:53	-24.8629	-15.7329
266.4	2017-04-26	4.43333	17:32:53	-24.8629	-15.7329
266.6	2017-04-26	4.43333	17:32:53	-24.3668	-15.7329
266.8	2017-04-26	4.43333	17:32:53	-24.3668	-15.7329
267	2017-04-26	4.45	17:32:54	-24.3668	-15.7329
267.2	2017-04-26	4.45	17:32:54	-23.8707	-15.7329
267.4	2017-04-26	4.45	17:32:54	-23.8707	-15.7329
267.6	2017-04-26	4.45	17:32:54	-23.8707	-15.7329
267.8	2017-04-26	4.45	17:32:54	-24.3668	-15.7329
268	2017-04-26	4.46667	17:32:55	-24.3668	-15.7329
268.2	2017-04-26	4.46667	17:32:55	-24.3668	-15.2387
268.4	2017-04-26	4.46667	17:32:55	-24.3668	-15.2387
268.6	2017-04-26	4.46667	17:32:55	-24.3668	-15.7329
268.8	2017-04-26	4.46667	17:32:55	-24.3668	-15.7329
269	2017-04-26	4.48333	17:32:56	-24.3668	-15.7329
269.2	2017-04-26	4.48333	17:32:56	-23.8707	-16.2271
269.4	2017-04-26	4.48333	17:32:56	-23.8707	-16.2271
269.6	2017-04-26	4.48333	17:32:56	-23.3746	-16.7212
269.8	2017-04-26	4.48333	17:32:56	-23.3746	-16.7212
270	2017-04-26	4.5	17:32:57	-22.8785	-16.7212
270.2	2017-04-26	4.5	17:32:57	-22.8785	-16.7212
270.4	2017-04-26	4.5	17:32:57	-22.8785	-16.7212
270.6	2017-04-26	4.5	17:32:57	-22.8785	-16.7212
270.8	2017-04-26	4.5	17:32:57	-22.8785	-16.7212
271	2017-04-26	4.51667	17:32:58	-22.8785	-16.7212
271.2	2017-04-26	4.51667	17:32:58	-22.8785	-16.7212
271.4	2017-04-26	4.51667	17:32:58	-22.3825	-16.7212
271.6	2017-04-26	4.51667	17:32:58	-22.3825	-16.7212
271.8	2017-04-26	4.51667	17:32:58	-22.3825	-16.7212
272	2017-04-26	4.53333	17:32:59	-22.3825	-16.7212
272.2	2017-04-26	4.53333	17:32:59	-22.3825	-16.7212
272.4	2017-04-26	4.53333	17:32:59	-22.3825	-16.7212
272.6	2017-04-26	4.53333	17:32:59	-22.3825	-17.2154
272.8	2017-04-26	4.53333	17:32:59	-22.8785	-16.7212
273	2017-04-26	4.55	17:33:00	-22.8785	-16.7212
273.2	2017-04-26	4.55	17:33:00	-23.3746	-16.7212
273.4	2017-04-26	4.55	17:33:00	-23.8707	-16.7212
273.6	2017-04-26	4.55	17:33:00	-23.8707	-16.2271
273.8	2017-04-26	4.55	17:33:00	-24.3668	-16.2271
274	2017-04-26	4.56667	17:33:01	-24.3668	-16.2271
274.2	2017-04-26	4.56667	17:33:01	-24.3668	-15.7329
274.4	2017-04-26	4.56667	17:33:01	-24.3668	-15.7329
274.6	2017-04-26	4.56667	17:33:01	-24.3668	-15.7329
274.8	2017-04-26	4.56667	17:33:01	-24.3668	-15.7329
275	2017-04-26	4.58333	17:33:02	-24.3668	-15.7329
275.2	2017-04-26	4.58333	17:33:02	-24.3668	-15.7329
275.4	2017-04-26	4.58333	17:33:02	-23.8707	-15.7329
275.6	2017-04-26	4.58333	17:33:02	-23.8707	-15.2387
275.8	2017-04-26	4.58333	17:33:02	-23.8707	-15.2387
276	2017-04-26	4.6	17:33:03	-23.8707	-15.2387
276.2	2017-04-26	4.6	17:33:03	-24.3668	-15.2387
276.4	2017-04-26	4.6	17:33:03	-24.3668	-15.2387
276.6	2017-04-26	4.6	17:33:03	-24.3668	-15.2387
276.8	2017-04-26	4.6	17:33:03	-24.3668	-15.2387
277	2017-04-26	4.61667	17:33:04	-24.3668	-15.2387
277.2	2017-04-26	4.61667	17:33:04	-24.3668	-15.2387
277.4	2017-04-26	4.61667	17:33:04	-23.8707	-15.7329
277.6	2017-04-26	4.61667	17:33:04	-23.8707	-15.7329
277.8	2017-04-26	4.61667	17:33:04	-23.3746	-16.2271
278	2017-04-26	4.63333	17:33:05	-23.3746	-16.2271
278.2	2017-04-26	4.63333	17:33:05	-22.8785	-16.7212
278.4	2017-04-26	4.63333	17:33:05	-22.8785	-16.7212
278.6	2017-04-26	4.63333	17:33:05	-22.8785	-16.7212
278.8	2017-04-26	4.63333	17:33:05	-22.8785	-16.7212
279	2017-04-26	4.65	17:33:06	-22.8785	-16.7212
279.2	2017-04-26	4.65	17:33:06	-22.3825	-16.7212
279.4	2017-04-26	4.65	17:33:06	-22.3825	-16.2271
279.6	2017-04-26	4.65	17:33:06	-22.3825	-16.2271
279.8	2017-04-26	4.65	17:33:06	-22.3825	-16.2271
280	2017-04-26	4.66667	17:33:07	-22.3825	-16.2271
280.2	2017-04-26	4.66667	17:33:07	-22.3825	-16.7212
280.4	2017-04-26	4.66667	17:33:07	-22.3825	-16.2271
280.6	2017-04-26	4.66667	17:33:07	-22.3825	-16.7212
280.8	2017-04-26	4.66667	17:33:07	-22.3825	-16.7212
281	2017-04-26	4.68333	17:33:08	-22.8785	-16.7212
281.2	2017-04-26	4.68333	17:33:08	-22.8785	-16.7212
281.4	2017-04-26	4.68333	17:33:08	-23.3746	-16.2271
281.6	2017-04-26	4.68333	17:33:08	-23.3746	-16.2271
281.8	2017-04-26	4.68333	17:33:08	-23.8707	-16.2271
282	2017-04-26	4.7	17:33:09	-24.3668	-16.2271
282.2	2017-04-26	4.7	17:33:09	-24.3668	-15.7329
282.4	2017-04-26	4.7	17:33:09	-24.8629	-15.7329
282.6	2017-04-26	4.7	17:33:09	-24.8629	-15.7329
282.8	2017-04-26	4.7	17:33:09	-24.3668	-15.2387
283	2017-04-26	4.71667	17:33:10	-24.3668	-15.2387
283.2	2017-04-26	4.71667	17:33:10	-24.3668	-15.2387
283.4	2017-04-26	4.71667	17:33:10	-23.8707	-15.2387
283.6	2017-04-26	4.71667	17:33:10	-23.8707	-14.7446
283.8	2017-04-26	4.71667	17:33:10	-23.8707	-14.7446
284	2017-04-26	4.73333	17:33:11	-23.8707	-14.7446
284.2	2017-04-26	4.73333	17:33:11	-24.3668	-14.7446
284.4	2017-04-26	4.73333	17:33:11	-23.8707	-15.2387
284.6	2017-04-26	4.73333	17:33:11	-24.3668	-15.2387
284.8	2017-04-26	4.73333	17:33:11	-23.8707	-15.2387
285	2017-04-26	4.75	17:33:12	-23.8707	-15.7329
285.2	2017-04-26	4.75	17:33:12	-23.8707	-15.7329
285.4	2017-04-26	4.75	17:33:12	-23.3746	-16.2271
285.6	2017-04-26	4.75	17:33:12	-22.8785	-16.7212
285.8	2017-04-26	4.75	17:33:12	-22.8785	-16.7212
286	2017-04-26	4.76667	17:33:13	-22.8785	-16.7212
286.2	2017-04-26	4.76667	17:33:13	-22.8785	-16.2271
286.4	2017-04-26	4.76667	17:33:13	-22.3825	-16.2271
286.6	2017-04-26	4.76667	17:33:13	-22.3825	-16.2271
286.8	2017-04-26	4.76667	17:33:13	-22.3825	-16.2271
287	2017-04-26	4.78333	17:33:14	-22.3825	-16.2271
287.2	2017-04-26	4.78333	17:33:14	-22.3825	-16.2271
287.4	2017-04-26	4.78333	17:33:14	-22.3825	-16.2271
287.6	2017-04-26	4.78333	17:33:14	-22.3825	-16.2271
287.8	2017-04-26	4.78333	17:33:14	-22.3825	-16.2271
288	2017-04-26	4.8	17:33:15	-22.8785	-16.2271
288.2	2017-04-26	4.8	17:33:15	-22.8785	-16.2271
288.4	2017-04-26	4.8	17:33:15	-23.3746	-16.2271
288.6	2017-04-26	4.8	17:33:15	-23.8707	-15.7329
288.8	2017-04-26	4.8	17:33:15	-24.3668	-15.7329
289	2017-04-26	4.81667	17:33:16	-24.3668	-15.7329
289.2	2017-04-26	4.81667	17:33:16	-24.3668	-15.2387
289.4	2017-04-26	4.81667	17:33:16	-24.3668	-15.2387
289.6	2017-04-26	4.81667	17:33:16	-24.3668	-15.2387
289.8	2017-04-26	4.81667	17:33:16	-24.3668	-15.2387
290	2017-04-26	4.83333	17:33:17	-23.8707	-15.2387
290.2	2017-04-26	4.83333	17:33:17	-23.8707	-14.7446
290.4	2017-04-26	4.83333	17:33:17	-23.8707	-14.7446
290.6	2017-04-26	4.83333	17:33:17	-23.8707	-14.7446
290.8	2017-04-26	4.83333	17:33:17	-24.3668	-14.7446
291	2017-04-26	4.85	17:33:18	-24.3668	-14.7446
291.2	2017-04-26	4.85	17:33:18	-24.3668	-14.7446
291.4	2017-04-26	4.85	17:33:18	-24.3668	-14.7446
291.6	2017-04-26	4.85	17:33:18	-23.8707	-15.2387
291.8	2017-04-26	4.85	17:33:18	-23.8707	-15.7329
292	2017-04-26	4.86667	17:33:19	-23.3746	-15.7329
292.2	2017-04-26	4.86667	17:33:19	-22.8785	-16.2271
292.4	2017-04-26	4.86667	17:33:19	-22.8785	-16.2271
292.6	2017-04-26	4.86667	17:33:19	-22.3825	-16.2271
292.8	2017-04-26	4.86667	17:33:19	-22.3825	-16.2271
293	2017-04-26	4.88333	17:33:20	-22.3825	-16.2271
293.2	2017-04-26	4.88333	17:33:20	-22.3825	-15.7329
293.4	2017-04-26	4.88333	17:33:20	-22.3825	-15.7329
293.6	2017-04-26	4.88333	17:33:20	-22.3825	-15.7329
293.8	2017-04-26	4.88333	17:33:20	-22.3825	-15.7329
294	2017-04-26	4.9	17:33:21	-22.3825	-16.2271
294.2	2017-04-26	4.9	17:33:21	-22.3825	-16.2271
294.4	2017-04-26	4.9	17:33:21	-22.3825	-16.2271
294.6	2017-04-26	4.9	17:33:21	-22.3825	-16.2271
294.8	2017-04-26	4.9	17:33:21	-22.8785	-16.2271
295	2017-04-26	4.91667	17:33:22	-23.3746	-16.2271
295.2	2017-04-26	4.91667	17:33:22	-23.8707	-15.7329
295.4	2017-04-26	4.91667	17:33:22	-23.8707	-15.7329
295.6	2017-04-26	4.91667	17:33:22	-24.3668	-15.2387
295.8	2017-04-26	4.91667	17:33:22	-24.3668	-15.2387
296	2017-04-26	4.93333	17:33:23	-24.3668	-15.2387
296.2	2017-04-26	4.93333	17:33:23	-24.3668	-15.2387
296.4	2017-04-26	4.93333	17:33:23	-24.3668	-15.2387
296.6	2017-04-26	4.93333	17:33:23	-23.8707	-14.7446
296.8	2017-04-26	4.93333	17:33:23	-23.8707	-14.7446
297	2017-04-26	4.95	17:33:24	-23.8707	-14.7446
297.2	2017-04-26	4.95	17:33:24	-23.8707	-14.7446
297.4	2017-04-26	4.95	17:33:24	-23.8707	-14.7446
297.6	2017-04-26	4.95	17:33:24	-24.3668	-14.7446
297.8	2017-04-26	4.95	17:33:24	-24.3668	-14.7446
298	2017-04-26	4.96667	17:33:25	-24.3668	-14.7446
298.2	2017-04-26	4.96667	17:33:25	-24.3668	-14.7446
298.4	2017-04-26	4.96667	17:33:25	-23.8707	-15.2387
298.6	2017-04-26	4.96667	17:33:25	-23.8707	-15.7329
298.8	2017-04-26	4.96667	17:33:25	-23.3746	-15.7329
299	2017-04-26	4.98333	17:33:26	-23.3746	-16.2271
299.2	2017-04-26	4.98333	17:33:26	-22.8785	-16.2271
299.4	2017-04-26	4.98333	17:33:26	-22.8785	-16.2271
299.6	2017-04-26	4.98333	17:33:26	-22.3825	-16.2271
299.8	2017-04-26	4.98333	17:33:26	-22.3825	-16.2271
300	2017-04-26	5	17:33:27	-22.3825	-15.7329
300.2	2017-04-26	5	17:33:27	-22.3825	-15.7329
300.4	2017-04-26	5	17:33:27	-22.3825	-15.7329
300.6	2017-04-26	5	17:33:27	-22.3825	-15.7329
300.8	2017-04-26	5	17:33:27	-22.3825	-15.7329
301	2017-04-26	5.01667	17:33:28	-22.3825	-16.2271
301.2	2017-04-26	5.01667	17:33:28	-22.3825	-16.2271
301.4	2017-04-26	5.01667	17:33:28	-22.3825	-16.2271
301.6	2017-04-26	5.01667	17:33:28	-22.8785	-16.2271
301.8	2017-04-26	5.01667	17:33:28	-22.8785	-16.2271
302	2017-04-26	5.03333	17:33:29	-23.3746	-15.7329
302.2	2017-04-26	5.03333	17:33:29	-23.8707	-15.7329
302.4	2017-04-26	5.03333	17:33:29	-24.3668	-15.2387
302.6	2017-04-26	5.03333	17:33:29	-24.3668	-15.2387
302.8	2017-04-26	5.03333	17:33:29	-24.3668	-15.2387
303	2017-04-26	5.05	17:33:30	-24.3668	-14.7446
303.2	2017-04-26	5.05	17:33:30	-24.3668	-14.7446
303.4	2017-04-26	5.05	17:33:30	-23.8707	-14.7446
303.6	2017-04-26	5.05	17:33:30	-23.8707	-14.7446
303.8	2017-04-26	5.05	17:33:30	-23.8707	-14.7446
304	2017-04-26	5.06667	17:33:31	-23.8707	-14.2504
304.2	2017-04-26	5.06667	17:33:31	-23.8707	-14.2504
304.4	2017-04-26	5.06667	17:33:31	-24.3668	-14.2504
304.6	2017-04-26	5.06667	17:33:31	-24.3668	-14.7446
304.8	2017-04-26	5.06667	17:33:31	-23.8707	-14.7446
305	2017-04-26	5.08333	17:33:32	-23.8707	-15.2387
305.2	2017-04-26	5.08333	17:33:32	-23.8707	-15.2387
305.4	2017-04-26	5.08333	17:33:32	-23.3746	-15.7329
305.6	2017-04-26	5.08333	17:33:32	-22.8785	-15.7329
305.8	2017-04-26	5.08333	17:33:32	-22.8785	-16.2271
306	2017-04-26	5.1	17:33:33	-22.8785	-16.2271
306.2	2017-04-26	5.1	17:33:33	-22.3825	-15.7329
306.4	2017-04-26	5.1	17:33:33	-22.3825	-15.7329
306.6	2017-04-26	5.1	17:33:33	-22.3825	-15.7329
306.8	2017-04-26	5.1	17:33:33	-22.3825	-15.7329
307	2017-04-26	5.11667	17:33:34	-22.3825	-15.7329
307.2	2017-04-26	5.11667	17:33:34	-22.3825	-15.7329
307.4	2017-04-26	5.11667	17:33:34	-21.8864	-15.7329
307.6	2017-04-26	5.11667	17:33:34	-22.3825	-15.7329
307.8	2017-04-26	5.11667	17:33:34	-22.3825	-16.2271
308	2017-04-26	5.13333	17:33:35	-22.3825	-16.2271
308.2	2017-04-26	5.13333	17:33:35	-22.8785	-15.7329
308.4	2017-04-26	5.13333	17:33:35	-23.3746	-15.7329
308.6	2017-04-26	5.13333	17:33:35	-23.8707	-15.2387
308.8	2017-04-26	5.13333	17:33:35	-23.8707	-15.2387
309	2017-04-26	5.15	17:33:36	-24.3668	-15.2387
309.2	2017-04-26	5.15	17:33:36	-24.3668	-14.7446
309.4	2017-04-26	5.15	17:33:36	-24.3668	-14.7446
309.6	2017-04-26	5.15	17:33:36	-24.3668	-14.7446
309.8	2017-04-26	5.15	17:33:36	-23.8707	-14.7446
310	2017-04-26	5.16667	17:33:37	-23.8707	-14.7446
310.2	2017-04-26	5.16667	17:33:37	-23.8707	-14.2504
310.4	2017-04-26	5.16667	17:33:37	-23.8707	-14.2504
310.6	2017-04-26	5.16667	17:33:37	-23.8707	-14.2504
310.8	2017-04-26	5.16667	17:33:37	-23.8707	-14.2504
311	2017-04-26	5.18333	17:33:38	-23.8707	-14.2504
311.2	2017-04-26	5.18333	17:33:38	-23.8707	-14.2504
311.4	2017-04-26	5.18333	17:33:38	-23.8707	-14.2504
311.6	2017-04-26	5.18333	17:33:38	-23.8707	-14.7446
311.8	2017-04-26	5.18333	17:33:38	-23.8707	-14.7446
312	2017-04-26	5.2	17:33:39	-23.8707	-14.7446
312.2	2017-04-26	5.2	17:33:39	-23.3746	-15.2387
312.4	2017-04-26	5.2	17:33:39	-23.3746	-15.7329
312.6	2017-04-26	5.2	17:33:39	-22.8785	-15.7329
312.8	2017-04-26	5.2	17:33:39	-22.8785	-16.2271
313	2017-04-26	5.21667	17:33:40	-22.8785	-15.7329
313.2	2017-04-26	5.21667	17:33:40	-22.3825	-15.7329
313.4	2017-04-26	5.21667	17:33:40	-22.3825	-15.7329
313.6	2017-04-26	5.21667	17:33:40	-22.3825	-15.7329
313.8	2017-04-26	5.21667	17:33:40	-22.3825	-15.7329
314	2017-04-26	5.23333	17:33:41	-22.3825	-15.2387
314.2	2017-04-26	5.23333	17:33:41	-22.3825	-15.2387
314.4	2017-04-26	5.23333	17:33:41	-21.8864	-15.2387
314.6	2017-04-26	5.23333	17:33:41	-21.8864	-15.2387
314.8	2017-04-26	5.23333	17:33:41	-21.8864	-15.7329
315	2017-04-26	5.25	17:33:42	-22.3825	-15.7329
315.2	2017-04-26	5.25	17:33:42	-22.3825	-15.7329
315.4	2017-04-26	5.25	17:33:42	-22.3825	-15.7329
315.6	2017-04-26	5.25	17:33:42	-22.8785	-15.7329
315.8	2017-04-26	5.25	17:33:42	-22.8785	-15.7329
316	2017-04-26	5.26667	17:33:43	-23.3746	-15.2387
316.2	2017-04-26	5.26667	17:33:43	-23.8707	-15.2387
316.4	2017-04-26	5.26667	17:33:43	-23.8707	-15.2387
316.6	2017-04-26	5.26667	17:33:43	-24.3668	-14.7446
316.8	2017-04-26	5.26667	17:33:43	-24.3668	-14.7446
317	2017-04-26	5.28333	17:33:44	-24.3668	-14.2504
317.2	2017-04-26	5.28333	17:33:44	-24.3668	-14.2504
317.4	2017-04-26	5.28333	17:33:44	-23.8707	-14.2504
317.6	2017-04-26	5.28333	17:33:44	-23.8707	-14.2504
317.8	2017-04-26	5.28333	17:33:44	-23.8707	-14.2504
318	2017-04-26	5.3	17:33:45	-23.8707	-14.2504
318.2	2017-04-26	5.3	17:33:45	-23.8707	-14.2504
318.4	2017-04-26	5.3	17:33:45	-23.8707	-14.2504
318.6	2017-04-26	5.3	17:33:45	-24.3668	-13.7562
318.8	2017-04-26	5.3	17:33:45	-23.8707	-14.2504
319	2017-04-26	5.31667	17:33:46	-23.8707	-14.2504
319.2	2017-04-26	5.31667	17:33:46	-23.8707	-14.2504
319.4	2017-04-26	5.31667	17:33:46	-23.8707	-14.7446
319.6	2017-04-26	5.31667	17:33:46	-23.3746	-15.2387
319.8	2017-04-26	5.31667	17:33:46	-23.3746	-15.2387
320	2017-04-26	5.33333	17:33:47	-22.8785	-15.7329
320.2	2017-04-26	5.33333	17:33:47	-22.8785	-15.7329
320.4	2017-04-26	5.33333	17:33:47	-22.3825	-15.7329
320.6	2017-04-26	5.33333	17:33:47	-22.3825	-15.7329
320.8	2017-04-26	5.33333	17:33:47	-22.3825	-15.7329
321	2017-04-26	5.35	17:33:48	-21.8864	-15.2387
321.2	2017-04-26	5.35	17:33:48	-21.8864	-15.2387
321.4	2017-04-26	5.35	17:33:48	-21.8864	-15.2387
321.6	2017-04-26	5.35	17:33:48	-21.8864	-15.2387
321.8	2017-04-26	5.35	17:33:48	-21.8864	-15.2387
322	2017-04-26	5.36667	17:33:49	-21.8864	-15.2387
322.2	2017-04-26	5.36667	17:33:49	-22.3825	-15.7329
322.4	2017-04-26	5.36667	17:33:49	-22.3825	-15.7329
322.6	2017-04-26	5.36667	17:33:49	-22.8785	-15.2387
322.8	2017-04-26	5.36667	17:33:49	-23.3746	-15.2387
323	2017-04-26	5.38333	17:33:50	-23.3746	-15.2387
323.2	2017-04-26	5.38333	17:33:50	-23.8707	-14.7446
323.4	2017-04-26	5.38333	17:33:50	-23.8707	-14.7446
323.6	2017-04-26	5.38333	17:33:50	-24.3668	-14.2504
323.8	2017-04-26	5.38333	17:33:50	-24.3668	-14.2504
324	2017-04-26	5.4	17:33:51	-24.3668	-14.2504
324.2	2017-04-26	5.4	17:33:51	-24.3668	-14.2504
324.4	2017-04-26	5.4	17:33:51	-23.8707	-14.2504
324.6	2017-04-26	5.4	17:33:51	-23.8707	-14.2504
324.8	2017-04-26	5.4	17:33:51	-23.8707	-14.2504
325	2017-04-26	5.41667	17:33:52	-23.8707	-13.7562
325.2	2017-04-26	5.41667	17:33:52	-23.8707	-13.7562
325.4	2017-04-26	5.41667	17:33:52	-23.8707	-13.7562
325.6	2017-04-26	5.41667	17:33:52	-23.8707	-13.7562
325.8	2017-04-26	5.41667	17:33:52	-23.8707	-13.7562
326	2017-04-26	5.43333	17:33:53	-23.8707	-13.7562
326.2	2017-04-26	5.43333	17:33:53	-23.8707	-14.2504
326.4	2017-04-26	5.43333	17:33:53	-23.8707	-14.2504
326.6	2017-04-26	5.43333	17:33:53	-23.8707	-14.7446
326.8	2017-04-26	5.43333	17:33:53	-23.3746	-14.7446
327	2017-04-26	5.45	17:33:54	-23.3746	-14.7446
327.2	2017-04-26	5.45	17:33:54	-23.3746	-15.2387
327.4	2017-04-26	5.45	17:33:54	-22.8785	-15.2387
327.6	2017-04-26	5.45	17:33:54	-22.3825	-15.2387
327.8	2017-04-26	5.45	17:33:54	-22.3825	-15.2387
328	2017-04-26	5.46667	17:33:55	-22.3825	-15.7329
328.2	2017-04-26	5.46667	17:33:55	-22.3825	-15.2387
328.4	2017-04-26	5.46667	17:33:55	-22.3825	-15.2387
328.6	2017-04-26	5.46667	17:33:55	-22.3825	-15.2387
328.8	2017-04-26	5.46667	17:33:55	-21.8864	-15.2387
329	2017-04-26	5.48333	17:33:56	-21.8864	-15.2387
329.2	2017-04-26	5.48333	17:33:56	-21.8864	-14.7446
329.4	2017-04-26	5.48333	17:33:56	-21.8864	-15.2387
329.6	2017-04-26	5.48333	17:33:56	-21.8864	-14.7446
329.8	2017-04-26	5.48333	17:33:56	-21.8864	-15.2387
330	2017-04-26	5.5	17:33:57	-21.8864	-15.2387
330.2	2017-04-26	5.5	17:33:57	-21.8864	-15.2387
330.4	2017-04-26	5.5	17:33:57	-21.8864	-15.2387
330.6	2017-04-26	5.5	17:33:57	-21.8864	-15.2387
330.8	2017-04-26	5.5	17:33:57	-22.3825	-15.2387
331	2017-04-26	5.51667	17:33:58	-22.3825	-15.2387
331.2	2017-04-26	5.51667	17:33:58	-22.8785	-15.2387
331.4	2017-04-26	5.51667	17:33:58	-22.8785	-15.2387
331.6	2017-04-26	5.51667	17:33:58	-23.3746	-15.2387
331.8	2017-04-26	5.51667	17:33:58	-23.3746	-14.7446
332	2017-04-26	5.53333	17:33:59	-23.8707	-14.7446
332.2	2017-04-26	5.53333	17:33:59	-23.8707	-14.7446
332.4	2017-04-26	5.53333	17:33:59	-24.3668	-14.7446
332.6	2017-04-26	5.53333	17:33:59	-24.3668	-14.2504
332.8	2017-04-26	5.53333	17:33:59	-24.3668	-14.2504
333	2017-04-26	5.55	17:34:00	-24.3668	-14.2504
333.2	2017-04-26	5.55	17:34:00	-24.3668	-14.2504
333.4	2017-04-26	5.55	17:34:00	-24.3668	-13.7562
333.6	2017-04-26	5.55	17:34:00	-23.8707	-13.7562
333.8	2017-04-26	5.55	17:34:00	-23.8707	-13.7562
334	2017-04-26	5.56667	17:34:01	-23.8707	-13.7562
334.2	2017-04-26	5.56667	17:34:01	-23.8707	-13.7562
334.4	2017-04-26	5.56667	17:34:01	-23.8707	-13.7562
334.6	2017-04-26	5.56667	17:34:01	-23.8707	-13.7562
334.8	2017-04-26	5.56667	17:34:01	-23.3746	-13.7562
335	2017-04-26	5.58333	17:34:02	-23.8707	-13.2621
335.2	2017-04-26	5.58333	17:34:02	-23.8707	-13.7562
335.4	2017-04-26	5.58333	17:34:02	-23.8707	-13.7562
335.6	2017-04-26	5.58333	17:34:02	-23.8707	-13.7562
335.8	2017-04-26	5.58333	17:34:02	-23.8707	-13.7562
336	2017-04-26	5.6	17:34:03	-23.8707	-13.7562
336.2	2017-04-26	5.6	17:34:03	-23.8707	-14.2504
336.4	2017-04-26	5.6	17:34:03	-23.8707	-14.2504
336.6	2017-04-26	5.6	17:34:03	-23.3746	-14.2504
336.8	2017-04-26	5.6	17:34:03	-23.3746	-14.7446
337	2017-04-26	5.61667	17:34:04	-23.3746	-14.7446
337.2	2017-04-26	5.61667	17:34:04	-22.8785	-15.2387
337.4	2017-04-26	5.61667	17:34:04	-22.8785	-15.2387
337.6	2017-04-26	5.61667	17:34:04	-22.3825	-15.2387
337.8	2017-04-26	5.61667	17:34:04	-22.3825	-15.2387
338	2017-04-26	5.63333	17:34:05	-22.3825	-15.2387
338.2	2017-04-26	5.63333	17:34:05	-22.3825	-14.7446
338.4	2017-04-26	5.63333	17:34:05	-22.3825	-14.7446
338.6	2017-04-26	5.63333	17:34:05	-22.3825	-14.7446
338.8	2017-04-26	5.63333	17:34:05	-21.8864	-14.7446
339	2017-04-26	5.65	17:34:06	-21.8864	-14.7446
339.2	2017-04-26	5.65	17:34:06	-21.8864	-14.7446
339.4	2017-04-26	5.65	17:34:06	-21.8864	-14.7446
339.6	2017-04-26	5.65	17:34:06	-21.8864	-14.7446
339.8	2017-04-26	5.65	17:34:06	-21.8864	-15.2387
340	2017-04-26	5.66667	17:34:07	-21.8864	-15.2387
340.2	2017-04-26	5.66667	17:34:07	-21.8864	-15.2387
340.4	2017-04-26	5.66667	17:34:07	-22.3825	-15.2387
340.6	2017-04-26	5.66667	17:34:07	-22.3825	-15.2387
340.8	2017-04-26	5.66667	17:34:07	-22.8785	-15.2387
341	2017-04-26	5.68333	17:34:08	-23.3746	-14.7446
341.2	2017-04-26	5.68333	17:34:08	-23.3746	-14.7446
341.4	2017-04-26	5.68333	17:34:08	-23.8707	-14.2504
341.6	2017-04-26	5.68333	17:34:08	-23.8707	-14.2504
341.8	2017-04-26	5.68333	17:34:08	-24.3668	-14.2504
342	2017-04-26	5.7	17:34:09	-23.8707	-14.2504
342.2	2017-04-26	5.7	17:34:09	-24.3668	-14.2504
342.4	2017-04-26	5.7	17:34:09	-24.3668	-13.7562
342.6	2017-04-26	5.7	17:34:09	-24.3668	-13.7562
342.8	2017-04-26	5.7	17:34:09	-24.3668	-13.7562
343	2017-04-26	5.71667	17:34:10	-24.3668	-13.7562
343.2	2017-04-26	5.71667	17:34:10	-23.8707	-13.7562
343.4	2017-04-26	5.71667	17:34:10	-23.8707	-13.7562
343.6	2017-04-26	5.71667	17:34:10	-23.8707	-13.7562
343.8	2017-04-26	5.71667	17:34:10	-23.8707	-13.7562
344	2017-04-26	5.73333	17:34:11	-23.8707	-13.7562
344.2	2017-04-26	5.73333	17:34:11	-23.3746	-13.2621
344.4	2017-04-26	5.73333	17:34:11	-23.8707	-13.2621
344.6	2017-04-26	5.73333	17:34:11	-23.8707	-13.2621
344.8	2017-04-26	5.73333	17:34:11	-23.8707	-13.2621
345	2017-04-26	5.75	17:34:12	-23.8707	-13.2621
345.2	2017-04-26	5.75	17:34:12	-23.8707	-13.2621
345.4	2017-04-26	5.75	17:34:12	-23.8707	-13.2621
345.6	2017-04-26	5.75	17:34:12	-23.8707	-13.2621
345.8	2017-04-26	5.75	17:34:12	-23.8707	-13.2621
346	2017-04-26	5.76667	17:34:13	-23.8707	-13.2621
346.2	2017-04-26	5.76667	17:34:13	-23.8707	-13.7562
346.4	2017-04-26	5.76667	17:34:13	-23.8707	-13.7562
346.6	2017-04-26	5.76667	17:34:13	-23.3746	-13.7562
346.8	2017-04-26	5.76667	17:34:13	-23.3746	-13.7562
347	2017-04-26	5.78333	17:34:14	-23.3746	-14.2504
347.2	2017-04-26	5.78333	17:34:14	-22.8785	-14.2504
347.4	2017-04-26	5.78333	17:34:14	-22.8785	-14.7446
347.6	2017-04-26	5.78333	17:34:14	-22.8785	-14.7446
347.8	2017-04-26	5.78333	17:34:14	-22.8785	-14.7446
348	2017-04-26	5.8	17:34:15	-22.8785	-14.7446
348.2	2017-04-26	5.8	17:34:15	-22.3825	-14.7446
348.4	2017-04-26	5.8	17:34:15	-22.3825	-14.7446
348.6	2017-04-26	5.8	17:34:15	-22.3825	-14.7446
348.8	2017-04-26	5.8	17:34:15	-22.3825	-14.7446
349	2017-04-26	5.81667	17:34:16	-21.8864	-14.7446
349.2	2017-04-26	5.81667	17:34:16	-21.8864	-14.7446
349.4	2017-04-26	5.81667	17:34:16	-21.8864	-14.2504
349.6	2017-04-26	5.81667	17:34:16	-21.8864	-14.2504
349.8	2017-04-26	5.81667	17:34:16	-21.8864	-14.2504
350	2017-04-26	5.83333	17:34:17	-21.8864	-14.7446
350.2	2017-04-26	5.83333	17:34:17	-21.8864	-14.7446
350.4	2017-04-26	5.83333	17:34:17	-21.8864	-14.7446
350.6	2017-04-26	5.83333	17:34:17	-21.8864	-14.7446
350.8	2017-04-26	5.83333	17:34:17	-21.8864	-14.7446
351	2017-04-26	5.85	17:34:18	-21.8864	-14.7446
351.2	2017-04-26	5.85	17:34:18	-22.3825	-14.7446
351.4	2017-04-26	5.85	17:34:18	-22.3825	-14.7446
351.6	2017-04-26	5.85	17:34:18	-22.8785	-14.7446
351.8	2017-04-26	5.85	17:34:18	-22.8785	-14.2504
352	2017-04-26	5.86667	17:34:19	-23.3746	-14.2504
352.2	2017-04-26	5.86667	17:34:19	-23.3746	-14.2504
352.4	2017-04-26	5.86667	17:34:19	-23.8707	-14.2504
352.6	2017-04-26	5.86667	17:34:19	-23.8707	-13.7562
352.8	2017-04-26	5.86667	17:34:19	-23.8707	-13.7562
353	2017-04-26	5.88333	17:34:20	-24.3668	-13.7562
353.2	2017-04-26	5.88333	17:34:20	-24.3668	-13.7562
353.4	2017-04-26	5.88333	17:34:20	-23.8707	-13.7562
353.6	2017-04-26	5.88333	17:34:20	-24.3668	-13.2621
353.8	2017-04-26	5.88333	17:34:20	-23.8707	-13.2621
354	2017-04-26	5.9	17:34:21	-23.8707	-13.7562
354.2	2017-04-26	5.9	17:34:21	-23.8707	-13.2621
354.4	2017-04-26	5.9	17:34:21	-23.8707	-13.2621
354.6	2017-04-26	5.9	17:34:21	-23.8707	-13.2621
354.8	2017-04-26	5.9	17:34:21	-23.3746	-13.2621
355	2017-04-26	5.91667	17:34:22	-23.8707	-13.2621
355.2	2017-04-26	5.91667	17:34:22	-23.8707	-13.2621
355.4	2017-04-26	5.91667	17:34:22	-23.8707	-12.7679
355.6	2017-04-26	5.91667	17:34:22	-23.8707	-13.2621
355.8	2017-04-26	5.91667	17:34:22	-23.8707	-13.2621
356	2017-04-26	5.93333	17:34:23	-23.8707	-13.2621
356.2	2017-04-26	5.93333	17:34:23	-23.8707	-13.2621
356.4	2017-04-26	5.93333	17:34:23	-23.8707	-13.2621
356.6	2017-04-26	5.93333	17:34:23	-23.8707	-13.2621
356.8	2017-04-26	5.93333	17:34:23	-23.3746	-13.2621
357	2017-04-26	5.95	17:34:24	-23.3746	-13.7562
357.2	2017-04-26	5.95	17:34:24	-23.3746	-13.7562
357.4	2017-04-26	5.95	17:34:24	-23.3746	-14.2504
357.6	2017-04-26	5.95	17:34:24	-22.8785	-14.2504
357.8	2017-04-26	5.95	17:34:24	-22.8785	-14.2504
358	2017-04-26	5.96667	17:34:25	-22.8785	-14.7446
358.2	2017-04-26	5.96667	17:34:25	-22.3825	-14.7446
358.4	2017-04-26	5.96667	17:34:25	-22.3825	-14.7446
358.6	2017-04-26	5.96667	17:34:25	-22.3825	-14.7446
358.8	2017-04-26	5.96667	17:34:25	-22.3825	-14.7446
359	2017-04-26	5.98333	17:34:26	-22.3825	-14.7446
359.2	2017-04-26	5.98333	17:34:26	-22.3825	-14.7446
359.4	2017-04-26	5.98333	17:34:26	-21.8864	-14.2504
359.6	2017-04-26	5.98333	17:34:26	-21.8864	-14.2504
359.8	2017-04-26	5.98333	17:34:26	-21.8864	-14.2504
360	2017-04-26	6	17:34:27	-21.8864	-14.2504
360.2	2017-04-26	6	17:34:27	-21.8864	-14.2504
360.4	2017-04-26	6	17:34:27	-21.8864	-14.2504
360.6	2017-04-26	6	17:34:27	-21.8864	-14.2504
360.8	2017-04-26	6	17:34:27	-21.8864	-14.2504
361	2017-04-26	6.01667	17:34:28	-21.8864	-14.2504
361.2	2017-04-26	6.01667	17:34:28	-21.8864	-14.2504
361.4	2017-04-26	6.01667	17:34:28	-21.8864	-14.7446
361.6	2017-04-26	6.01667	17:34:28	-21.8864	-14.7446
361.8	2017-04-26	6.01667	17:34:28	-21.8864	-14.7446
362	2017-04-26	6.03333	17:34:29	-22.3825	-14.7446
362.2	2017-04-26	6.03333	17:34:29	-22.3825	-14.7446
362.4	2017-04-26	6.03333	17:34:29	-22.8785	-14.7446
362.6	2017-04-26	6.03333	17:34:29	-22.8785	-14.2504
362.8	2017-04-26	6.03333	17:34:29	-23.3746	-14.2504
363	2017-04-26	6.05	17:34:30	-23.3746	-14.2504
363.2	2017-04-26	6.05	17:34:30	-23.8707	-13.7562
363.4	2017-04-26	6.05	17:34:30	-23.8707	-13.7562
363.6	2017-04-26	6.05	17:34:30	-23.8707	-13.7562
363.8	2017-04-26	6.05	17:34:30	-24.3668	-13.7562
364	2017-04-26	6.06667	17:34:31	-24.3668	-13.2621
364.2	2017-04-26	6.06667	17:34:31	-24.3668	-13.2621
364.4	2017-04-26	6.06667	17:34:31	-23.8707	-13.2621
364.6	2017-04-26	6.06667	17:34:31	-23.8707	-13.2621
364.8	2017-04-26	6.06667	17:34:31	-23.8707	-13.2621
365	2017-04-26	6.08333	17:34:32	-23.8707	-13.2621
365.2	2017-04-26	6.08333	17:34:32	-23.3746	-13.2621
365.4	2017-04-26	6.08333	17:34:32	-23.3746	-13.2621
365.6	2017-04-26	6.08333	17:34:32	-23.3746	-13.2621
365.8	2017-04-26	6.08333	17:34:32	-23.3746	-12.7679
366	2017-04-26	6.1	17:34:33	-23.3746	-12.7679
366.2	2017-04-26	6.1	17:34:33	-23.3746	-12.7679
366.4	2017-04-26	6.1	17:34:33	-23.3746	-12.7679
366.6	2017-04-26	6.1	17:34:33	-23.3746	-12.7679
366.8	2017-04-26	6.1	17:34:33	-23.8707	-12.7679
367	2017-04-26	6.11667	17:34:34	-23.8707	-12.7679
367.2	2017-04-26	6.11667	17:34:34	-23.8707	-12.7679
367.4	2017-04-26	6.11667	17:34:34	-23.8707	-12.7679
367.6	2017-04-26	6.11667	17:34:34	-23.8707	-12.7679
367.8	2017-04-26	6.11667	17:34:34	-23.8707	-13.2621
368	2017-04-26	6.13333	17:34:35	-23.8707	-13.2621
368.2	2017-04-26	6.13333	17:34:35	-23.3746	-13.2621
368.4	2017-04-26	6.13333	17:34:35	-23.3746	-13.7562
368.6	2017-04-26	6.13333	17:34:35	-23.3746	-13.7562
368.8	2017-04-26	6.13333	17:34:35	-22.8785	-14.2504
369	2017-04-26	6.15	17:34:36	-22.8785	-14.2504
369.2	2017-04-26	6.15	17:34:36	-22.8785	-14.2504
369.4	2017-04-26	6.15	17:34:36	-22.8785	-14.2504
369.6	2017-04-26	6.15	17:34:36	-22.3825	-14.2504
369.8	2017-04-26	6.15	17:34:36	-22.3825	-14.2504
370	2017-04-26	6.16667	17:34:37	-22.3825	-14.2504
370.2	2017-04-26	6.16667	17:34:37	-22.3825	-14.2504
370.4	2017-04-26	6.16667	17:34:37	-22.3825	-14.2504
370.6	2017-04-26	6.16667	17:34:37	-22.3825	-14.2504
370.8	2017-04-26	6.16667	17:34:37	-21.8864	-14.2504
371	2017-04-26	6.18333	17:34:38	-21.8864	-14.2504
371.2	2017-04-26	6.18333	17:34:38	-21.8864	-14.2504
371.4	2017-04-26	6.18333	17:34:38	-21.8864	-14.2504
371.6	2017-04-26	6.18333	17:34:38	-21.8864	-14.2504
371.8	2017-04-26	6.18333	17:34:38	-21.8864	-14.2504
372	2017-04-26	6.2	17:34:39	-21.8864	-13.7562
372.2	2017-04-26	6.2	17:34:39	-21.8864	-13.7562
372.4	2017-04-26	6.2	17:34:39	-21.8864	-13.7562
372.6	2017-04-26	6.2	17:34:39	-21.8864	-13.7562
372.8	2017-04-26	6.2	17:34:39	-21.8864	-13.7562
373	2017-04-26	6.21667	17:34:40	-21.8864	-13.7562
373.2	2017-04-26	6.21667	17:34:40	-21.8864	-13.7562
373.4	2017-04-26	6.21667	17:34:40	-21.8864	-13.7562
373.6	2017-04-26	6.21667	17:34:40	-21.8864	-13.7562
373.8	2017-04-26	6.21667	17:34:40	-21.8864	-13.7562
374	2017-04-26	6.23333	17:34:41	-21.8864	-14.2504
374.2	2017-04-26	6.23333	17:34:41	-21.8864	-14.2504
374.4	2017-04-26	6.23333	17:34:41	-21.8864	-14.2504
374.6	2017-04-26	6.23333	17:34:41	-21.8864	-14.2504
374.8	2017-04-26	6.23333	17:34:41	-21.8864	-14.2504
375	2017-04-26	6.25	17:34:42	-21.8864	-14.2504
375.2	2017-04-26	6.25	17:34:42	-21.8864	-14.2504
375.4	2017-04-26	6.25	17:34:42	-21.8864	-14.2504
375.6	2017-04-26	6.25	17:34:42	-21.8864	-14.2504
375.8	2017-04-26	6.25	17:34:42	-22.3825	-14.2504
376	2017-04-26	6.26667	17:34:43	-21.8864	-14.2504
376.2	2017-04-26	6.26667	17:34:43	-21.8864	-14.2504
376.4	2017-04-26	6.26667	17:34:43	-22.3825	-14.2504
376.6	2017-04-26	6.26667	17:34:43	-22.3825	-14.2504
376.8	2017-04-26	6.26667	17:34:43	-22.3825	-14.2504
377	2017-04-26	6.28333	17:34:44	-22.8785	-14.2504
377.2	2017-04-26	6.28333	17:34:44	-22.8785	-14.2504
377.4	2017-04-26	6.28333	17:34:44	-22.8785	-13.7562
377.6	2017-04-26	6.28333	17:34:44	-23.3746	-13.7562
377.8	2017-04-26	6.28333	17:34:44	-23.3746	-13.7562
378	2017-04-26	6.3	17:34:45	-23.3746	-13.7562
378.2	2017-04-26	6.3	17:34:45	-23.8707	-13.2621
378.4	2017-04-26	6.3	17:34:45	-23.8707	-13.2621
378.6	2017-04-26	6.3	17:34:45	-23.8707	-13.2621
378.8	2017-04-26	6.3	17:34:45	-23.8707	-13.2621
379	2017-04-26	6.31667	17:34:46	-23.8707	-13.2621
379.2	2017-04-26	6.31667	17:34:46	-24.3668	-12.7679
379.4	2017-04-26	6.31667	17:34:46	-24.3668	-12.7679
379.6	2017-04-26	6.31667	17:34:46	-23.8707	-12.7679
379.8	2017-04-26	6.31667	17:34:46	-24.3668	-12.7679
380	2017-04-26	6.33333	17:34:47	-23.8707	-12.7679
380.2	2017-04-26	6.33333	17:34:47	-23.8707	-12.7679
380.4	2017-04-26	6.33333	17:34:47	-23.8707	-12.7679
380.6	2017-04-26	6.33333	17:34:47	-23.8707	-12.7679
380.8	2017-04-26	6.33333	17:34:47	-23.8707	-12.7679
381	2017-04-26	6.35	17:34:48	-23.8707	-12.7679
381.2	2017-04-26	6.35	17:34:48	-23.3746	-12.7679
381.4	2017-04-26	6.35	17:34:48	-23.3746	-12.7679
381.6	2017-04-26	6.35	17:34:48	-23.3746	-12.7679
381.8	2017-04-26	6.35	17:34:48	-23.3746	-12.7679
382	2017-04-26	6.36667	17:34:49	-23.3746	-12.7679
382.2	2017-04-26	6.36667	17:34:49	-23.3746	-12.7679
382.4	2017-04-26	6.36667	17:34:49	-23.3746	-12.7679
382.6	2017-04-26	6.36667	17:34:49	-23.3746	-12.7679
382.8	2017-04-26	6.36667	17:34:49	-23.3746	-12.7679
383	2017-04-26	6.38333	17:34:50	-23.3746	-12.2738
383.2	2017-04-26	6.38333	17:34:50	-23.3746	-12.7679
383.4	2017-04-26	6.38333	17:34:50	-23.3746	-12.2738
383.6	2017-04-26	6.38333	17:34:50	-23.8707	-12.2738
383.8	2017-04-26	6.38333	17:34:50	-23.8707	-12.2738
384	2017-04-26	6.4	17:34:51	-23.8707	-12.2738
384.2	2017-04-26	6.4	17:34:51	-23.8707	-12.2738
384.4	2017-04-26	6.4	17:34:51	-23.8707	-12.2738
384.6	2017-04-26	6.4	17:34:51	-23.8707	-12.2738
384.8	2017-04-26	6.4	17:34:51	-23.8707	-12.7679
385	2017-04-26	6.41667	17:34:52	-23.3746	-12.7679
385.2	2017-04-26	6.41667	17:34:52	-23.8707	-12.7679
385.4	2017-04-26	6.41667	17:34:52	-23.8707	-12.7679
385.6	2017-04-26	6.41667	17:34:52	-23.3746	-12.7679
385.8	2017-04-26	6.41667	17:34:52	-23.3746	-13.2621
386	2017-04-26	6.43333	17:34:53	-23.3746	-13.2621
386.2	2017-04-26	6.43333	17:34:53	-23.3746	-13.2621
386.4	2017-04-26	6.43333	17:34:53	-22.8785	-13.2621
386.6	2017-04-26	6.43333	17:34:53	-22.8785	-13.2621
386.8	2017-04-26	6.43333	17:34:53	-22.8785	-13.2621
387	2017-04-26	6.45	17:34:54	-22.8785	-13.7562
387.2	2017-04-26	6.45	17:34:54	-22.3825	-13.7562
387.4	2017-04-26	6.45	17:34:54	-22.3825	-13.7562
387.6	2017-04-26	6.45	17:34:54	-22.3825	-13.7562
387.8	2017-04-26	6.45	17:34:54	-22.3825	-13.7562
388	2017-04-26	6.46667	17:34:55	-22.3825	-13.7562
388.2	2017-04-26	6.46667	17:34:55	-22.3825	-13.7562
388.4	2017-04-26	6.46667	17:34:55	-22.3825	-13.7562
388.6	2017-04-26	6.46667	17:34:55	-22.3825	-13.7562
388.8	2017-04-26	6.46667	17:34:55	-22.3825	-13.7562
389	2017-04-26	6.48333	17:34:56	-22.3825	-13.7562
389.2	2017-04-26	6.48333	17:34:56	-22.3825	-13.7562
389.4	2017-04-26	6.48333	17:34:56	-21.8864	-13.7562
389.6	2017-04-26	6.48333	17:34:56	-21.8864	-13.7562
389.8	2017-04-26	6.48333	17:34:56	-21.8864	-13.7562
390	2017-04-26	6.5	17:34:57	-21.8864	-13.7562
390.2	2017-04-26	6.5	17:34:57	-21.8864	-13.7562
390.4	2017-04-26	6.5	17:34:57	-21.8864	-13.2621
390.6	2017-04-26	6.5	17:34:57	-21.8864	-13.7562
390.8	2017-04-26	6.5	17:34:57	-21.8864	-13.2621
391	2017-04-26	6.51667	17:34:58	-21.8864	-13.2621
391.2	2017-04-26	6.51667	17:34:58	-21.8864	-13.2621
391.4	2017-04-26	6.51667	17:34:58	-21.8864	-13.2621
391.6	2017-04-26	6.51667	17:34:58	-21.8864	-13.2621
391.8	2017-04-26	6.51667	17:34:58	-21.8864	-13.2621
392	2017-04-26	6.53333	17:34:59	-21.8864	-13.2621
392.2	2017-04-26	6.53333	17:34:59	-21.8864	-13.2621
392.4	2017-04-26	6.53333	17:34:59	-21.8864	-13.2621
392.6	2017-04-26	6.53333	17:34:59	-21.8864	-13.2621
392.8	2017-04-26	6.53333	17:34:59	-21.8864	-13.2621
393	2017-04-26	6.55	17:35:00	-21.8864	-13.2621
393.2	2017-04-26	6.55	17:35:00	-21.8864	-13.2621
393.4	2017-04-26	6.55	17:35:00	-21.8864	-13.2621
393.6	2017-04-26	6.55	17:35:00	-21.8864	-13.2621
393.8	2017-04-26	6.55	17:35:00	-21.8864	-13.2621
394	2017-04-26	6.56667	17:35:01	-21.8864	-13.2621
394.2	2017-04-26	6.56667	17:35:01	-21.8864	-13.2621
394.4	2017-04-26	6.56667	17:35:01	-21.8864	-13.2621
394.6	2017-04-26	6.56667	17:35:01	-21.8864	-13.2621
394.8	2017-04-26	6.56667	17:35:01	-21.8864	-13.2621
395	2017-04-26	6.58333	17:35:02	-21.8864	-13.2621
395.2	2017-04-26	6.58333	17:35:02	-21.8864	-13.2621
395.4	2017-04-26	6.58333	17:35:02	-21.8864	-13.2621
395.6	2017-04-26	6.58333	17:35:02	-21.8864	-13.2621
395.8	2017-04-26	6.58333	17:35:02	-21.8864	-13.2621
396	2017-04-26	6.6	17:35:03	-21.8864	-13.2621
396.2	2017-04-26	6.6	17:35:03	-21.3903	-13.2621
396.4	2017-04-26	6.6	17:35:03	-21.8864	-13.2621
396.6	2017-04-26	6.6	17:35:03	-21.8864	-13.2621
396.8	2017-04-26	6.6	17:35:03	-21.8864	-13.2621
397	2017-04-26	6.61667	17:35:04	-21.8864	-13.2621
397.2	2017-04-26	6.61667	17:35:04	-21.8864	-13.2621
397.4	2017-04-26	6.61667	17:35:04	-21.8864	-13.2621
397.6	2017-04-26	6.61667	17:35:04	-21.8864	-13.2621
397.8	2017-04-26	6.61667	17:35:04	-21.8864	-13.2621
398	2017-04-26	6.63333	17:35:05	-21.8864	-13.2621
398.2	2017-04-26	6.63333	17:35:05	-21.8864	-13.2621
398.4	2017-04-26	6.63333	17:35:05	-21.8864	-13.2621
398.6	2017-04-26	6.63333	17:35:05	-21.8864	-13.2621
398.8	2017-04-26	6.63333	17:35:05	-21.8864	-13.2621
399	2017-04-26	6.65	17:35:06	-21.3903	-13.2621
399.2	2017-04-26	6.65	17:35:06	-21.8864	-13.2621
399.4	2017-04-26	6.65	17:35:06	-21.8864	-13.2621
399.6	2017-04-26	6.65	17:35:06	-21.8864	-13.2621
[truncated: 137,597 more rows]
[truncated: 3 more columns]
