# Supplementary material for: Pressure in isochoric systems containing aqueous solutions at subzero Centigrade temperatures
Source: PLoS One. 2017 Aug 17;12(8):e0183353. doi: 10.1371/journal.pone.0183353 (PMC5560655; doi:10.1371/journal.pone.0183353)
Supplement: S2 File — (XLSX) [file pone.0183353.s002.xlsx]

## Sheet: Water -180C plot
Relative Time	Date		Time Stamp UTC	CH1	CH2	Chn 1 Events
0	2017-05-18	0	20:07:19	-97.7877	-47.8537
0.2	2017-05-18	0.00333333	20:07:19	-97.7877	-47.8537
0.4	2017-05-18	0.00666667	20:07:19	-97.7877	-47.8537
0.6	2017-05-18	0.01	20:07:19	-97.7877	-47.8537
0.8	2017-05-18	0.0133333	20:07:19	-97.7877	-47.8537
1	2017-05-18	0.0166667	20:07:20	-97.7877	-47.8537
1.2	2017-05-18	0.02	20:07:20	-97.7877	-47.8537
1.4	2017-05-18	0.0233333	20:07:20	-98.2838	-47.3596
1.6	2017-05-18	0.0266667	20:07:20	-98.2838	-47.3596
1.8	2017-05-18	0.03	20:07:20	-98.2838	-47.3596
2	2017-05-18	0.0333333	20:07:21	-98.2838	-47.3596
2.2	2017-05-18	0.0366667	20:07:21	-98.2838	-47.3596
2.4	2017-05-18	0.04	20:07:21	-98.2838	-47.3596
2.6	2017-05-18	0.0433333	20:07:21	-98.2838	-47.3596
2.8	2017-05-18	0.0466667	20:07:21	-98.7799	-47.8537
3	2017-05-18	0.05	20:07:22	-98.7799	-47.8537
3.2	2017-05-18	0.0533333	20:07:22	-98.2838	-47.8537
3.4	2017-05-18	0.0566667	20:07:22	-98.2838	-47.8537
3.6	2017-05-18	0.06	20:07:22	-98.7799	-48.3479
3.8	2017-05-18	0.0633333	20:07:22	-98.2838	-48.3479
4	2017-05-18	0.0666667	20:07:23	-98.2838	-48.3479
4.2	2017-05-18	0.07	20:07:23	-98.2838	-48.3479
4.4	2017-05-18	0.0733333	20:07:23	-98.2838	-48.3479
4.6	2017-05-18	0.0766667	20:07:23	-98.2838	-48.3479
4.8	2017-05-18	0.08	20:07:23	-98.2838	-48.8421
5	2017-05-18	0.0833333	20:07:24	-98.2838	-48.8421
5.2	2017-05-18	0.0866667	20:07:24	-97.7877	-48.8421
5.4	2017-05-18	0.09	20:07:24	-97.7877	-48.8421
5.6	2017-05-18	0.0933333	20:07:24	-97.7877	-49.3362
5.8	2017-05-18	0.0966667	20:07:24	-97.7877	-49.3362
6	2017-05-18	0.1	20:07:25	-97.2916	-48.8421
6.2	2017-05-18	0.103333	20:07:25	-97.2916	-49.3362
6.4	2017-05-18	0.106667	20:07:25	-97.2916	-49.3362
6.6	2017-05-18	0.11	20:07:25	-97.2916	-48.8421
6.8	2017-05-18	0.113333	20:07:25	-97.2916	-48.8421
7	2017-05-18	0.116667	20:07:26	-97.2916	-48.8421
7.2	2017-05-18	0.12	20:07:26	-97.2916	-48.8421
7.4	2017-05-18	0.123333	20:07:26	-97.2916	-48.8421
7.6	2017-05-18	0.126667	20:07:26	-97.2916	-48.3479
7.8	2017-05-18	0.13	20:07:26	-97.2916	-48.3479
8	2017-05-18	0.133333	20:07:27	-97.2916	-48.3479
8.2	2017-05-18	0.136667	20:07:27	-97.2916	-48.3479
8.4	2017-05-18	0.14	20:07:27	-96.7956	-48.3479
8.6	2017-05-18	0.143333	20:07:27	-97.2916	-48.3479
8.8	2017-05-18	0.146667	20:07:27	-97.2916	-48.3479
9	2017-05-18	0.15	20:07:28	-97.2916	-47.8537
9.2	2017-05-18	0.153333	20:07:28	-96.7956	-47.8537
9.4	2017-05-18	0.156667	20:07:28	-96.7956	-47.8537
9.6	2017-05-18	0.16	20:07:28	-96.7956	-47.8537
9.8	2017-05-18	0.163333	20:07:28	-96.7956	-47.8537
10	2017-05-18	0.166667	20:07:29	-96.7956	-47.8537
10.2	2017-05-18	0.17	20:07:29	-96.7956	-47.8537
10.4	2017-05-18	0.173333	20:07:29	-96.7956	-47.8537
10.6	2017-05-18	0.176667	20:07:29	-96.7956	-47.8537
10.8	2017-05-18	0.18	20:07:29	-96.7956	-47.8537
11	2017-05-18	0.183333	20:07:30	-96.7956	-48.3479
11.2	2017-05-18	0.186667	20:07:30	-96.7956	-48.3479
11.4	2017-05-18	0.19	20:07:30	-96.7956	-48.3479
11.6	2017-05-18	0.193333	20:07:30	-96.7956	-48.3479
11.8	2017-05-18	0.196667	20:07:30	-96.7956	-48.3479
12	2017-05-18	0.2	20:07:31	-96.7956	-48.3479
12.2	2017-05-18	0.203333	20:07:31	-96.7956	-48.3479
12.4	2017-05-18	0.206667	20:07:31	-96.7956	-48.3479
12.6	2017-05-18	0.21	20:07:31	-96.7956	-48.3479
12.8	2017-05-18	0.213333	20:07:31	-96.2995	-48.3479
13	2017-05-18	0.216667	20:07:32	-96.7956	-48.3479
13.2	2017-05-18	0.22	20:07:32	-96.7956	-48.8421
13.4	2017-05-18	0.223333	20:07:32	-96.2995	-48.8421
13.6	2017-05-18	0.226667	20:07:32	-96.2995	-48.8421
13.8	2017-05-18	0.23	20:07:32	-96.2995	-48.8421
14	2017-05-18	0.233333	20:07:33	-96.2995	-48.8421
14.2	2017-05-18	0.236667	20:07:33	-96.2995	-48.8421
14.4	2017-05-18	0.24	20:07:33	-96.7956	-48.8421
14.6	2017-05-18	0.243333	20:07:33	-96.2995	-48.8421
14.8	2017-05-18	0.246667	20:07:33	-96.7956	-48.8421
15	2017-05-18	0.25	20:07:34	-96.7956	-48.8421
15.2	2017-05-18	0.253333	20:07:34	-96.2995	-48.8421
15.4	2017-05-18	0.256667	20:07:34	-96.7956	-48.8421
15.6	2017-05-18	0.26	20:07:34	-96.7956	-48.8421
15.8	2017-05-18	0.263333	20:07:34	-96.7956	-48.8421
16	2017-05-18	0.266667	20:07:35	-96.7956	-48.8421
16.2	2017-05-18	0.27	20:07:35	-96.7956	-48.8421
16.4	2017-05-18	0.273333	20:07:35	-96.7956	-48.8421
16.6	2017-05-18	0.276667	20:07:35	-96.7956	-48.8421
16.8	2017-05-18	0.28	20:07:35	-96.7956	-48.8421
17	2017-05-18	0.283333	20:07:36	-96.7956	-48.8421
17.2	2017-05-18	0.286667	20:07:36	-96.7956	-48.8421
17.4	2017-05-18	0.29	20:07:36	-97.2916	-48.8421
17.6	2017-05-18	0.293333	20:07:36	-97.2916	-48.8421
17.8	2017-05-18	0.296667	20:07:36	-97.2916	-48.8421
18	2017-05-18	0.3	20:07:37	-97.2916	-48.8421
18.2	2017-05-18	0.303333	20:07:37	-97.2916	-48.8421
18.4	2017-05-18	0.306667	20:07:37	-97.2916	-48.3479
18.6	2017-05-18	0.31	20:07:37	-97.2916	-48.3479
18.8	2017-05-18	0.313333	20:07:37	-97.2916	-48.8421
19	2017-05-18	0.316667	20:07:38	-97.2916	-48.3479
19.2	2017-05-18	0.32	20:07:38	-97.2916	-48.3479
19.4	2017-05-18	0.323333	20:07:38	-97.2916	-48.3479
19.6	2017-05-18	0.326667	20:07:38	-97.2916	-48.3479
19.8	2017-05-18	0.33	20:07:38	-97.2916	-48.3479
20	2017-05-18	0.333333	20:07:39	-97.2916	-48.3479
20.2	2017-05-18	0.336667	20:07:39	-97.2916	-48.3479
20.4	2017-05-18	0.34	20:07:39	-97.2916	-48.3479
20.6	2017-05-18	0.343333	20:07:39	-97.2916	-48.3479
20.8	2017-05-18	0.346667	20:07:39	-97.2916	-48.3479
21	2017-05-18	0.35	20:07:40	-97.2916	-48.3479
21.2	2017-05-18	0.353333	20:07:40	-97.2916	-48.3479
21.4	2017-05-18	0.356667	20:07:40	-97.2916	-48.3479
21.6	2017-05-18	0.36	20:07:40	-97.2916	-48.3479
21.8	2017-05-18	0.363333	20:07:40	-97.2916	-48.3479
22	2017-05-18	0.366667	20:07:41	-97.2916	-48.3479
22.2	2017-05-18	0.37	20:07:41	-97.2916	-48.3479
22.4	2017-05-18	0.373333	20:07:41	-97.2916	-48.3479
22.6	2017-05-18	0.376667	20:07:41	-97.2916	-48.3479
22.8	2017-05-18	0.38	20:07:41	-97.2916	-48.3479
23	2017-05-18	0.383333	20:07:42	-97.2916	-48.3479
23.2	2017-05-18	0.386667	20:07:42	-97.2916	-48.3479
23.4	2017-05-18	0.39	20:07:42	-97.2916	-48.3479
23.6	2017-05-18	0.393333	20:07:42	-97.2916	-48.3479
23.8	2017-05-18	0.396667	20:07:42	-97.7877	-48.3479
24	2017-05-18	0.4	20:07:43	-97.7877	-48.3479
24.2	2017-05-18	0.403333	20:07:43	-97.7877	-47.8537
24.4	2017-05-18	0.406667	20:07:43	-97.7877	-47.8537
24.6	2017-05-18	0.41	20:07:43	-97.7877	-47.8537
24.8	2017-05-18	0.413333	20:07:43	-97.7877	-47.8537
25	2017-05-18	0.416667	20:07:44	-97.7877	-47.8537
25.2	2017-05-18	0.42	20:07:44	-97.7877	-47.8537
25.4	2017-05-18	0.423333	20:07:44	-98.2838	-47.8537
25.6	2017-05-18	0.426667	20:07:44	-98.2838	-47.8537
25.8	2017-05-18	0.43	20:07:44	-98.2838	-47.3596
26	2017-05-18	0.433333	20:07:45	-98.2838	-47.3596
26.2	2017-05-18	0.436667	20:07:45	-98.2838	-47.3596
26.4	2017-05-18	0.44	20:07:45	-98.2838	-47.3596
26.6	2017-05-18	0.443333	20:07:45	-98.2838	-47.3596
26.8	2017-05-18	0.446667	20:07:45	-98.2838	-47.3596
27	2017-05-18	0.45	20:07:46	-98.2838	-47.3596
27.2	2017-05-18	0.453333	20:07:46	-98.2838	-47.3596
27.4	2017-05-18	0.456667	20:07:46	-98.2838	-46.8654
27.6	2017-05-18	0.46	20:07:46	-98.2838	-46.8654
27.8	2017-05-18	0.463333	20:07:46	-98.2838	-46.8654
28	2017-05-18	0.466667	20:07:47	-98.2838	-46.8654
28.2	2017-05-18	0.47	20:07:47	-98.2838	-46.8654
28.4	2017-05-18	0.473333	20:07:47	-98.2838	-46.8654
28.6	2017-05-18	0.476667	20:07:47	-98.2838	-46.8654
28.8	2017-05-18	0.48	20:07:47	-98.2838	-46.8654
29	2017-05-18	0.483333	20:07:48	-98.2838	-46.8654
29.2	2017-05-18	0.486667	20:07:48	-98.2838	-46.3712
29.4	2017-05-18	0.49	20:07:48	-98.2838	-46.8654
29.6	2017-05-18	0.493333	20:07:48	-98.2838	-46.8654
29.8	2017-05-18	0.496667	20:07:48	-97.7877	-46.3712
30	2017-05-18	0.5	20:07:49	-97.7877	-46.3712
30.2	2017-05-18	0.503333	20:07:49	-97.7877	-46.3712
30.4	2017-05-18	0.506667	20:07:49	-97.7877	-46.3712
30.6	2017-05-18	0.51	20:07:49	-97.7877	-46.3712
30.8	2017-05-18	0.513333	20:07:49	-97.7877	-46.3712
31	2017-05-18	0.516667	20:07:50	-97.7877	-46.3712
31.2	2017-05-18	0.52	20:07:50	-97.7877	-46.3712
31.4	2017-05-18	0.523333	20:07:50	-97.7877	-46.3712
31.6	2017-05-18	0.526667	20:07:50	-97.7877	-46.3712
31.8	2017-05-18	0.53	20:07:50	-97.7877	-46.3712
32	2017-05-18	0.533333	20:07:51	-97.7877	-46.3712
32.2	2017-05-18	0.536667	20:07:51	-97.7877	-46.3712
32.4	2017-05-18	0.54	20:07:51	-97.7877	-45.8771
32.6	2017-05-18	0.543333	20:07:51	-97.7877	-45.8771
32.8	2017-05-18	0.546667	20:07:51	-97.7877	-45.8771
33	2017-05-18	0.55	20:07:52	-97.7877	-45.8771
33.2	2017-05-18	0.553333	20:07:52	-97.7877	-45.8771
33.4	2017-05-18	0.556667	20:07:52	-97.7877	-45.8771
33.6	2017-05-18	0.56	20:07:52	-97.7877	-45.8771
33.8	2017-05-18	0.563333	20:07:52	-98.2838	-45.3829
34	2017-05-18	0.566667	20:07:53	-98.2838	-45.8771
34.2	2017-05-18	0.57	20:07:53	-98.2838	-45.8771
34.4	2017-05-18	0.573333	20:07:53	-98.2838	-45.3829
34.6	2017-05-18	0.576667	20:07:53	-98.2838	-45.3829
34.8	2017-05-18	0.58	20:07:53	-98.7799	-45.3829
35	2017-05-18	0.583333	20:07:54	-98.7799	-45.8771
35.2	2017-05-18	0.586667	20:07:54	-98.7799	-45.3829
35.4	2017-05-18	0.59	20:07:54	-98.7799	-45.8771
35.6	2017-05-18	0.593333	20:07:54	-98.7799	-45.8771
35.8	2017-05-18	0.596667	20:07:54	-98.7799	-45.8771
36	2017-05-18	0.6	20:07:55	-98.2838	-45.8771
36.2	2017-05-18	0.603333	20:07:55	-98.7799	-45.8771
36.4	2017-05-18	0.606667	20:07:55	-98.2838	-46.3712
36.6	2017-05-18	0.61	20:07:55	-98.2838	-46.3712
36.8	2017-05-18	0.613333	20:07:55	-98.2838	-46.8654
37	2017-05-18	0.616667	20:07:56	-98.2838	-46.8654
37.2	2017-05-18	0.62	20:07:56	-97.7877	-46.8654
37.4	2017-05-18	0.623333	20:07:56	-97.7877	-46.8654
37.6	2017-05-18	0.626667	20:07:56	-97.7877	-46.8654
37.8	2017-05-18	0.63	20:07:56	-97.7877	-46.8654
38	2017-05-18	0.633333	20:07:57	-97.7877	-47.3596
38.2	2017-05-18	0.636667	20:07:57	-97.7877	-47.3596
38.4	2017-05-18	0.64	20:07:57	-97.7877	-47.3596
38.6	2017-05-18	0.643333	20:07:57	-97.2916	-47.3596
38.8	2017-05-18	0.646667	20:07:57	-97.2916	-47.3596
39	2017-05-18	0.65	20:07:58	-97.2916	-47.3596
39.2	2017-05-18	0.653333	20:07:58	-97.2916	-46.8654
39.4	2017-05-18	0.656667	20:07:58	-97.2916	-46.8654
39.6	2017-05-18	0.66	20:07:58	-97.2916	-46.8654
39.8	2017-05-18	0.663333	20:07:58	-97.2916	-46.8654
40	2017-05-18	0.666667	20:07:59	-97.2916	-46.8654
40.2	2017-05-18	0.67	20:07:59	-97.2916	-46.3712
40.4	2017-05-18	0.673333	20:07:59	-97.2916	-46.3712
40.6	2017-05-18	0.676667	20:07:59	-97.2916	-46.3712
40.8	2017-05-18	0.68	20:07:59	-96.7956	-46.3712
41	2017-05-18	0.683333	20:08:00	-97.2916	-46.3712
41.2	2017-05-18	0.686667	20:08:00	-96.7956	-46.3712
41.4	2017-05-18	0.69	20:08:00	-96.7956	-46.3712
41.6	2017-05-18	0.693333	20:08:00	-96.7956	-46.3712
41.8	2017-05-18	0.696667	20:08:00	-96.7956	-46.3712
42	2017-05-18	0.7	20:08:01	-96.7956	-46.3712
42.2	2017-05-18	0.703333	20:08:01	-96.7956	-46.3712
42.4	2017-05-18	0.706667	20:08:01	-96.7956	-46.3712
42.6	2017-05-18	0.71	20:08:01	-96.7956	-46.8654
42.8	2017-05-18	0.713333	20:08:01	-96.7956	-46.8654
43	2017-05-18	0.716667	20:08:02	-96.7956	-46.8654
43.2	2017-05-18	0.72	20:08:02	-96.7956	-46.8654
43.4	2017-05-18	0.723333	20:08:02	-96.7956	-46.8654
43.6	2017-05-18	0.726667	20:08:02	-96.7956	-46.8654
43.8	2017-05-18	0.73	20:08:02	-96.7956	-47.3596
44	2017-05-18	0.733333	20:08:03	-96.7956	-47.3596
44.2	2017-05-18	0.736667	20:08:03	-96.7956	-47.3596
44.4	2017-05-18	0.74	20:08:03	-96.7956	-47.3596
44.6	2017-05-18	0.743333	20:08:03	-96.7956	-47.3596
44.8	2017-05-18	0.746667	20:08:03	-96.7956	-47.3596
45	2017-05-18	0.75	20:08:04	-97.2916	-47.3596
45.2	2017-05-18	0.753333	20:08:04	-97.2916	-47.3596
45.4	2017-05-18	0.756667	20:08:04	-97.2916	-47.3596
45.6	2017-05-18	0.76	20:08:04	-97.7877	-46.8654
45.8	2017-05-18	0.763333	20:08:04	-97.7877	-46.8654
46	2017-05-18	0.766667	20:08:05	-97.7877	-46.8654
46.2	2017-05-18	0.77	20:08:05	-98.2838	-46.3712
46.4	2017-05-18	0.773333	20:08:05	-97.7877	-46.3712
46.6	2017-05-18	0.776667	20:08:05	-98.2838	-46.3712
46.8	2017-05-18	0.78	20:08:05	-98.2838	-46.3712
47	2017-05-18	0.783333	20:08:06	-98.2838	-46.3712
47.2	2017-05-18	0.786667	20:08:06	-98.2838	-45.8771
47.4	2017-05-18	0.79	20:08:06	-98.2838	-45.8771
47.6	2017-05-18	0.793333	20:08:06	-98.2838	-45.8771
47.8	2017-05-18	0.796667	20:08:06	-98.2838	-45.8771
48	2017-05-18	0.8	20:08:07	-98.2838	-45.8771
48.2	2017-05-18	0.803333	20:08:07	-98.2838	-45.8771
48.4	2017-05-18	0.806667	20:08:07	-98.2838	-45.3829
48.6	2017-05-18	0.81	20:08:07	-98.2838	-45.3829
48.8	2017-05-18	0.813333	20:08:07	-98.2838	-45.3829
49	2017-05-18	0.816667	20:08:08	-98.2838	-45.3829
49.2	2017-05-18	0.82	20:08:08	-97.7877	-45.3829
49.4	2017-05-18	0.823333	20:08:08	-97.7877	-45.3829
49.6	2017-05-18	0.826667	20:08:08	-97.7877	-45.3829
49.8	2017-05-18	0.83	20:08:08	-97.7877	-45.3829
50	2017-05-18	0.833333	20:08:09	-97.7877	-45.3829
50.2	2017-05-18	0.836667	20:08:09	-97.7877	-45.3829
50.4	2017-05-18	0.84	20:08:09	-97.7877	-44.8887
50.6	2017-05-18	0.843333	20:08:09	-97.7877	-45.3829
50.8	2017-05-18	0.846667	20:08:09	-97.7877	-44.8887
51	2017-05-18	0.85	20:08:10	-97.7877	-44.8887
51.2	2017-05-18	0.853333	20:08:10	-97.7877	-44.8887
51.4	2017-05-18	0.856667	20:08:10	-97.7877	-44.8887
51.6	2017-05-18	0.86	20:08:10	-97.7877	-44.8887
51.8	2017-05-18	0.863333	20:08:10	-97.7877	-44.8887
52	2017-05-18	0.866667	20:08:11	-97.7877	-44.8887
52.2	2017-05-18	0.87	20:08:11	-97.7877	-44.8887
52.4	2017-05-18	0.873333	20:08:11	-97.7877	-44.8887
52.6	2017-05-18	0.876667	20:08:11	-98.2838	-44.8887
52.8	2017-05-18	0.88	20:08:11	-97.7877	-44.8887
53	2017-05-18	0.883333	20:08:12	-97.7877	-44.8887
53.2	2017-05-18	0.886667	20:08:12	-98.2838	-44.3946
53.4	2017-05-18	0.89	20:08:12	-97.7877	-44.3946
53.6	2017-05-18	0.893333	20:08:12	-98.2838	-44.3946
53.8	2017-05-18	0.896667	20:08:12	-98.2838	-44.3946
54	2017-05-18	0.9	20:08:13	-98.2838	-44.3946
54.2	2017-05-18	0.903333	20:08:13	-98.2838	-44.3946
54.4	2017-05-18	0.906667	20:08:13	-98.2838	-44.3946
54.6	2017-05-18	0.91	20:08:13	-98.2838	-44.3946
54.8	2017-05-18	0.913333	20:08:13	-98.2838	-44.3946
55	2017-05-18	0.916667	20:08:14	-98.2838	-44.3946
55.2	2017-05-18	0.92	20:08:14	-98.2838	-44.3946
55.4	2017-05-18	0.923333	20:08:14	-98.2838	-44.3946
55.6	2017-05-18	0.926667	20:08:14	-98.2838	-44.3946
55.8	2017-05-18	0.93	20:08:14	-98.2838	-44.3946
56	2017-05-18	0.933333	20:08:15	-98.2838	-44.3946
56.2	2017-05-18	0.936667	20:08:15	-98.2838	-44.3946
56.4	2017-05-18	0.94	20:08:15	-98.2838	-44.3946
56.6	2017-05-18	0.943333	20:08:15	-98.2838	-44.3946
56.8	2017-05-18	0.946667	20:08:15	-98.2838	-44.3946
57	2017-05-18	0.95	20:08:16	-98.2838	-44.3946
57.2	2017-05-18	0.953333	20:08:16	-98.2838	-44.3946
57.4	2017-05-18	0.956667	20:08:16	-98.2838	-44.3946
57.6	2017-05-18	0.96	20:08:16	-98.2838	-44.3946
57.8	2017-05-18	0.963333	20:08:16	-98.2838	-44.3946
58	2017-05-18	0.966667	20:08:17	-98.2838	-44.3946
58.2	2017-05-18	0.97	20:08:17	-98.2838	-44.3946
58.4	2017-05-18	0.973333	20:08:17	-98.2838	-44.3946
58.6	2017-05-18	0.976667	20:08:17	-98.2838	-44.3946
58.8	2017-05-18	0.98	20:08:17	-98.2838	-44.3946
59	2017-05-18	0.983333	20:08:18	-98.2838	-44.3946
59.2	2017-05-18	0.986667	20:08:18	-98.2838	-44.3946
59.4	2017-05-18	0.99	20:08:18	-98.2838	-44.3946
59.6	2017-05-18	0.993333	20:08:18	-98.2838	-43.9004
59.8	2017-05-18	0.996667	20:08:18	-98.2838	-44.3946
60	2017-05-18	1	20:08:19	-98.2838	-43.9004
60.2	2017-05-18	1.00333	20:08:19	-98.2838	-44.3946
60.4	2017-05-18	1.00667	20:08:19	-98.2838	-43.9004
60.6	2017-05-18	1.01	20:08:19	-98.2838	-44.3946
60.8	2017-05-18	1.01333	20:08:19	-98.2838	-43.9004
61	2017-05-18	1.01667	20:08:20	-98.2838	-44.3946
61.2	2017-05-18	1.02	20:08:20	-98.2838	-43.9004
61.4	2017-05-18	1.02333	20:08:20	-98.2838	-43.9004
61.6	2017-05-18	1.02667	20:08:20	-98.2838	-43.9004
61.8	2017-05-18	1.03	20:08:20	-98.2838	-43.9004
62	2017-05-18	1.03333	20:08:21	-98.2838	-43.9004
62.2	2017-05-18	1.03667	20:08:21	-98.2838	-43.9004
62.4	2017-05-18	1.04	20:08:21	-98.2838	-44.3946
62.6	2017-05-18	1.04333	20:08:21	-98.2838	-43.9004
62.8	2017-05-18	1.04667	20:08:21	-98.2838	-43.9004
63	2017-05-18	1.05	20:08:22	-98.2838	-43.9004
63.2	2017-05-18	1.05333	20:08:22	-98.2838	-43.9004
63.4	2017-05-18	1.05667	20:08:22	-98.2838	-43.9004
63.6	2017-05-18	1.06	20:08:22	-98.2838	-43.9004
63.8	2017-05-18	1.06333	20:08:22	-98.2838	-43.9004
64	2017-05-18	1.06667	20:08:23	-98.2838	-43.9004
64.2	2017-05-18	1.07	20:08:23	-98.2838	-43.9004
64.4	2017-05-18	1.07333	20:08:23	-98.2838	-43.9004
64.6	2017-05-18	1.07667	20:08:23	-98.2838	-43.9004
64.8	2017-05-18	1.08	20:08:23	-98.7799	-43.9004
65	2017-05-18	1.08333	20:08:24	-98.2838	-43.9004
65.2	2017-05-18	1.08667	20:08:24	-98.7799	-43.9004
65.4	2017-05-18	1.09	20:08:24	-98.7799	-43.9004
65.6	2017-05-18	1.09333	20:08:24	-98.7799	-43.9004
65.8	2017-05-18	1.09667	20:08:24	-98.2838	-43.9004
66	2017-05-18	1.1	20:08:25	-98.7799	-43.9004
66.2	2017-05-18	1.10333	20:08:25	-98.2838	-43.9004
66.4	2017-05-18	1.10667	20:08:25	-98.7799	-43.9004
66.6	2017-05-18	1.11	20:08:25	-98.7799	-43.9004
66.8	2017-05-18	1.11333	20:08:25	-98.2838	-43.9004
67	2017-05-18	1.11667	20:08:26	-98.7799	-43.9004
67.2	2017-05-18	1.12	20:08:26	-98.2838	-43.9004
67.4	2017-05-18	1.12333	20:08:26	-98.7799	-43.9004
67.6	2017-05-18	1.12667	20:08:26	-98.7799	-43.9004
67.8	2017-05-18	1.13	20:08:26	-98.7799	-43.9004
68	2017-05-18	1.13333	20:08:27	-98.7799	-43.9004
68.2	2017-05-18	1.13667	20:08:27	-98.7799	-43.9004
68.4	2017-05-18	1.14	20:08:27	-98.2838	-43.9004
68.6	2017-05-18	1.14333	20:08:27	-98.7799	-43.9004
68.8	2017-05-18	1.14667	20:08:27	-98.7799	-43.9004
69	2017-05-18	1.15	20:08:28	-98.2838	-43.9004
69.2	2017-05-18	1.15333	20:08:28	-98.7799	-43.4062
69.4	2017-05-18	1.15667	20:08:28	-98.2838	-43.4062
69.6	2017-05-18	1.16	20:08:28	-98.7799	-43.4062
69.8	2017-05-18	1.16333	20:08:28	-98.7799	-43.9004
70	2017-05-18	1.16667	20:08:29	-98.7799	-43.4062
70.2	2017-05-18	1.17	20:08:29	-98.2838	-43.4062
70.4	2017-05-18	1.17333	20:08:29	-98.2838	-43.9004
70.6	2017-05-18	1.17667	20:08:29	-98.2838	-43.9004
70.8	2017-05-18	1.18	20:08:29	-98.2838	-43.4062
71	2017-05-18	1.18333	20:08:30	-98.2838	-43.9004
71.2	2017-05-18	1.18667	20:08:30	-98.2838	-43.9004
71.4	2017-05-18	1.19	20:08:30	-98.2838	-43.4062
71.6	2017-05-18	1.19333	20:08:30	-98.2838	-43.4062
71.8	2017-05-18	1.19667	20:08:30	-98.2838	-43.4062
72	2017-05-18	1.2	20:08:31	-98.2838	-43.9004
72.2	2017-05-18	1.20333	20:08:31	-98.2838	-43.4062
72.4	2017-05-18	1.20667	20:08:31	-98.2838	-43.4062
72.6	2017-05-18	1.21	20:08:31	-98.2838	-43.4062
72.8	2017-05-18	1.21333	20:08:31	-98.2838	-43.9004
73	2017-05-18	1.21667	20:08:32	-98.2838	-43.4062
73.2	2017-05-18	1.22	20:08:32	-98.2838	-43.4062
73.4	2017-05-18	1.22333	20:08:32	-98.2838	-43.4062
73.6	2017-05-18	1.22667	20:08:32	-98.2838	-43.4062
73.8	2017-05-18	1.23	20:08:32	-98.2838	-43.4062
74	2017-05-18	1.23333	20:08:33	-98.2838	-43.9004
74.2	2017-05-18	1.23667	20:08:33	-98.2838	-43.4062
74.4	2017-05-18	1.24	20:08:33	-98.2838	-43.4062
74.6	2017-05-18	1.24333	20:08:33	-98.2838	-43.4062
74.8	2017-05-18	1.24667	20:08:33	-97.7877	-43.9004
75	2017-05-18	1.25	20:08:34	-97.7877	-43.9004
75.2	2017-05-18	1.25333	20:08:34	-97.7877	-43.9004
75.4	2017-05-18	1.25667	20:08:34	-97.7877	-43.9004
75.6	2017-05-18	1.26	20:08:34	-97.7877	-43.9004
75.8	2017-05-18	1.26333	20:08:34	-97.7877	-43.9004
76	2017-05-18	1.26667	20:08:35	-97.7877	-43.9004
76.2	2017-05-18	1.27	20:08:35	-97.7877	-43.9004
76.4	2017-05-18	1.27333	20:08:35	-97.7877	-43.9004
76.6	2017-05-18	1.27667	20:08:35	-97.7877	-43.4062
76.8	2017-05-18	1.28	20:08:35	-97.7877	-43.9004
77	2017-05-18	1.28333	20:08:36	-97.7877	-43.9004
77.2	2017-05-18	1.28667	20:08:36	-97.7877	-43.9004
77.4	2017-05-18	1.29	20:08:36	-97.7877	-43.9004
77.6	2017-05-18	1.29333	20:08:36	-97.7877	-43.9004
77.8	2017-05-18	1.29667	20:08:36	-97.7877	-43.9004
78	2017-05-18	1.3	20:08:37	-97.7877	-43.9004
78.2	2017-05-18	1.30333	20:08:37	-97.7877	-43.9004
78.4	2017-05-18	1.30667	20:08:37	-97.7877	-43.9004
78.6	2017-05-18	1.31	20:08:37	-97.7877	-43.9004
78.8	2017-05-18	1.31333	20:08:37	-97.7877	-43.9004
79	2017-05-18	1.31667	20:08:38	-97.7877	-43.9004
79.2	2017-05-18	1.32	20:08:38	-97.7877	-43.9004
79.4	2017-05-18	1.32333	20:08:38	-97.7877	-43.4062
79.6	2017-05-18	1.32667	20:08:38	-97.7877	-43.9004
79.8	2017-05-18	1.33	20:08:38	-97.7877	-43.4062
80	2017-05-18	1.33333	20:08:39	-97.7877	-43.4062
80.2	2017-05-18	1.33667	20:08:39	-97.7877	-43.9004
80.4	2017-05-18	1.34	20:08:39	-97.7877	-43.9004
80.6	2017-05-18	1.34333	20:08:39	-97.7877	-43.9004
80.8	2017-05-18	1.34667	20:08:39	-97.7877	-43.4062
81	2017-05-18	1.35	20:08:40	-97.7877	-43.9004
81.2	2017-05-18	1.35333	20:08:40	-97.7877	-43.4062
81.4	2017-05-18	1.35667	20:08:40	-97.7877	-43.9004
81.6	2017-05-18	1.36	20:08:40	-97.7877	-43.9004
81.8	2017-05-18	1.36333	20:08:40	-97.7877	-43.9004
82	2017-05-18	1.36667	20:08:41	-97.7877	-43.4062
82.2	2017-05-18	1.37	20:08:41	-98.2838	-43.9004
82.4	2017-05-18	1.37333	20:08:41	-97.7877	-43.4062
82.6	2017-05-18	1.37667	20:08:41	-98.2838	-43.9004
82.8	2017-05-18	1.38	20:08:41	-98.2838	-43.9004
83	2017-05-18	1.38333	20:08:42	-98.2838	-43.9004
83.2	2017-05-18	1.38667	20:08:42	-98.2838	-43.9004
83.4	2017-05-18	1.39	20:08:42	-98.2838	-43.9004
83.6	2017-05-18	1.39333	20:08:42	-98.2838	-43.9004
83.8	2017-05-18	1.39667	20:08:42	-98.2838	-43.9004
84	2017-05-18	1.4	20:08:43	-98.2838	-43.9004
84.2	2017-05-18	1.40333	20:08:43	-98.2838	-43.9004
84.4	2017-05-18	1.40667	20:08:43	-98.2838	-43.9004
84.6	2017-05-18	1.41	20:08:43	-98.2838	-43.9004
84.8	2017-05-18	1.41333	20:08:43	-98.2838	-43.9004
85	2017-05-18	1.41667	20:08:44	-98.2838	-43.9004
85.2	2017-05-18	1.42	20:08:44	-98.2838	-43.9004
85.4	2017-05-18	1.42333	20:08:44	-98.2838	-43.9004
85.6	2017-05-18	1.42667	20:08:44	-98.2838	-43.9004
85.8	2017-05-18	1.43	20:08:44	-98.2838	-43.9004
86	2017-05-18	1.43333	20:08:45	-98.2838	-43.9004
86.2	2017-05-18	1.43667	20:08:45	-98.2838	-43.9004
86.4	2017-05-18	1.44	20:08:45	-98.2838	-43.9004
86.6	2017-05-18	1.44333	20:08:45	-98.2838	-43.9004
86.8	2017-05-18	1.44667	20:08:45	-98.2838	-43.9004
87	2017-05-18	1.45	20:08:46	-98.2838	-43.9004
87.2	2017-05-18	1.45333	20:08:46	-98.7799	-43.9004
87.4	2017-05-18	1.45667	20:08:46	-98.2838	-43.9004
87.6	2017-05-18	1.46	20:08:46	-98.2838	-43.9004
87.8	2017-05-18	1.46333	20:08:46	-98.2838	-43.9004
88	2017-05-18	1.46667	20:08:47	-98.2838	-43.9004
88.2	2017-05-18	1.47	20:08:47	-98.2838	-44.3946
88.4	2017-05-18	1.47333	20:08:47	-98.2838	-43.9004
88.6	2017-05-18	1.47667	20:08:47	-98.2838	-44.3946
88.8	2017-05-18	1.48	20:08:47	-98.2838	-44.3946
89	2017-05-18	1.48333	20:08:48	-98.2838	-44.3946
89.2	2017-05-18	1.48667	20:08:48	-98.2838	-44.3946
89.4	2017-05-18	1.49	20:08:48	-97.7877	-44.3946
89.6	2017-05-18	1.49333	20:08:48	-97.7877	-44.8887
89.8	2017-05-18	1.49667	20:08:48	-97.7877	-44.8887
90	2017-05-18	1.5	20:08:49	-97.7877	-44.8887
90.2	2017-05-18	1.50333	20:08:49	-97.7877	-44.8887
90.4	2017-05-18	1.50667	20:08:49	-97.2916	-44.8887
90.6	2017-05-18	1.51	20:08:49	-97.2916	-44.8887
90.8	2017-05-18	1.51333	20:08:49	-97.2916	-44.8887
91	2017-05-18	1.51667	20:08:50	-97.2916	-44.8887
91.2	2017-05-18	1.52	20:08:50	-96.7956	-44.8887
91.4	2017-05-18	1.52333	20:08:50	-97.2916	-44.8887
91.6	2017-05-18	1.52667	20:08:50	-96.7956	-44.8887
91.8	2017-05-18	1.53	20:08:50	-96.7956	-44.8887
92	2017-05-18	1.53333	20:08:51	-96.7956	-44.8887
92.2	2017-05-18	1.53667	20:08:51	-96.7956	-44.8887
92.4	2017-05-18	1.54	20:08:51	-96.7956	-44.8887
92.6	2017-05-18	1.54333	20:08:51	-96.7956	-44.8887
92.8	2017-05-18	1.54667	20:08:51	-96.7956	-44.8887
93	2017-05-18	1.55	20:08:52	-96.7956	-44.8887
93.2	2017-05-18	1.55333	20:08:52	-96.7956	-44.8887
93.4	2017-05-18	1.55667	20:08:52	-96.7956	-44.8887
93.6	2017-05-18	1.56	20:08:52	-96.7956	-44.3946
93.8	2017-05-18	1.56333	20:08:52	-96.7956	-44.3946
94	2017-05-18	1.56667	20:08:53	-96.2995	-44.3946
94.2	2017-05-18	1.57	20:08:53	-96.7956	-44.3946
94.4	2017-05-18	1.57333	20:08:53	-96.7956	-44.3946
94.6	2017-05-18	1.57667	20:08:53	-96.7956	-44.3946
94.8	2017-05-18	1.58	20:08:53	-96.7956	-43.9004
95	2017-05-18	1.58333	20:08:54	-96.7956	-43.9004
95.2	2017-05-18	1.58667	20:08:54	-96.7956	-43.9004
95.4	2017-05-18	1.59	20:08:54	-96.7956	-43.9004
95.6	2017-05-18	1.59333	20:08:54	-96.7956	-43.9004
95.8	2017-05-18	1.59667	20:08:54	-96.7956	-43.9004
96	2017-05-18	1.6	20:08:55	-96.7956	-43.9004
96.2	2017-05-18	1.60333	20:08:55	-97.2916	-43.4062
96.4	2017-05-18	1.60667	20:08:55	-96.7956	-43.4062
96.6	2017-05-18	1.61	20:08:55	-96.7956	-43.9004
96.8	2017-05-18	1.61333	20:08:55	-96.7956	-43.4062
97	2017-05-18	1.61667	20:08:56	-96.7956	-43.4062
97.2	2017-05-18	1.62	20:08:56	-97.2916	-43.4062
97.4	2017-05-18	1.62333	20:08:56	-97.2916	-43.9004
97.6	2017-05-18	1.62667	20:08:56	-97.2916	-43.4062
97.8	2017-05-18	1.63	20:08:56	-97.2916	-43.9004
98	2017-05-18	1.63333	20:08:57	-97.2916	-43.9004
98.2	2017-05-18	1.63667	20:08:57	-97.2916	-43.9004
98.4	2017-05-18	1.64	20:08:57	-97.2916	-43.9004
98.6	2017-05-18	1.64333	20:08:57	-97.2916	-43.9004
98.8	2017-05-18	1.64667	20:08:57	-97.2916	-43.9004
99	2017-05-18	1.65	20:08:58	-97.2916	-43.9004
99.2	2017-05-18	1.65333	20:08:58	-97.2916	-43.9004
99.4	2017-05-18	1.65667	20:08:58	-97.2916	-43.9004
99.6	2017-05-18	1.66	20:08:58	-97.2916	-43.9004
99.8	2017-05-18	1.66333	20:08:58	-97.2916	-44.3946
100	2017-05-18	1.66667	20:08:59	-97.7877	-43.9004
100.2	2017-05-18	1.67	20:08:59	-97.7877	-43.9004
100.4	2017-05-18	1.67333	20:08:59	-97.7877	-44.3946
100.6	2017-05-18	1.67667	20:08:59	-97.7877	-44.3946
100.8	2017-05-18	1.68	20:08:59	-97.7877	-44.3946
101	2017-05-18	1.68333	20:09:00	-97.7877	-44.3946
101.2	2017-05-18	1.68667	20:09:00	-97.7877	-44.3946
101.4	2017-05-18	1.69	20:09:00	-97.7877	-44.3946
101.6	2017-05-18	1.69333	20:09:00	-97.7877	-43.9004
101.8	2017-05-18	1.69667	20:09:00	-97.7877	-43.9004
102	2017-05-18	1.7	20:09:01	-98.2838	-43.9004
102.2	2017-05-18	1.70333	20:09:01	-98.2838	-43.9004
102.4	2017-05-18	1.70667	20:09:01	-98.2838	-43.9004
102.6	2017-05-18	1.71	20:09:01	-98.2838	-43.9004
102.8	2017-05-18	1.71333	20:09:01	-98.2838	-43.9004
103	2017-05-18	1.71667	20:09:02	-98.2838	-43.4062
103.2	2017-05-18	1.72	20:09:02	-98.2838	-43.4062
103.4	2017-05-18	1.72333	20:09:02	-98.2838	-43.4062
103.6	2017-05-18	1.72667	20:09:02	-98.2838	-43.4062
103.8	2017-05-18	1.73	20:09:02	-98.7799	-43.4062
104	2017-05-18	1.73333	20:09:03	-98.7799	-42.9121
104.2	2017-05-18	1.73667	20:09:03	-98.7799	-42.9121
104.4	2017-05-18	1.74	20:09:03	-98.7799	-42.9121
104.6	2017-05-18	1.74333	20:09:03	-98.7799	-42.9121
104.8	2017-05-18	1.74667	20:09:03	-98.7799	-42.9121
105	2017-05-18	1.75	20:09:04	-98.7799	-42.9121
105.2	2017-05-18	1.75333	20:09:04	-98.7799	-42.4179
105.4	2017-05-18	1.75667	20:09:04	-98.7799	-42.4179
105.6	2017-05-18	1.76	20:09:04	-98.7799	-42.4179
105.8	2017-05-18	1.76333	20:09:04	-98.7799	-42.4179
106	2017-05-18	1.76667	20:09:05	-98.7799	-42.4179
106.2	2017-05-18	1.77	20:09:05	-98.7799	-42.4179
106.4	2017-05-18	1.77333	20:09:05	-98.7799	-42.4179
106.6	2017-05-18	1.77667	20:09:05	-98.7799	-42.4179
106.8	2017-05-18	1.78	20:09:05	-98.7799	-42.4179
107	2017-05-18	1.78333	20:09:06	-98.7799	-42.4179
107.2	2017-05-18	1.78667	20:09:06	-98.7799	-42.4179
107.4	2017-05-18	1.79	20:09:06	-98.7799	-42.4179
107.6	2017-05-18	1.79333	20:09:06	-98.7799	-42.4179
107.8	2017-05-18	1.79667	20:09:06	-98.7799	-42.4179
108	2017-05-18	1.8	20:09:07	-98.7799	-42.4179
108.2	2017-05-18	1.80333	20:09:07	-98.7799	-42.4179
108.4	2017-05-18	1.80667	20:09:07	-98.7799	-42.4179
108.6	2017-05-18	1.81	20:09:07	-98.7799	-42.4179
108.8	2017-05-18	1.81333	20:09:07	-98.7799	-41.9237
109	2017-05-18	1.81667	20:09:08	-98.7799	-42.4179
109.2	2017-05-18	1.82	20:09:08	-98.7799	-42.4179
109.4	2017-05-18	1.82333	20:09:08	-98.7799	-42.4179
109.6	2017-05-18	1.82667	20:09:08	-98.7799	-42.4179
109.8	2017-05-18	1.83	20:09:08	-98.7799	-42.4179
110	2017-05-18	1.83333	20:09:09	-98.7799	-42.4179
110.2	2017-05-18	1.83667	20:09:09	-98.7799	-42.4179
110.4	2017-05-18	1.84	20:09:09	-98.7799	-42.4179
110.6	2017-05-18	1.84333	20:09:09	-98.7799	-42.4179
110.8	2017-05-18	1.84667	20:09:09	-98.7799	-42.4179
111	2017-05-18	1.85	20:09:10	-98.7799	-42.4179
111.2	2017-05-18	1.85333	20:09:10	-98.7799	-42.4179
111.4	2017-05-18	1.85667	20:09:10	-98.7799	-42.4179
111.6	2017-05-18	1.86	20:09:10	-98.7799	-42.9121
111.8	2017-05-18	1.86333	20:09:10	-98.7799	-42.9121
112	2017-05-18	1.86667	20:09:11	-98.7799	-42.9121
112.2	2017-05-18	1.87	20:09:11	-98.2838	-42.9121
112.4	2017-05-18	1.87333	20:09:11	-98.2838	-42.9121
112.6	2017-05-18	1.87667	20:09:11	-98.2838	-42.9121
112.8	2017-05-18	1.88	20:09:11	-98.2838	-43.4062
113	2017-05-18	1.88333	20:09:12	-98.2838	-43.4062
113.2	2017-05-18	1.88667	20:09:12	-98.2838	-43.4062
113.4	2017-05-18	1.89	20:09:12	-98.2838	-43.4062
113.6	2017-05-18	1.89333	20:09:12	-98.2838	-43.9004
113.8	2017-05-18	1.89667	20:09:12	-97.7877	-43.9004
114	2017-05-18	1.9	20:09:13	-97.7877	-43.9004
114.2	2017-05-18	1.90333	20:09:13	-97.7877	-43.9004
114.4	2017-05-18	1.90667	20:09:13	-97.7877	-43.9004
114.6	2017-05-18	1.91	20:09:13	-97.7877	-43.9004
114.8	2017-05-18	1.91333	20:09:13	-97.7877	-43.9004
115	2017-05-18	1.91667	20:09:14	-97.7877	-43.9004
115.2	2017-05-18	1.92	20:09:14	-97.7877	-43.9004
115.4	2017-05-18	1.92333	20:09:14	-97.7877	-43.9004
115.6	2017-05-18	1.92667	20:09:14	-97.7877	-43.9004
115.8	2017-05-18	1.93	20:09:14	-97.2916	-43.9004
116	2017-05-18	1.93333	20:09:15	-97.2916	-43.9004
116.2	2017-05-18	1.93667	20:09:15	-97.2916	-43.9004
116.4	2017-05-18	1.94	20:09:15	-97.2916	-43.9004
116.6	2017-05-18	1.94333	20:09:15	-97.2916	-43.4062
116.8	2017-05-18	1.94667	20:09:15	-97.2916	-43.4062
117	2017-05-18	1.95	20:09:16	-97.2916	-43.4062
117.2	2017-05-18	1.95333	20:09:16	-97.2916	-43.4062
117.4	2017-05-18	1.95667	20:09:16	-97.2916	-43.4062
117.6	2017-05-18	1.96	20:09:16	-97.2916	-43.4062
117.8	2017-05-18	1.96333	20:09:16	-97.2916	-43.4062
118	2017-05-18	1.96667	20:09:17	-97.2916	-43.4062
118.2	2017-05-18	1.97	20:09:17	-97.2916	-43.4062
118.4	2017-05-18	1.97333	20:09:17	-97.2916	-43.4062
118.6	2017-05-18	1.97667	20:09:17	-97.2916	-43.4062
118.8	2017-05-18	1.98	20:09:17	-97.2916	-43.4062
119	2017-05-18	1.98333	20:09:18	-97.2916	-42.9121
119.2	2017-05-18	1.98667	20:09:18	-97.2916	-42.9121
119.4	2017-05-18	1.99	20:09:18	-97.2916	-43.4062
119.6	2017-05-18	1.99333	20:09:18	-97.2916	-43.4062
119.8	2017-05-18	1.99667	20:09:18	-96.7956	-43.4062
120	2017-05-18	2	20:09:19	-96.7956	-43.4062
120.2	2017-05-18	2.00333	20:09:19	-96.7956	-43.4062
120.4	2017-05-18	2.00667	20:09:19	-96.7956	-43.4062
120.6	2017-05-18	2.01	20:09:19	-96.7956	-43.4062
120.8	2017-05-18	2.01333	20:09:19	-96.7956	-43.4062
121	2017-05-18	2.01667	20:09:20	-96.7956	-43.4062
121.2	2017-05-18	2.02	20:09:20	-96.7956	-43.4062
121.4	2017-05-18	2.02333	20:09:20	-96.7956	-43.4062
121.6	2017-05-18	2.02667	20:09:20	-96.7956	-43.9004
121.8	2017-05-18	2.03	20:09:20	-96.7956	-43.9004
122	2017-05-18	2.03333	20:09:21	-96.7956	-43.9004
122.2	2017-05-18	2.03667	20:09:21	-96.7956	-43.9004
122.4	2017-05-18	2.04	20:09:21	-96.7956	-43.9004
122.6	2017-05-18	2.04333	20:09:21	-96.7956	-43.9004
122.8	2017-05-18	2.04667	20:09:21	-96.7956	-44.3946
123	2017-05-18	2.05	20:09:22	-96.7956	-44.3946
123.2	2017-05-18	2.05333	20:09:22	-96.7956	-44.3946
123.4	2017-05-18	2.05667	20:09:22	-96.7956	-44.3946
123.6	2017-05-18	2.06	20:09:22	-96.7956	-44.3946
123.8	2017-05-18	2.06333	20:09:22	-96.7956	-44.3946
124	2017-05-18	2.06667	20:09:23	-97.2916	-44.3946
124.2	2017-05-18	2.07	20:09:23	-97.2916	-44.3946
124.4	2017-05-18	2.07333	20:09:23	-97.2916	-44.3946
124.6	2017-05-18	2.07667	20:09:23	-97.7877	-44.3946
124.8	2017-05-18	2.08	20:09:23	-97.7877	-44.3946
125	2017-05-18	2.08333	20:09:24	-97.7877	-43.9004
125.2	2017-05-18	2.08667	20:09:24	-98.2838	-43.9004
125.4	2017-05-18	2.09	20:09:24	-98.2838	-43.9004
125.6	2017-05-18	2.09333	20:09:24	-98.2838	-43.4062
125.8	2017-05-18	2.09667	20:09:24	-98.2838	-43.4062
126	2017-05-18	2.1	20:09:25	-98.2838	-43.4062
126.2	2017-05-18	2.10333	20:09:25	-98.7799	-43.4062
126.4	2017-05-18	2.10667	20:09:25	-98.2838	-42.9121
126.6	2017-05-18	2.11	20:09:25	-98.2838	-42.9121
126.8	2017-05-18	2.11333	20:09:25	-98.2838	-42.9121
127	2017-05-18	2.11667	20:09:26	-98.2838	-42.9121
127.2	2017-05-18	2.12	20:09:26	-98.2838	-42.9121
127.4	2017-05-18	2.12333	20:09:26	-98.2838	-42.9121
127.6	2017-05-18	2.12667	20:09:26	-98.2838	-42.9121
127.8	2017-05-18	2.13	20:09:26	-97.7877	-42.9121
128	2017-05-18	2.13333	20:09:27	-97.7877	-42.9121
128.2	2017-05-18	2.13667	20:09:27	-97.7877	-42.9121
128.4	2017-05-18	2.14	20:09:27	-97.7877	-42.9121
128.6	2017-05-18	2.14333	20:09:27	-97.7877	-42.9121
128.8	2017-05-18	2.14667	20:09:27	-97.7877	-42.4179
129	2017-05-18	2.15	20:09:28	-97.7877	-42.4179
129.2	2017-05-18	2.15333	20:09:28	-98.2838	-42.4179
129.4	2017-05-18	2.15667	20:09:28	-98.2838	-42.4179
129.6	2017-05-18	2.16	20:09:28	-98.2838	-42.4179
129.8	2017-05-18	2.16333	20:09:28	-98.2838	-42.4179
130	2017-05-18	2.16667	20:09:29	-98.7799	-42.4179
130.2	2017-05-18	2.17	20:09:29	-98.7799	-42.4179
130.4	2017-05-18	2.17333	20:09:29	-98.7799	-42.4179
130.6	2017-05-18	2.17667	20:09:29	-98.7799	-42.4179
130.8	2017-05-18	2.18	20:09:29	-98.7799	-42.9121
131	2017-05-18	2.18333	20:09:30	-98.7799	-42.9121
131.2	2017-05-18	2.18667	20:09:30	-98.7799	-42.9121
131.4	2017-05-18	2.19	20:09:30	-98.7799	-43.4062
131.6	2017-05-18	2.19333	20:09:30	-98.2838	-43.4062
131.8	2017-05-18	2.19667	20:09:30	-98.2838	-43.9004
132	2017-05-18	2.2	20:09:31	-98.2838	-43.9004
132.2	2017-05-18	2.20333	20:09:31	-97.7877	-43.9004
132.4	2017-05-18	2.20667	20:09:31	-97.7877	-44.3946
132.6	2017-05-18	2.21	20:09:31	-97.7877	-44.3946
132.8	2017-05-18	2.21333	20:09:31	-97.7877	-44.3946
133	2017-05-18	2.21667	20:09:32	-97.2916	-44.3946
133.2	2017-05-18	2.22	20:09:32	-97.2916	-44.3946
133.4	2017-05-18	2.22333	20:09:32	-97.2916	-44.3946
133.6	2017-05-18	2.22667	20:09:32	-97.2916	-44.3946
133.8	2017-05-18	2.23	20:09:32	-97.2916	-43.9004
134	2017-05-18	2.23333	20:09:33	-97.2916	-43.9004
134.2	2017-05-18	2.23667	20:09:33	-97.2916	-43.9004
134.4	2017-05-18	2.24	20:09:33	-97.2916	-43.4062
134.6	2017-05-18	2.24333	20:09:33	-97.2916	-43.4062
134.8	2017-05-18	2.24667	20:09:33	-97.2916	-43.4062
135	2017-05-18	2.25	20:09:34	-96.7956	-43.9004
135.2	2017-05-18	2.25333	20:09:34	-96.7956	-43.9004
135.4	2017-05-18	2.25667	20:09:34	-96.7956	-44.3946
135.6	2017-05-18	2.26	20:09:34	-96.7956	-44.3946
135.8	2017-05-18	2.26333	20:09:34	-96.7956	-44.3946
136	2017-05-18	2.26667	20:09:35	-96.7956	-44.8887
136.2	2017-05-18	2.27	20:09:35	-96.7956	-44.8887
136.4	2017-05-18	2.27333	20:09:35	-96.7956	-44.8887
136.6	2017-05-18	2.27667	20:09:35	-96.7956	-44.8887
136.8	2017-05-18	2.28	20:09:35	-97.2916	-44.8887
137	2017-05-18	2.28333	20:09:36	-97.2916	-44.8887
137.2	2017-05-18	2.28667	20:09:36	-97.7877	-44.8887
137.4	2017-05-18	2.29	20:09:36	-97.7877	-44.8887
137.6	2017-05-18	2.29333	20:09:36	-98.2838	-44.3946
137.8	2017-05-18	2.29667	20:09:36	-98.2838	-44.3946
138	2017-05-18	2.3	20:09:37	-98.2838	-43.9004
138.2	2017-05-18	2.30333	20:09:37	-98.7799	-43.9004
138.4	2017-05-18	2.30667	20:09:37	-98.7799	-43.9004
138.6	2017-05-18	2.31	20:09:37	-98.2838	-43.9004
138.8	2017-05-18	2.31333	20:09:37	-98.2838	-43.9004
139	2017-05-18	2.31667	20:09:38	-98.2838	-43.9004
139.2	2017-05-18	2.32	20:09:38	-98.2838	-43.4062
139.4	2017-05-18	2.32333	20:09:38	-97.7877	-43.9004
139.6	2017-05-18	2.32667	20:09:38	-97.7877	-43.9004
139.8	2017-05-18	2.33	20:09:38	-97.7877	-43.4062
140	2017-05-18	2.33333	20:09:39	-97.7877	-43.4062
140.2	2017-05-18	2.33667	20:09:39	-97.7877	-43.4062
140.4	2017-05-18	2.34	20:09:39	-97.7877	-43.4062
140.6	2017-05-18	2.34333	20:09:39	-97.7877	-43.4062
140.8	2017-05-18	2.34667	20:09:39	-98.2838	-43.4062
141	2017-05-18	2.35	20:09:40	-98.2838	-43.4062
141.2	2017-05-18	2.35333	20:09:40	-98.2838	-43.4062
141.4	2017-05-18	2.35667	20:09:40	-98.7799	-43.4062
141.6	2017-05-18	2.36	20:09:40	-98.2838	-43.4062
141.8	2017-05-18	2.36333	20:09:40	-98.7799	-43.4062
142	2017-05-18	2.36667	20:09:41	-98.7799	-43.4062
142.2	2017-05-18	2.37	20:09:41	-98.7799	-43.4062
142.4	2017-05-18	2.37333	20:09:41	-98.7799	-43.9004
142.6	2017-05-18	2.37667	20:09:41	-98.7799	-43.9004
142.8	2017-05-18	2.38	20:09:41	-98.7799	-43.9004
143	2017-05-18	2.38333	20:09:42	-98.7799	-44.3946
143.2	2017-05-18	2.38667	20:09:42	-98.2838	-44.3946
143.4	2017-05-18	2.39	20:09:42	-98.2838	-44.3946
143.6	2017-05-18	2.39333	20:09:42	-98.2838	-44.8887
143.8	2017-05-18	2.39667	20:09:42	-98.2838	-44.8887
144	2017-05-18	2.4	20:09:43	-98.2838	-44.8887
144.2	2017-05-18	2.40333	20:09:43	-97.7877	-45.3829
144.4	2017-05-18	2.40667	20:09:43	-97.7877	-45.3829
144.6	2017-05-18	2.41	20:09:43	-97.7877	-45.3829
144.8	2017-05-18	2.41333	20:09:43	-97.7877	-45.3829
145	2017-05-18	2.41667	20:09:44	-97.7877	-45.3829
145.2	2017-05-18	2.42	20:09:44	-97.7877	-45.3829
145.4	2017-05-18	2.42333	20:09:44	-97.7877	-45.3829
145.6	2017-05-18	2.42667	20:09:44	-97.7877	-45.3829
145.8	2017-05-18	2.43	20:09:44	-97.2916	-45.3829
146	2017-05-18	2.43333	20:09:45	-97.2916	-45.3829
146.2	2017-05-18	2.43667	20:09:45	-97.2916	-45.8771
146.4	2017-05-18	2.44	20:09:45	-97.2916	-45.8771
146.6	2017-05-18	2.44333	20:09:45	-97.2916	-45.3829
146.8	2017-05-18	2.44667	20:09:45	-97.2916	-45.8771
147	2017-05-18	2.45	20:09:46	-97.2916	-45.8771
147.2	2017-05-18	2.45333	20:09:46	-97.2916	-45.8771
147.4	2017-05-18	2.45667	20:09:46	-97.2916	-45.8771
147.6	2017-05-18	2.46	20:09:46	-97.2916	-45.8771
147.8	2017-05-18	2.46333	20:09:46	-97.2916	-45.8771
148	2017-05-18	2.46667	20:09:47	-97.2916	-45.8771
148.2	2017-05-18	2.47	20:09:47	-97.2916	-45.8771
148.4	2017-05-18	2.47333	20:09:47	-97.2916	-45.8771
148.6	2017-05-18	2.47667	20:09:47	-97.2916	-45.8771
148.8	2017-05-18	2.48	20:09:47	-97.2916	-45.8771
149	2017-05-18	2.48333	20:09:48	-97.2916	-45.8771
149.2	2017-05-18	2.48667	20:09:48	-97.2916	-45.8771
149.4	2017-05-18	2.49	20:09:48	-97.2916	-45.8771
149.6	2017-05-18	2.49333	20:09:48	-97.2916	-45.8771
149.8	2017-05-18	2.49667	20:09:48	-97.2916	-45.8771
150	2017-05-18	2.5	20:09:49	-97.2916	-45.8771
150.2	2017-05-18	2.50333	20:09:49	-97.2916	-45.8771
150.4	2017-05-18	2.50667	20:09:49	-97.2916	-45.8771
150.6	2017-05-18	2.51	20:09:49	-97.2916	-45.8771
150.8	2017-05-18	2.51333	20:09:49	-97.2916	-45.8771
151	2017-05-18	2.51667	20:09:50	-97.2916	-45.8771
151.2	2017-05-18	2.52	20:09:50	-97.2916	-45.8771
151.4	2017-05-18	2.52333	20:09:50	-97.2916	-45.8771
151.6	2017-05-18	2.52667	20:09:50	-96.7956	-45.8771
151.8	2017-05-18	2.53	20:09:50	-97.2916	-45.8771
152	2017-05-18	2.53333	20:09:51	-97.2916	-45.8771
152.2	2017-05-18	2.53667	20:09:51	-97.2916	-45.8771
152.4	2017-05-18	2.54	20:09:51	-97.2916	-45.8771
152.6	2017-05-18	2.54333	20:09:51	-97.2916	-45.8771
152.8	2017-05-18	2.54667	20:09:51	-96.7956	-45.8771
153	2017-05-18	2.55	20:09:52	-96.7956	-45.8771
153.2	2017-05-18	2.55333	20:09:52	-96.7956	-45.8771
153.4	2017-05-18	2.55667	20:09:52	-96.7956	-45.8771
153.6	2017-05-18	2.56	20:09:52	-96.7956	-45.8771
153.8	2017-05-18	2.56333	20:09:52	-96.7956	-45.8771
154	2017-05-18	2.56667	20:09:53	-96.7956	-45.8771
154.2	2017-05-18	2.57	20:09:53	-96.7956	-46.3712
154.4	2017-05-18	2.57333	20:09:53	-96.7956	-46.3712
154.6	2017-05-18	2.57667	20:09:53	-96.7956	-46.3712
154.8	2017-05-18	2.58	20:09:53	-96.2995	-46.8654
155	2017-05-18	2.58333	20:09:54	-96.7956	-46.8654
155.2	2017-05-18	2.58667	20:09:54	-96.2995	-46.8654
155.4	2017-05-18	2.59	20:09:54	-96.2995	-46.8654
155.6	2017-05-18	2.59333	20:09:54	-96.7956	-47.3596
155.8	2017-05-18	2.59667	20:09:54	-96.7956	-47.3596
156	2017-05-18	2.6	20:09:55	-96.7956	-47.3596
156.2	2017-05-18	2.60333	20:09:55	-96.7956	-47.3596
156.4	2017-05-18	2.60667	20:09:55	-96.7956	-47.3596
156.6	2017-05-18	2.61	20:09:55	-97.2916	-47.3596
156.8	2017-05-18	2.61333	20:09:55	-97.2916	-47.3596
157	2017-05-18	2.61667	20:09:56	-97.2916	-47.3596
157.2	2017-05-18	2.62	20:09:56	-97.7877	-46.8654
157.4	2017-05-18	2.62333	20:09:56	-97.7877	-46.8654
157.6	2017-05-18	2.62667	20:09:56	-98.2838	-46.8654
157.8	2017-05-18	2.63	20:09:56	-98.2838	-46.8654
158	2017-05-18	2.63333	20:09:57	-98.2838	-46.8654
158.2	2017-05-18	2.63667	20:09:57	-98.2838	-46.3712
158.4	2017-05-18	2.64	20:09:57	-98.2838	-46.3712
158.6	2017-05-18	2.64333	20:09:57	-98.2838	-46.3712
158.8	2017-05-18	2.64667	20:09:57	-98.2838	-46.3712
159	2017-05-18	2.65	20:09:58	-98.2838	-46.3712
159.2	2017-05-18	2.65333	20:09:58	-98.2838	-46.3712
159.4	2017-05-18	2.65667	20:09:58	-98.2838	-46.3712
159.6	2017-05-18	2.66	20:09:58	-97.7877	-46.3712
159.8	2017-05-18	2.66333	20:09:58	-97.7877	-46.3712
160	2017-05-18	2.66667	20:09:59	-97.7877	-46.3712
160.2	2017-05-18	2.67	20:09:59	-97.7877	-46.3712
160.4	2017-05-18	2.67333	20:09:59	-97.7877	-46.3712
160.6	2017-05-18	2.67667	20:09:59	-97.7877	-45.8771
160.8	2017-05-18	2.68	20:09:59	-97.7877	-45.8771
161	2017-05-18	2.68333	20:10:00	-97.7877	-45.8771
161.2	2017-05-18	2.68667	20:10:00	-97.7877	-45.8771
161.4	2017-05-18	2.69	20:10:00	-98.2838	-45.8771
161.6	2017-05-18	2.69333	20:10:00	-98.2838	-45.8771
161.8	2017-05-18	2.69667	20:10:00	-98.2838	-45.8771
162	2017-05-18	2.7	20:10:01	-98.2838	-45.8771
162.2	2017-05-18	2.70333	20:10:01	-98.2838	-46.3712
162.4	2017-05-18	2.70667	20:10:01	-98.2838	-46.3712
162.6	2017-05-18	2.71	20:10:01	-98.2838	-46.3712
162.8	2017-05-18	2.71333	20:10:01	-98.2838	-46.8654
163	2017-05-18	2.71667	20:10:02	-98.2838	-46.8654
163.2	2017-05-18	2.72	20:10:02	-98.2838	-47.3596
163.4	2017-05-18	2.72333	20:10:02	-98.2838	-47.8537
163.6	2017-05-18	2.72667	20:10:02	-97.7877	-47.8537
163.8	2017-05-18	2.73	20:10:02	-97.7877	-48.3479
164	2017-05-18	2.73333	20:10:03	-97.7877	-48.3479
164.2	2017-05-18	2.73667	20:10:03	-97.2916	-48.3479
164.4	2017-05-18	2.74	20:10:03	-97.2916	-48.3479
164.6	2017-05-18	2.74333	20:10:03	-97.2916	-48.3479
164.8	2017-05-18	2.74667	20:10:03	-97.2916	-47.8537
165	2017-05-18	2.75	20:10:04	-97.2916	-47.8537
165.2	2017-05-18	2.75333	20:10:04	-96.7956	-47.8537
165.4	2017-05-18	2.75667	20:10:04	-97.2916	-47.8537
165.6	2017-05-18	2.76	20:10:04	-96.7956	-47.3596
165.8	2017-05-18	2.76333	20:10:04	-96.7956	-47.3596
166	2017-05-18	2.76667	20:10:05	-96.7956	-47.3596
166.2	2017-05-18	2.77	20:10:05	-96.7956	-47.8537
166.4	2017-05-18	2.77333	20:10:05	-96.7956	-47.8537
166.6	2017-05-18	2.77667	20:10:05	-96.7956	-47.8537
166.8	2017-05-18	2.78	20:10:05	-96.7956	-48.3479
167	2017-05-18	2.78333	20:10:06	-96.2995	-48.3479
167.2	2017-05-18	2.78667	20:10:06	-96.2995	-48.8421
167.4	2017-05-18	2.79	20:10:06	-96.7956	-48.8421
167.6	2017-05-18	2.79333	20:10:06	-96.7956	-48.8421
167.8	2017-05-18	2.79667	20:10:06	-96.7956	-48.8421
168	2017-05-18	2.8	20:10:07	-97.2916	-48.8421
168.2	2017-05-18	2.80333	20:10:07	-97.2916	-48.8421
168.4	2017-05-18	2.80667	20:10:07	-97.7877	-48.3479
168.6	2017-05-18	2.81	20:10:07	-97.7877	-48.3479
168.8	2017-05-18	2.81333	20:10:07	-98.2838	-48.3479
169	2017-05-18	2.81667	20:10:08	-98.2838	-48.3479
169.2	2017-05-18	2.82	20:10:08	-98.2838	-47.8537
169.4	2017-05-18	2.82333	20:10:08	-98.2838	-47.8537
169.6	2017-05-18	2.82667	20:10:08	-98.2838	-47.8537
169.8	2017-05-18	2.83	20:10:08	-98.2838	-47.8537
170	2017-05-18	2.83333	20:10:09	-98.2838	-47.8537
170.2	2017-05-18	2.83667	20:10:09	-97.7877	-47.8537
170.4	2017-05-18	2.84	20:10:09	-97.7877	-47.8537
170.6	2017-05-18	2.84333	20:10:09	-97.7877	-47.3596
170.8	2017-05-18	2.84667	20:10:09	-97.7877	-47.8537
171	2017-05-18	2.85	20:10:10	-97.7877	-47.3596
171.2	2017-05-18	2.85333	20:10:10	-97.7877	-47.3596
171.4	2017-05-18	2.85667	20:10:10	-97.7877	-47.3596
171.6	2017-05-18	2.86	20:10:10	-97.7877	-47.3596
171.8	2017-05-18	2.86333	20:10:10	-97.7877	-47.3596
172	2017-05-18	2.86667	20:10:11	-98.2838	-47.3596
172.2	2017-05-18	2.87	20:10:11	-98.2838	-47.3596
172.4	2017-05-18	2.87333	20:10:11	-98.2838	-47.3596
172.6	2017-05-18	2.87667	20:10:11	-98.2838	-47.3596
172.8	2017-05-18	2.88	20:10:11	-98.2838	-47.3596
173	2017-05-18	2.88333	20:10:12	-98.2838	-47.3596
173.2	2017-05-18	2.88667	20:10:12	-98.2838	-47.8537
173.4	2017-05-18	2.89	20:10:12	-98.2838	-47.8537
173.6	2017-05-18	2.89333	20:10:12	-98.2838	-47.8537
173.8	2017-05-18	2.89667	20:10:12	-98.2838	-48.3479
174	2017-05-18	2.9	20:10:13	-98.2838	-48.3479
174.2	2017-05-18	2.90333	20:10:13	-98.2838	-48.8421
174.4	2017-05-18	2.90667	20:10:13	-97.7877	-48.8421
174.6	2017-05-18	2.91	20:10:13	-97.7877	-48.8421
174.8	2017-05-18	2.91333	20:10:13	-97.7877	-49.3362
175	2017-05-18	2.91667	20:10:14	-97.7877	-49.3362
175.2	2017-05-18	2.92	20:10:14	-97.2916	-49.3362
175.4	2017-05-18	2.92333	20:10:14	-97.2916	-49.3362
175.6	2017-05-18	2.92667	20:10:14	-97.2916	-49.8304
175.8	2017-05-18	2.93	20:10:14	-97.2916	-49.8304
176	2017-05-18	2.93333	20:10:15	-97.2916	-49.8304
176.2	2017-05-18	2.93667	20:10:15	-97.2916	-49.8304
176.4	2017-05-18	2.94	20:10:15	-97.2916	-49.3362
176.6	2017-05-18	2.94333	20:10:15	-97.2916	-49.3362
176.8	2017-05-18	2.94667	20:10:15	-97.2916	-49.3362
177	2017-05-18	2.95	20:10:16	-97.2916	-49.3362
177.2	2017-05-18	2.95333	20:10:16	-97.2916	-49.3362
177.4	2017-05-18	2.95667	20:10:16	-97.2916	-49.3362
177.6	2017-05-18	2.96	20:10:16	-97.2916	-49.3362
177.8	2017-05-18	2.96333	20:10:16	-96.7956	-49.3362
178	2017-05-18	2.96667	20:10:17	-96.7956	-48.8421
178.2	2017-05-18	2.97	20:10:17	-96.7956	-49.3362
178.4	2017-05-18	2.97333	20:10:17	-96.7956	-49.3362
178.6	2017-05-18	2.97667	20:10:17	-97.2916	-49.3362
178.8	2017-05-18	2.98	20:10:17	-96.7956	-48.8421
179	2017-05-18	2.98333	20:10:18	-96.7956	-48.8421
179.2	2017-05-18	2.98667	20:10:18	-96.7956	-49.3362
179.4	2017-05-18	2.99	20:10:18	-96.7956	-48.8421
179.6	2017-05-18	2.99333	20:10:18	-96.7956	-48.8421
179.8	2017-05-18	2.99667	20:10:18	-96.7956	-49.3362
180	2017-05-18	3	20:10:19	-96.7956	-49.3362
180.2	2017-05-18	3.00333	20:10:19	-96.7956	-49.3362
180.4	2017-05-18	3.00667	20:10:19	-96.7956	-49.3362
180.6	2017-05-18	3.01	20:10:19	-96.7956	-49.3362
180.8	2017-05-18	3.01333	20:10:19	-96.7956	-49.3362
181	2017-05-18	3.01667	20:10:20	-96.7956	-49.3362
181.2	2017-05-18	3.02	20:10:20	-96.7956	-49.3362
181.4	2017-05-18	3.02333	20:10:20	-96.7956	-49.3362
181.6	2017-05-18	3.02667	20:10:20	-96.2995	-49.3362
181.8	2017-05-18	3.03	20:10:20	-96.7956	-49.3362
182	2017-05-18	3.03333	20:10:21	-96.2995	-49.8304
182.2	2017-05-18	3.03667	20:10:21	-96.2995	-49.3362
182.4	2017-05-18	3.04	20:10:21	-96.7956	-49.8304
182.6	2017-05-18	3.04333	20:10:21	-96.2995	-49.8304
182.8	2017-05-18	3.04667	20:10:21	-96.2995	-49.8304
183	2017-05-18	3.05	20:10:22	-96.2995	-49.8304
183.2	2017-05-18	3.05333	20:10:22	-96.2995	-49.8304
183.4	2017-05-18	3.05667	20:10:22	-96.2995	-49.8304
183.6	2017-05-18	3.06	20:10:22	-96.2995	-49.8304
183.8	2017-05-18	3.06333	20:10:22	-96.2995	-49.8304
184	2017-05-18	3.06667	20:10:23	-96.2995	-49.8304
184.2	2017-05-18	3.07	20:10:23	-96.2995	-49.8304
184.4	2017-05-18	3.07333	20:10:23	-96.2995	-49.8304
184.6	2017-05-18	3.07667	20:10:23	-96.2995	-50.3246
184.8	2017-05-18	3.08	20:10:23	-96.2995	-50.3246
185	2017-05-18	3.08333	20:10:24	-96.2995	-50.3246
185.2	2017-05-18	3.08667	20:10:24	-96.2995	-50.3246
185.4	2017-05-18	3.09	20:10:24	-96.2995	-49.8304
185.6	2017-05-18	3.09333	20:10:24	-96.2995	-50.3246
185.8	2017-05-18	3.09667	20:10:24	-96.2995	-50.3246
186	2017-05-18	3.1	20:10:25	-96.2995	-50.3246
186.2	2017-05-18	3.10333	20:10:25	-96.2995	-50.3246
186.4	2017-05-18	3.10667	20:10:25	-96.2995	-50.3246
186.6	2017-05-18	3.11	20:10:25	-96.2995	-50.3246
186.8	2017-05-18	3.11333	20:10:25	-96.2995	-50.3246
187	2017-05-18	3.11667	20:10:26	-96.2995	-50.3246
187.2	2017-05-18	3.12	20:10:26	-96.2995	-50.3246
187.4	2017-05-18	3.12333	20:10:26	-96.2995	-49.8304
187.6	2017-05-18	3.12667	20:10:26	-96.2995	-50.3246
187.8	2017-05-18	3.13	20:10:26	-96.2995	-50.3246
188	2017-05-18	3.13333	20:10:27	-96.2995	-50.3246
188.2	2017-05-18	3.13667	20:10:27	-96.7956	-50.3246
188.4	2017-05-18	3.14	20:10:27	-96.7956	-50.3246
188.6	2017-05-18	3.14333	20:10:27	-96.7956	-49.8304
188.8	2017-05-18	3.14667	20:10:27	-96.2995	-49.8304
189	2017-05-18	3.15	20:10:28	-96.7956	-49.8304
189.2	2017-05-18	3.15333	20:10:28	-96.2995	-49.8304
189.4	2017-05-18	3.15667	20:10:28	-96.2995	-49.8304
189.6	2017-05-18	3.16	20:10:28	-96.7956	-49.8304
189.8	2017-05-18	3.16333	20:10:28	-96.7956	-49.8304
190	2017-05-18	3.16667	20:10:29	-96.7956	-49.8304
190.2	2017-05-18	3.17	20:10:29	-96.7956	-49.8304
190.4	2017-05-18	3.17333	20:10:29	-96.7956	-49.8304
190.6	2017-05-18	3.17667	20:10:29	-96.7956	-49.8304
190.8	2017-05-18	3.18	20:10:29	-96.7956	-49.8304
191	2017-05-18	3.18333	20:10:30	-96.7956	-49.8304
191.2	2017-05-18	3.18667	20:10:30	-96.7956	-49.8304
191.4	2017-05-18	3.19	20:10:30	-96.7956	-49.8304
191.6	2017-05-18	3.19333	20:10:30	-96.7956	-50.3246
191.8	2017-05-18	3.19667	20:10:30	-96.7956	-50.3246
192	2017-05-18	3.2	20:10:31	-96.7956	-49.8304
192.2	2017-05-18	3.20333	20:10:31	-96.7956	-50.3246
192.4	2017-05-18	3.20667	20:10:31	-96.7956	-50.3246
192.6	2017-05-18	3.21	20:10:31	-96.7956	-50.3246
192.8	2017-05-18	3.21333	20:10:31	-96.7956	-50.3246
193	2017-05-18	3.21667	20:10:32	-96.7956	-50.3246
193.2	2017-05-18	3.22	20:10:32	-96.7956	-50.3246
193.4	2017-05-18	3.22333	20:10:32	-96.7956	-50.3246
193.6	2017-05-18	3.22667	20:10:32	-96.7956	-50.8187
193.8	2017-05-18	3.23	20:10:32	-96.7956	-50.8187
194	2017-05-18	3.23333	20:10:33	-97.2916	-50.8187
194.2	2017-05-18	3.23667	20:10:33	-96.7956	-50.8187
194.4	2017-05-18	3.24	20:10:33	-96.7956	-50.8187
194.6	2017-05-18	3.24333	20:10:33	-96.7956	-50.8187
194.8	2017-05-18	3.24667	20:10:33	-97.2916	-50.8187
195	2017-05-18	3.25	20:10:34	-97.2916	-50.8187
195.2	2017-05-18	3.25333	20:10:34	-97.2916	-50.8187
195.4	2017-05-18	3.25667	20:10:34	-97.2916	-51.3129
195.6	2017-05-18	3.26	20:10:34	-97.2916	-51.3129
195.8	2017-05-18	3.26333	20:10:34	-97.2916	-51.3129
196	2017-05-18	3.26667	20:10:35	-97.2916	-51.3129
196.2	2017-05-18	3.27	20:10:35	-97.2916	-51.3129
196.4	2017-05-18	3.27333	20:10:35	-97.2916	-51.3129
196.6	2017-05-18	3.27667	20:10:35	-97.2916	-51.3129
196.8	2017-05-18	3.28	20:10:35	-97.2916	-51.3129
197	2017-05-18	3.28333	20:10:36	-97.2916	-51.3129
197.2	2017-05-18	3.28667	20:10:36	-97.2916	-51.3129
197.4	2017-05-18	3.29	20:10:36	-97.7877	-51.3129
197.6	2017-05-18	3.29333	20:10:36	-97.2916	-51.3129
197.8	2017-05-18	3.29667	20:10:36	-97.7877	-51.3129
198	2017-05-18	3.3	20:10:37	-97.7877	-51.3129
198.2	2017-05-18	3.30333	20:10:37	-97.7877	-51.3129
198.4	2017-05-18	3.30667	20:10:37	-97.7877	-51.3129
198.6	2017-05-18	3.31	20:10:37	-97.7877	-50.8187
198.8	2017-05-18	3.31333	20:10:37	-97.7877	-50.8187
199	2017-05-18	3.31667	20:10:38	-97.7877	-51.3129
199.2	2017-05-18	3.32	20:10:38	-97.7877	-50.8187
199.4	2017-05-18	3.32333	20:10:38	-97.7877	-50.8187
199.6	2017-05-18	3.32667	20:10:38	-97.7877	-50.8187
199.8	2017-05-18	3.33	20:10:38	-97.7877	-50.8187
200	2017-05-18	3.33333	20:10:39	-97.7877	-50.8187
200.2	2017-05-18	3.33667	20:10:39	-97.7877	-50.8187
200.4	2017-05-18	3.34	20:10:39	-98.2838	-50.8187
200.6	2017-05-18	3.34333	20:10:39	-97.7877	-50.8187
200.8	2017-05-18	3.34667	20:10:39	-97.7877	-50.8187
201	2017-05-18	3.35	20:10:40	-98.2838	-50.8187
201.2	2017-05-18	3.35333	20:10:40	-98.2838	-50.8187
201.4	2017-05-18	3.35667	20:10:40	-97.7877	-50.8187
201.6	2017-05-18	3.36	20:10:40	-98.2838	-50.8187
201.8	2017-05-18	3.36333	20:10:40	-98.2838	-50.8187
202	2017-05-18	3.36667	20:10:41	-97.7877	-50.8187
202.2	2017-05-18	3.37	20:10:41	-97.7877	-50.8187
202.4	2017-05-18	3.37333	20:10:41	-97.7877	-50.8187
202.6	2017-05-18	3.37667	20:10:41	-98.2838	-50.8187
202.8	2017-05-18	3.38	20:10:41	-97.7877	-50.8187
203	2017-05-18	3.38333	20:10:42	-97.7877	-50.8187
203.2	2017-05-18	3.38667	20:10:42	-97.7877	-50.8187
203.4	2017-05-18	3.39	20:10:42	-97.7877	-50.8187
203.6	2017-05-18	3.39333	20:10:42	-97.7877	-50.8187
203.8	2017-05-18	3.39667	20:10:42	-97.7877	-51.3129
204	2017-05-18	3.4	20:10:43	-97.7877	-51.3129
204.2	2017-05-18	3.40333	20:10:43	-97.7877	-51.3129
204.4	2017-05-18	3.40667	20:10:43	-97.7877	-51.3129
204.6	2017-05-18	3.41	20:10:43	-97.7877	-51.3129
204.8	2017-05-18	3.41333	20:10:43	-97.7877	-51.3129
205	2017-05-18	3.41667	20:10:44	-97.7877	-51.3129
205.2	2017-05-18	3.42	20:10:44	-97.7877	-51.3129
205.4	2017-05-18	3.42333	20:10:44	-97.7877	-51.3129
205.6	2017-05-18	3.42667	20:10:44	-97.7877	-51.3129
205.8	2017-05-18	3.43	20:10:44	-97.7877	-51.8071
206	2017-05-18	3.43333	20:10:45	-97.2916	-51.8071
206.2	2017-05-18	3.43667	20:10:45	-97.2916	-51.8071
206.4	2017-05-18	3.44	20:10:45	-97.2916	-51.8071
206.6	2017-05-18	3.44333	20:10:45	-97.2916	-51.8071
206.8	2017-05-18	3.44667	20:10:45	-97.2916	-51.8071
207	2017-05-18	3.45	20:10:46	-97.2916	-51.8071
207.2	2017-05-18	3.45333	20:10:46	-97.2916	-51.8071
207.4	2017-05-18	3.45667	20:10:46	-97.2916	-51.8071
207.6	2017-05-18	3.46	20:10:46	-97.2916	-51.8071
207.8	2017-05-18	3.46333	20:10:46	-96.7956	-51.8071
208	2017-05-18	3.46667	20:10:47	-97.2916	-51.3129
208.2	2017-05-18	3.47	20:10:47	-96.7956	-51.3129
208.4	2017-05-18	3.47333	20:10:47	-96.7956	-51.3129
208.6	2017-05-18	3.47667	20:10:47	-96.7956	-51.3129
208.8	2017-05-18	3.48	20:10:47	-96.7956	-51.3129
209	2017-05-18	3.48333	20:10:48	-96.7956	-51.3129
209.2	2017-05-18	3.48667	20:10:48	-96.7956	-50.8187
209.4	2017-05-18	3.49	20:10:48	-96.7956	-50.8187
209.6	2017-05-18	3.49333	20:10:48	-96.7956	-50.8187
209.8	2017-05-18	3.49667	20:10:48	-96.7956	-50.8187
210	2017-05-18	3.5	20:10:49	-96.7956	-50.8187
210.2	2017-05-18	3.50333	20:10:49	-96.7956	-50.8187
210.4	2017-05-18	3.50667	20:10:49	-96.2995	-51.3129
210.6	2017-05-18	3.51	20:10:49	-96.7956	-51.3129
210.8	2017-05-18	3.51333	20:10:49	-96.2995	-51.3129
211	2017-05-18	3.51667	20:10:50	-96.2995	-51.3129
211.2	2017-05-18	3.52	20:10:50	-96.2995	-51.3129
211.4	2017-05-18	3.52333	20:10:50	-96.2995	-51.8071
211.6	2017-05-18	3.52667	20:10:50	-96.2995	-51.8071
211.8	2017-05-18	3.53	20:10:50	-96.2995	-51.8071
212	2017-05-18	3.53333	20:10:51	-96.2995	-52.3012
212.2	2017-05-18	3.53667	20:10:51	-96.2995	-52.3012
212.4	2017-05-18	3.54	20:10:51	-96.2995	-52.3012
212.6	2017-05-18	3.54333	20:10:51	-96.7956	-52.3012
212.8	2017-05-18	3.54667	20:10:51	-96.7956	-52.3012
213	2017-05-18	3.55	20:10:52	-96.7956	-52.3012
213.2	2017-05-18	3.55333	20:10:52	-96.7956	-52.3012
213.4	2017-05-18	3.55667	20:10:52	-97.2916	-52.3012
213.6	2017-05-18	3.56	20:10:52	-97.2916	-52.3012
213.8	2017-05-18	3.56333	20:10:52	-97.7877	-51.8071
214	2017-05-18	3.56667	20:10:53	-97.7877	-51.8071
214.2	2017-05-18	3.57	20:10:53	-97.7877	-51.8071
214.4	2017-05-18	3.57333	20:10:53	-97.7877	-51.8071
214.6	2017-05-18	3.57667	20:10:53	-97.7877	-51.8071
214.8	2017-05-18	3.58	20:10:53	-98.2838	-51.3129
215	2017-05-18	3.58333	20:10:54	-98.2838	-51.3129
215.2	2017-05-18	3.58667	20:10:54	-98.2838	-51.3129
215.4	2017-05-18	3.59	20:10:54	-98.2838	-51.3129
215.6	2017-05-18	3.59333	20:10:54	-98.2838	-51.3129
215.8	2017-05-18	3.59667	20:10:54	-98.2838	-50.8187
216	2017-05-18	3.6	20:10:55	-98.2838	-51.3129
216.2	2017-05-18	3.60333	20:10:55	-97.7877	-50.8187
216.4	2017-05-18	3.60667	20:10:55	-97.7877	-50.8187
216.6	2017-05-18	3.61	20:10:55	-97.7877	-50.8187
216.8	2017-05-18	3.61333	20:10:55	-97.7877	-50.8187
217	2017-05-18	3.61667	20:10:56	-97.7877	-50.8187
217.2	2017-05-18	3.62	20:10:56	-97.7877	-50.8187
217.4	2017-05-18	3.62333	20:10:56	-97.2916	-50.8187
217.6	2017-05-18	3.62667	20:10:56	-97.2916	-50.8187
217.8	2017-05-18	3.63	20:10:56	-97.2916	-50.8187
218	2017-05-18	3.63333	20:10:57	-97.2916	-50.8187
218.2	2017-05-18	3.63667	20:10:57	-97.2916	-50.8187
218.4	2017-05-18	3.64	20:10:57	-97.2916	-50.8187
218.6	2017-05-18	3.64333	20:10:57	-97.2916	-50.3246
218.8	2017-05-18	3.64667	20:10:57	-97.2916	-50.3246
219	2017-05-18	3.65	20:10:58	-97.7877	-50.3246
219.2	2017-05-18	3.65333	20:10:58	-97.7877	-50.3246
219.4	2017-05-18	3.65667	20:10:58	-97.7877	-50.3246
219.6	2017-05-18	3.66	20:10:58	-97.7877	-50.3246
219.8	2017-05-18	3.66333	20:10:58	-97.7877	-50.3246
220	2017-05-18	3.66667	20:10:59	-98.2838	-50.3246
220.2	2017-05-18	3.67	20:10:59	-98.2838	-50.3246
220.4	2017-05-18	3.67333	20:10:59	-98.2838	-50.3246
220.6	2017-05-18	3.67667	20:10:59	-98.2838	-50.3246
220.8	2017-05-18	3.68	20:10:59	-98.2838	-50.8187
221	2017-05-18	3.68333	20:11:00	-98.2838	-50.8187
221.2	2017-05-18	3.68667	20:11:00	-98.2838	-50.8187
221.4	2017-05-18	3.69	20:11:00	-98.2838	-50.8187
221.6	2017-05-18	3.69333	20:11:00	-98.2838	-50.8187
221.8	2017-05-18	3.69667	20:11:00	-98.2838	-51.3129
222	2017-05-18	3.7	20:11:01	-98.2838	-51.3129
222.2	2017-05-18	3.70333	20:11:01	-98.2838	-51.3129
222.4	2017-05-18	3.70667	20:11:01	-97.7877	-51.8071
222.6	2017-05-18	3.71	20:11:01	-97.7877	-51.8071
222.8	2017-05-18	3.71333	20:11:01	-97.7877	-51.8071
223	2017-05-18	3.71667	20:11:02	-97.7877	-52.3012
223.2	2017-05-18	3.72	20:11:02	-97.7877	-52.3012
223.4	2017-05-18	3.72333	20:11:02	-97.2916	-52.3012
223.6	2017-05-18	3.72667	20:11:02	-97.2916	-52.3012
223.8	2017-05-18	3.73	20:11:02	-97.2916	-52.3012
224	2017-05-18	3.73333	20:11:03	-97.2916	-52.3012
224.2	2017-05-18	3.73667	20:11:03	-97.2916	-52.3012
224.4	2017-05-18	3.74	20:11:03	-97.2916	-52.3012
224.6	2017-05-18	3.74333	20:11:03	-96.7956	-52.3012
224.8	2017-05-18	3.74667	20:11:03	-96.7956	-52.3012
225	2017-05-18	3.75	20:11:04	-96.7956	-52.3012
225.2	2017-05-18	3.75333	20:11:04	-96.7956	-52.3012
225.4	2017-05-18	3.75667	20:11:04	-96.7956	-52.3012
225.6	2017-05-18	3.76	20:11:04	-96.7956	-51.8071
225.8	2017-05-18	3.76333	20:11:04	-96.7956	-51.8071
226	2017-05-18	3.76667	20:11:05	-96.7956	-51.8071
226.2	2017-05-18	3.77	20:11:05	-96.7956	-51.8071
226.4	2017-05-18	3.77333	20:11:05	-96.7956	-51.8071
226.6	2017-05-18	3.77667	20:11:05	-96.7956	-51.8071
226.8	2017-05-18	3.78	20:11:05	-96.7956	-51.8071
227	2017-05-18	3.78333	20:11:06	-96.7956	-51.8071
227.2	2017-05-18	3.78667	20:11:06	-96.7956	-51.8071
227.4	2017-05-18	3.79	20:11:06	-96.7956	-51.8071
227.6	2017-05-18	3.79333	20:11:06	-96.7956	-51.8071
227.8	2017-05-18	3.79667	20:11:06	-96.7956	-51.8071
228	2017-05-18	3.8	20:11:07	-96.7956	-51.8071
228.2	2017-05-18	3.80333	20:11:07	-96.2995	-51.8071
228.4	2017-05-18	3.80667	20:11:07	-96.7956	-51.8071
228.6	2017-05-18	3.81	20:11:07	-96.7956	-51.8071
228.8	2017-05-18	3.81333	20:11:07	-96.2995	-51.8071
229	2017-05-18	3.81667	20:11:08	-96.2995	-51.8071
229.2	2017-05-18	3.82	20:11:08	-96.2995	-51.8071
229.4	2017-05-18	3.82333	20:11:08	-96.2995	-52.3012
229.6	2017-05-18	3.82667	20:11:08	-96.2995	-51.8071
229.8	2017-05-18	3.83	20:11:08	-96.2995	-52.3012
230	2017-05-18	3.83333	20:11:09	-96.2995	-52.3012
230.2	2017-05-18	3.83667	20:11:09	-96.2995	-52.3012
230.4	2017-05-18	3.84	20:11:09	-96.2995	-52.3012
230.6	2017-05-18	3.84333	20:11:09	-96.2995	-52.3012
230.8	2017-05-18	3.84667	20:11:09	-96.2995	-52.3012
231	2017-05-18	3.85	20:11:10	-96.2995	-52.3012
231.2	2017-05-18	3.85333	20:11:10	-96.2995	-52.3012
231.4	2017-05-18	3.85667	20:11:10	-96.2995	-52.3012
231.6	2017-05-18	3.86	20:11:10	-96.2995	-52.7954
231.8	2017-05-18	3.86333	20:11:10	-96.2995	-52.7954
232	2017-05-18	3.86667	20:11:11	-96.2995	-52.3012
232.2	2017-05-18	3.87	20:11:11	-96.2995	-52.3012
232.4	2017-05-18	3.87333	20:11:11	-96.2995	-52.3012
232.6	2017-05-18	3.87667	20:11:11	-96.2995	-52.3012
232.8	2017-05-18	3.88	20:11:11	-96.2995	-52.3012
233	2017-05-18	3.88333	20:11:12	-96.2995	-52.3012
233.2	2017-05-18	3.88667	20:11:12	-96.2995	-52.3012
233.4	2017-05-18	3.89	20:11:12	-96.2995	-52.7954
233.6	2017-05-18	3.89333	20:11:12	-96.2995	-52.3012
233.8	2017-05-18	3.89667	20:11:12	-96.2995	-52.7954
234	2017-05-18	3.9	20:11:13	-96.2995	-52.3012
234.2	2017-05-18	3.90333	20:11:13	-96.2995	-52.3012
234.4	2017-05-18	3.90667	20:11:13	-96.2995	-52.3012
234.6	2017-05-18	3.91	20:11:13	-96.2995	-52.3012
234.8	2017-05-18	3.91333	20:11:13	-96.2995	-52.3012
235	2017-05-18	3.91667	20:11:14	-96.2995	-52.3012
235.2	2017-05-18	3.92	20:11:14	-96.2995	-52.3012
235.4	2017-05-18	3.92333	20:11:14	-96.2995	-52.3012
235.6	2017-05-18	3.92667	20:11:14	-96.2995	-52.3012
235.8	2017-05-18	3.93	20:11:14	-96.2995	-52.3012
236	2017-05-18	3.93333	20:11:15	-96.2995	-52.3012
236.2	2017-05-18	3.93667	20:11:15	-96.2995	-52.3012
236.4	2017-05-18	3.94	20:11:15	-96.7956	-51.8071
236.6	2017-05-18	3.94333	20:11:15	-96.7956	-52.3012
236.8	2017-05-18	3.94667	20:11:15	-96.7956	-52.3012
237	2017-05-18	3.95	20:11:16	-96.7956	-52.3012
237.2	2017-05-18	3.95333	20:11:16	-96.7956	-52.3012
237.4	2017-05-18	3.95667	20:11:16	-96.7956	-52.3012
237.6	2017-05-18	3.96	20:11:16	-96.7956	-52.3012
237.8	2017-05-18	3.96333	20:11:16	-96.7956	-52.3012
238	2017-05-18	3.96667	20:11:17	-96.7956	-52.3012
238.2	2017-05-18	3.97	20:11:17	-96.7956	-52.3012
238.4	2017-05-18	3.97333	20:11:17	-96.7956	-52.3012
238.6	2017-05-18	3.97667	20:11:17	-96.7956	-52.3012
238.8	2017-05-18	3.98	20:11:17	-96.7956	-52.3012
239	2017-05-18	3.98333	20:11:18	-96.7956	-52.3012
239.2	2017-05-18	3.98667	20:11:18	-96.7956	-52.7954
239.4	2017-05-18	3.99	20:11:18	-96.7956	-52.7954
239.6	2017-05-18	3.99333	20:11:18	-96.7956	-52.7954
239.8	2017-05-18	3.99667	20:11:18	-96.7956	-52.7954
240	2017-05-18	4	20:11:19	-97.2916	-52.7954
240.2	2017-05-18	4.00333	20:11:19	-97.2916	-52.7954
240.4	2017-05-18	4.00667	20:11:19	-97.2916	-52.7954
240.6	2017-05-18	4.01	20:11:19	-97.2916	-52.7954
240.8	2017-05-18	4.01333	20:11:19	-97.2916	-53.2896
241	2017-05-18	4.01667	20:11:20	-97.2916	-53.2896
241.2	2017-05-18	4.02	20:11:20	-97.2916	-53.2896
241.4	2017-05-18	4.02333	20:11:20	-97.2916	-53.2896
241.6	2017-05-18	4.02667	20:11:20	-97.2916	-53.2896
241.8	2017-05-18	4.03	20:11:20	-97.2916	-53.2896
242	2017-05-18	4.03333	20:11:21	-97.2916	-53.2896
242.2	2017-05-18	4.03667	20:11:21	-97.2916	-53.2896
242.4	2017-05-18	4.04	20:11:21	-97.2916	-53.2896
242.6	2017-05-18	4.04333	20:11:21	-97.2916	-53.2896
242.8	2017-05-18	4.04667	20:11:21	-97.7877	-53.2896
243	2017-05-18	4.05	20:11:22	-97.7877	-52.7954
243.2	2017-05-18	4.05333	20:11:22	-97.7877	-52.7954
243.4	2017-05-18	4.05667	20:11:22	-97.7877	-52.7954
243.6	2017-05-18	4.06	20:11:22	-97.7877	-52.7954
243.8	2017-05-18	4.06333	20:11:22	-97.7877	-52.7954
244	2017-05-18	4.06667	20:11:23	-97.7877	-52.7954
244.2	2017-05-18	4.07	20:11:23	-97.7877	-52.7954
244.4	2017-05-18	4.07333	20:11:23	-97.7877	-52.7954
244.6	2017-05-18	4.07667	20:11:23	-97.7877	-52.3012
244.8	2017-05-18	4.08	20:11:23	-98.2838	-52.3012
245	2017-05-18	4.08333	20:11:24	-98.2838	-52.3012
245.2	2017-05-18	4.08667	20:11:24	-98.2838	-52.3012
245.4	2017-05-18	4.09	20:11:24	-98.2838	-52.3012
245.6	2017-05-18	4.09333	20:11:24	-98.2838	-52.3012
245.8	2017-05-18	4.09667	20:11:24	-98.2838	-52.3012
246	2017-05-18	4.1	20:11:25	-98.2838	-52.3012
246.2	2017-05-18	4.10333	20:11:25	-98.2838	-52.3012
246.4	2017-05-18	4.10667	20:11:25	-98.2838	-52.3012
246.6	2017-05-18	4.11	20:11:25	-98.2838	-52.3012
246.8	2017-05-18	4.11333	20:11:25	-98.2838	-52.3012
247	2017-05-18	4.11667	20:11:26	-98.2838	-52.3012
247.2	2017-05-18	4.12	20:11:26	-98.2838	-51.8071
247.4	2017-05-18	4.12333	20:11:26	-98.2838	-52.3012
247.6	2017-05-18	4.12667	20:11:26	-98.2838	-51.8071
247.8	2017-05-18	4.13	20:11:26	-98.2838	-51.8071
248	2017-05-18	4.13333	20:11:27	-98.2838	-51.8071
248.2	2017-05-18	4.13667	20:11:27	-98.2838	-51.8071
248.4	2017-05-18	4.14	20:11:27	-98.2838	-51.8071
248.6	2017-05-18	4.14333	20:11:27	-98.2838	-51.8071
248.8	2017-05-18	4.14667	20:11:27	-98.2838	-52.3012
249	2017-05-18	4.15	20:11:28	-98.2838	-51.8071
249.2	2017-05-18	4.15333	20:11:28	-98.2838	-52.3012
249.4	2017-05-18	4.15667	20:11:28	-98.2838	-51.8071
249.6	2017-05-18	4.16	20:11:28	-98.2838	-51.8071
249.8	2017-05-18	4.16333	20:11:28	-98.2838	-52.3012
250	2017-05-18	4.16667	20:11:29	-98.2838	-52.3012
250.2	2017-05-18	4.17	20:11:29	-98.2838	-52.3012
250.4	2017-05-18	4.17333	20:11:29	-98.2838	-52.3012
250.6	2017-05-18	4.17667	20:11:29	-98.2838	-52.3012
250.8	2017-05-18	4.18	20:11:29	-98.2838	-52.3012
251	2017-05-18	4.18333	20:11:30	-98.2838	-52.3012
251.2	2017-05-18	4.18667	20:11:30	-98.2838	-52.3012
251.4	2017-05-18	4.19	20:11:30	-98.2838	-52.3012
251.6	2017-05-18	4.19333	20:11:30	-98.2838	-52.7954
251.8	2017-05-18	4.19667	20:11:30	-98.2838	-52.7954
252	2017-05-18	4.2	20:11:31	-98.2838	-52.7954
252.2	2017-05-18	4.20333	20:11:31	-98.2838	-52.7954
252.4	2017-05-18	4.20667	20:11:31	-97.7877	-52.7954
252.6	2017-05-18	4.21	20:11:31	-97.7877	-52.7954
252.8	2017-05-18	4.21333	20:11:31	-97.7877	-53.2896
253	2017-05-18	4.21667	20:11:32	-97.7877	-53.2896
253.2	2017-05-18	4.22	20:11:32	-97.7877	-53.2896
253.4	2017-05-18	4.22333	20:11:32	-97.7877	-53.2896
253.6	2017-05-18	4.22667	20:11:32	-97.7877	-53.2896
253.8	2017-05-18	4.23	20:11:32	-97.7877	-53.2896
254	2017-05-18	4.23333	20:11:33	-97.7877	-53.2896
254.2	2017-05-18	4.23667	20:11:33	-97.7877	-53.2896
254.4	2017-05-18	4.24	20:11:33	-97.7877	-53.7837
254.6	2017-05-18	4.24333	20:11:33	-97.7877	-53.7837
254.8	2017-05-18	4.24667	20:11:33	-97.2916	-53.7837
255	2017-05-18	4.25	20:11:34	-97.2916	-53.7837
255.2	2017-05-18	4.25333	20:11:34	-97.2916	-53.7837
255.4	2017-05-18	4.25667	20:11:34	-97.2916	-53.7837
255.6	2017-05-18	4.26	20:11:34	-97.2916	-53.7837
255.8	2017-05-18	4.26333	20:11:34	-97.2916	-53.7837
256	2017-05-18	4.26667	20:11:35	-97.2916	-53.7837
256.2	2017-05-18	4.27	20:11:35	-97.2916	-53.7837
256.4	2017-05-18	4.27333	20:11:35	-97.2916	-53.7837
256.6	2017-05-18	4.27667	20:11:35	-97.2916	-53.7837
256.8	2017-05-18	4.28	20:11:35	-97.2916	-53.7837
257	2017-05-18	4.28333	20:11:36	-97.2916	-53.7837
257.2	2017-05-18	4.28667	20:11:36	-97.2916	-53.7837
257.4	2017-05-18	4.29	20:11:36	-96.7956	-53.7837
257.6	2017-05-18	4.29333	20:11:36	-97.2916	-53.7837
257.8	2017-05-18	4.29667	20:11:36	-97.2916	-53.7837
258	2017-05-18	4.3	20:11:37	-96.7956	-53.7837
258.2	2017-05-18	4.30333	20:11:37	-96.7956	-53.7837
258.4	2017-05-18	4.30667	20:11:37	-96.7956	-53.7837
258.6	2017-05-18	4.31	20:11:37	-96.7956	-53.7837
258.8	2017-05-18	4.31333	20:11:37	-96.7956	-53.7837
259	2017-05-18	4.31667	20:11:38	-96.7956	-53.7837
259.2	2017-05-18	4.32	20:11:38	-96.7956	-53.7837
259.4	2017-05-18	4.32333	20:11:38	-96.7956	-53.7837
259.6	2017-05-18	4.32667	20:11:38	-96.7956	-53.7837
259.8	2017-05-18	4.33	20:11:38	-96.7956	-53.7837
260	2017-05-18	4.33333	20:11:39	-96.7956	-53.7837
260.2	2017-05-18	4.33667	20:11:39	-96.7956	-53.7837
260.4	2017-05-18	4.34	20:11:39	-96.7956	-53.7837
260.6	2017-05-18	4.34333	20:11:39	-96.7956	-53.7837
260.8	2017-05-18	4.34667	20:11:39	-96.7956	-53.7837
261	2017-05-18	4.35	20:11:40	-96.7956	-53.7837
261.2	2017-05-18	4.35333	20:11:40	-96.7956	-53.7837
261.4	2017-05-18	4.35667	20:11:40	-96.7956	-53.7837
261.6	2017-05-18	4.36	20:11:40	-96.7956	-53.7837
261.8	2017-05-18	4.36333	20:11:40	-96.7956	-53.7837
262	2017-05-18	4.36667	20:11:41	-96.7956	-53.7837
262.2	2017-05-18	4.37	20:11:41	-96.7956	-53.7837
262.4	2017-05-18	4.37333	20:11:41	-96.7956	-53.7837
262.6	2017-05-18	4.37667	20:11:41	-96.7956	-53.7837
262.8	2017-05-18	4.38	20:11:41	-96.7956	-53.7837
263	2017-05-18	4.38333	20:11:42	-96.7956	-53.7837
263.2	2017-05-18	4.38667	20:11:42	-96.7956	-53.7837
263.4	2017-05-18	4.39	20:11:42	-96.7956	-53.7837
263.6	2017-05-18	4.39333	20:11:42	-96.7956	-53.7837
263.8	2017-05-18	4.39667	20:11:42	-96.7956	-53.7837
264	2017-05-18	4.4	20:11:43	-96.7956	-53.2896
264.2	2017-05-18	4.40333	20:11:43	-96.7956	-53.7837
264.4	2017-05-18	4.40667	20:11:43	-96.7956	-53.7837
264.6	2017-05-18	4.41	20:11:43	-96.7956	-53.7837
264.8	2017-05-18	4.41333	20:11:43	-96.7956	-53.7837
265	2017-05-18	4.41667	20:11:44	-96.7956	-53.7837
265.2	2017-05-18	4.42	20:11:44	-96.7956	-53.7837
265.4	2017-05-18	4.42333	20:11:44	-96.7956	-53.7837
265.6	2017-05-18	4.42667	20:11:44	-96.7956	-53.7837
265.8	2017-05-18	4.43	20:11:44	-96.7956	-53.7837
266	2017-05-18	4.43333	20:11:45	-96.7956	-53.7837
266.2	2017-05-18	4.43667	20:11:45	-96.7956	-53.7837
266.4	2017-05-18	4.44	20:11:45	-96.7956	-53.2896
266.6	2017-05-18	4.44333	20:11:45	-96.7956	-53.2896
266.8	2017-05-18	4.44667	20:11:45	-96.7956	-53.7837
267	2017-05-18	4.45	20:11:46	-96.7956	-53.7837
267.2	2017-05-18	4.45333	20:11:46	-96.7956	-53.7837
267.4	2017-05-18	4.45667	20:11:46	-96.7956	-53.2896
267.6	2017-05-18	4.46	20:11:46	-96.7956	-53.2896
267.8	2017-05-18	4.46333	20:11:46	-96.7956	-53.2896
268	2017-05-18	4.46667	20:11:47	-96.7956	-53.2896
268.2	2017-05-18	4.47	20:11:47	-96.7956	-53.7837
268.4	2017-05-18	4.47333	20:11:47	-96.7956	-53.2896
268.6	2017-05-18	4.47667	20:11:47	-96.7956	-53.2896
268.8	2017-05-18	4.48	20:11:47	-96.7956	-53.2896
269	2017-05-18	4.48333	20:11:48	-96.7956	-53.2896
269.2	2017-05-18	4.48667	20:11:48	-96.7956	-53.2896
269.4	2017-05-18	4.49	20:11:48	-96.7956	-53.7837
269.6	2017-05-18	4.49333	20:11:48	-96.7956	-53.2896
269.8	2017-05-18	4.49667	20:11:48	-96.7956	-53.2896
270	2017-05-18	4.5	20:11:49	-96.2995	-53.2896
270.2	2017-05-18	4.50333	20:11:49	-96.2995	-53.7837
270.4	2017-05-18	4.50667	20:11:49	-96.2995	-53.7837
270.6	2017-05-18	4.51	20:11:49	-96.2995	-53.7837
270.8	2017-05-18	4.51333	20:11:49	-96.2995	-53.7837
271	2017-05-18	4.51667	20:11:50	-96.2995	-53.7837
271.2	2017-05-18	4.52	20:11:50	-96.2995	-53.7837
271.4	2017-05-18	4.52333	20:11:50	-96.7956	-53.7837
271.6	2017-05-18	4.52667	20:11:50	-96.2995	-53.7837
271.8	2017-05-18	4.53	20:11:50	-96.2995	-53.7837
272	2017-05-18	4.53333	20:11:51	-96.2995	-53.7837
272.2	2017-05-18	4.53667	20:11:51	-96.2995	-53.7837
272.4	2017-05-18	4.54	20:11:51	-96.2995	-53.7837
272.6	2017-05-18	4.54333	20:11:51	-96.2995	-53.7837
272.8	2017-05-18	4.54667	20:11:51	-96.2995	-53.7837
273	2017-05-18	4.55	20:11:52	-96.2995	-53.7837
273.2	2017-05-18	4.55333	20:11:52	-96.2995	-53.7837
273.4	2017-05-18	4.55667	20:11:52	-96.2995	-54.2779
273.6	2017-05-18	4.56	20:11:52	-96.2995	-54.2779
273.8	2017-05-18	4.56333	20:11:52	-96.2995	-53.7837
274	2017-05-18	4.56667	20:11:53	-96.2995	-54.2779
274.2	2017-05-18	4.57	20:11:53	-96.2995	-54.2779
274.4	2017-05-18	4.57333	20:11:53	-96.2995	-54.2779
274.6	2017-05-18	4.57667	20:11:53	-96.2995	-54.2779
274.8	2017-05-18	4.58	20:11:53	-96.2995	-54.2779
275	2017-05-18	4.58333	20:11:54	-96.2995	-54.2779
275.2	2017-05-18	4.58667	20:11:54	-96.2995	-54.2779
275.4	2017-05-18	4.59	20:11:54	-96.2995	-54.2779
275.6	2017-05-18	4.59333	20:11:54	-96.2995	-54.2779
275.8	2017-05-18	4.59667	20:11:54	-96.2995	-54.2779
276	2017-05-18	4.6	20:11:55	-96.2995	-54.2779
276.2	2017-05-18	4.60333	20:11:55	-96.2995	-54.2779
276.4	2017-05-18	4.60667	20:11:55	-96.2995	-54.7721
276.6	2017-05-18	4.61	20:11:55	-96.2995	-54.7721
276.8	2017-05-18	4.61333	20:11:55	-96.2995	-54.7721
277	2017-05-18	4.61667	20:11:56	-96.2995	-54.7721
277.2	2017-05-18	4.62	20:11:56	-96.2995	-54.7721
277.4	2017-05-18	4.62333	20:11:56	-96.2995	-54.7721
277.6	2017-05-18	4.62667	20:11:56	-96.2995	-54.7721
277.8	2017-05-18	4.63	20:11:56	-95.8034	-54.7721
278	2017-05-18	4.63333	20:11:57	-96.2995	-54.7721
278.2	2017-05-18	4.63667	20:11:57	-96.2995	-54.7721
278.4	2017-05-18	4.64	20:11:57	-96.2995	-54.7721
278.6	2017-05-18	4.64333	20:11:57	-96.2995	-55.2662
278.8	2017-05-18	4.64667	20:11:57	-96.2995	-54.7721
279	2017-05-18	4.65	20:11:58	-96.2995	-55.2662
279.2	2017-05-18	4.65333	20:11:58	-96.2995	-55.2662
279.4	2017-05-18	4.65667	20:11:58	-96.2995	-55.2662
279.6	2017-05-18	4.66	20:11:58	-96.2995	-55.2662
279.8	2017-05-18	4.66333	20:11:58	-96.2995	-55.2662
280	2017-05-18	4.66667	20:11:59	-96.2995	-55.2662
280.2	2017-05-18	4.67	20:11:59	-96.2995	-55.2662
280.4	2017-05-18	4.67333	20:11:59	-96.2995	-55.2662
280.6	2017-05-18	4.67667	20:11:59	-96.2995	-55.2662
280.8	2017-05-18	4.68	20:11:59	-96.2995	-55.2662
281	2017-05-18	4.68333	20:12:00	-96.2995	-55.2662
281.2	2017-05-18	4.68667	20:12:00	-96.2995	-55.2662
281.4	2017-05-18	4.69	20:12:00	-96.2995	-55.2662
281.6	2017-05-18	4.69333	20:12:00	-96.2995	-55.2662
281.8	2017-05-18	4.69667	20:12:00	-96.2995	-55.2662
282	2017-05-18	4.7	20:12:01	-96.2995	-55.2662
282.2	2017-05-18	4.70333	20:12:01	-96.7956	-55.2662
282.4	2017-05-18	4.70667	20:12:01	-96.7956	-55.2662
282.6	2017-05-18	4.71	20:12:01	-96.7956	-55.2662
282.8	2017-05-18	4.71333	20:12:01	-96.7956	-55.2662
283	2017-05-18	4.71667	20:12:02	-96.7956	-55.2662
283.2	2017-05-18	4.72	20:12:02	-96.7956	-55.2662
283.4	2017-05-18	4.72333	20:12:02	-96.7956	-55.2662
283.6	2017-05-18	4.72667	20:12:02	-96.7956	-55.2662
283.8	2017-05-18	4.73	20:12:02	-96.7956	-55.2662
284	2017-05-18	4.73333	20:12:03	-96.7956	-55.2662
284.2	2017-05-18	4.73667	20:12:03	-96.7956	-55.2662
284.4	2017-05-18	4.74	20:12:03	-96.7956	-55.2662
284.6	2017-05-18	4.74333	20:12:03	-96.7956	-55.2662
284.8	2017-05-18	4.74667	20:12:03	-96.7956	-55.2662
285	2017-05-18	4.75	20:12:04	-96.7956	-55.2662
285.2	2017-05-18	4.75333	20:12:04	-96.7956	-55.2662
285.4	2017-05-18	4.75667	20:12:04	-97.2916	-55.2662
285.6	2017-05-18	4.76	20:12:04	-97.2916	-55.2662
285.8	2017-05-18	4.76333	20:12:04	-97.2916	-55.2662
286	2017-05-18	4.76667	20:12:05	-97.2916	-55.2662
286.2	2017-05-18	4.77	20:12:05	-97.2916	-55.2662
286.4	2017-05-18	4.77333	20:12:05	-97.2916	-55.2662
286.6	2017-05-18	4.77667	20:12:05	-97.2916	-55.2662
286.8	2017-05-18	4.78	20:12:05	-97.2916	-55.2662
287	2017-05-18	4.78333	20:12:06	-97.2916	-55.2662
287.2	2017-05-18	4.78667	20:12:06	-97.2916	-55.2662
287.4	2017-05-18	4.79	20:12:06	-97.2916	-55.2662
287.6	2017-05-18	4.79333	20:12:06	-97.7877	-55.2662
287.8	2017-05-18	4.79667	20:12:06	-97.2916	-54.7721
288	2017-05-18	4.8	20:12:07	-97.2916	-55.2662
288.2	2017-05-18	4.80333	20:12:07	-97.7877	-55.2662
288.4	2017-05-18	4.80667	20:12:07	-97.7877	-55.2662
288.6	2017-05-18	4.81	20:12:07	-97.7877	-54.7721
288.8	2017-05-18	4.81333	20:12:07	-97.7877	-54.7721
289	2017-05-18	4.81667	20:12:08	-97.7877	-54.7721
289.2	2017-05-18	4.82	20:12:08	-97.7877	-54.7721
289.4	2017-05-18	4.82333	20:12:08	-97.7877	-54.7721
289.6	2017-05-18	4.82667	20:12:08	-97.7877	-54.7721
289.8	2017-05-18	4.83	20:12:08	-97.7877	-54.7721
290	2017-05-18	4.83333	20:12:09	-97.7877	-54.7721
290.2	2017-05-18	4.83667	20:12:09	-97.7877	-54.7721
290.4	2017-05-18	4.84	20:12:09	-97.7877	-54.7721
290.6	2017-05-18	4.84333	20:12:09	-97.7877	-54.7721
290.8	2017-05-18	4.84667	20:12:09	-97.7877	-54.7721
291	2017-05-18	4.85	20:12:10	-97.7877	-55.2662
291.2	2017-05-18	4.85333	20:12:10	-97.7877	-54.7721
291.4	2017-05-18	4.85667	20:12:10	-97.7877	-55.2662
291.6	2017-05-18	4.86	20:12:10	-97.7877	-55.2662
291.8	2017-05-18	4.86333	20:12:10	-97.2916	-55.2662
292	2017-05-18	4.86667	20:12:11	-97.2916	-55.2662
292.2	2017-05-18	4.87	20:12:11	-97.2916	-55.2662
292.4	2017-05-18	4.87333	20:12:11	-97.2916	-55.2662
292.6	2017-05-18	4.87667	20:12:11	-97.2916	-55.2662
292.8	2017-05-18	4.88	20:12:11	-97.2916	-55.2662
293	2017-05-18	4.88333	20:12:12	-97.2916	-55.2662
293.2	2017-05-18	4.88667	20:12:12	-97.2916	-55.2662
293.4	2017-05-18	4.89	20:12:12	-97.2916	-55.2662
293.6	2017-05-18	4.89333	20:12:12	-97.2916	-55.7604
293.8	2017-05-18	4.89667	20:12:12	-96.7956	-55.7604
294	2017-05-18	4.9	20:12:13	-96.7956	-55.7604
294.2	2017-05-18	4.90333	20:12:13	-96.7956	-55.7604
294.4	2017-05-18	4.90667	20:12:13	-96.7956	-55.7604
294.6	2017-05-18	4.91	20:12:13	-96.7956	-55.7604
294.8	2017-05-18	4.91333	20:12:13	-96.2995	-55.7604
295	2017-05-18	4.91667	20:12:14	-96.2995	-55.7604
295.2	2017-05-18	4.92	20:12:14	-96.2995	-55.7604
295.4	2017-05-18	4.92333	20:12:14	-96.2995	-55.7604
295.6	2017-05-18	4.92667	20:12:14	-96.2995	-55.7604
295.8	2017-05-18	4.93	20:12:14	-95.8034	-55.7604
296	2017-05-18	4.93333	20:12:15	-96.2995	-55.7604
296.2	2017-05-18	4.93667	20:12:15	-96.2995	-55.2662
296.4	2017-05-18	4.94	20:12:15	-96.2995	-55.2662
296.6	2017-05-18	4.94333	20:12:15	-96.2995	-55.2662
296.8	2017-05-18	4.94667	20:12:15	-96.2995	-55.2662
297	2017-05-18	4.95	20:12:16	-96.2995	-55.2662
297.2	2017-05-18	4.95333	20:12:16	-96.2995	-54.7721
297.4	2017-05-18	4.95667	20:12:16	-96.2995	-54.7721
297.6	2017-05-18	4.96	20:12:16	-96.2995	-54.7721
297.8	2017-05-18	4.96333	20:12:16	-96.2995	-54.7721
298	2017-05-18	4.96667	20:12:17	-96.7956	-54.7721
298.2	2017-05-18	4.97	20:12:17	-96.2995	-54.7721
298.4	2017-05-18	4.97333	20:12:17	-96.7956	-54.7721
298.6	2017-05-18	4.97667	20:12:17	-96.7956	-54.7721
298.8	2017-05-18	4.98	20:12:17	-96.7956	-55.2662
299	2017-05-18	4.98333	20:12:18	-96.7956	-55.2662
299.2	2017-05-18	4.98667	20:12:18	-96.7956	-55.2662
299.4	2017-05-18	4.99	20:12:18	-96.7956	-55.2662
299.6	2017-05-18	4.99333	20:12:18	-96.7956	-55.7604
299.8	2017-05-18	4.99667	20:12:18	-96.7956	-55.7604
300	2017-05-18	5	20:12:19	-97.2916	-55.7604
300.2	2017-05-18	5.00333	20:12:19	-97.2916	-55.7604
300.4	2017-05-18	5.00667	20:12:19	-97.2916	-55.7604
300.6	2017-05-18	5.01	20:12:19	-97.2916	-55.7604
300.8	2017-05-18	5.01333	20:12:19	-97.7877	-55.2662
301	2017-05-18	5.01667	20:12:20	-97.7877	-55.2662
301.2	2017-05-18	5.02	20:12:20	-97.7877	-54.7721
301.4	2017-05-18	5.02333	20:12:20	-97.7877	-54.7721
301.6	2017-05-18	5.02667	20:12:20	-98.2838	-54.2779
301.8	2017-05-18	5.03	20:12:20	-98.2838	-53.7837
302	2017-05-18	5.03333	20:12:21	-98.2838	-53.7837
302.2	2017-05-18	5.03667	20:12:21	-98.2838	-53.7837
302.4	2017-05-18	5.04	20:12:21	-98.2838	-53.7837
302.6	2017-05-18	5.04333	20:12:21	-97.7877	-53.7837
302.8	2017-05-18	5.04667	20:12:21	-97.7877	-53.7837
303	2017-05-18	5.05	20:12:22	-97.7877	-53.7837
303.2	2017-05-18	5.05333	20:12:22	-97.7877	-54.2779
303.4	2017-05-18	5.05667	20:12:22	-97.2916	-54.2779
303.6	2017-05-18	5.06	20:12:22	-97.2916	-54.2779
303.8	2017-05-18	5.06333	20:12:22	-97.2916	-54.2779
304	2017-05-18	5.06667	20:12:23	-97.2916	-54.7721
304.2	2017-05-18	5.07	20:12:23	-97.2916	-54.2779
304.4	2017-05-18	5.07333	20:12:23	-97.2916	-54.7721
304.6	2017-05-18	5.07667	20:12:23	-97.7877	-54.7721
304.8	2017-05-18	5.08	20:12:23	-97.7877	-54.7721
305	2017-05-18	5.08333	20:12:24	-97.7877	-54.7721
305.2	2017-05-18	5.08667	20:12:24	-97.7877	-54.7721
305.4	2017-05-18	5.09	20:12:24	-97.7877	-54.7721
305.6	2017-05-18	5.09333	20:12:24	-97.7877	-55.7604
305.8	2017-05-18	5.09667	20:12:24	-97.7877	-55.2662
306	2017-05-18	5.1	20:12:25	-97.7877	-55.7604
306.2	2017-05-18	5.10333	20:12:25	-97.2916	-55.7604
306.4	2017-05-18	5.10667	20:12:25	-97.2916	-55.7604
306.6	2017-05-18	5.11	20:12:25	-96.7956	-55.7604
306.8	2017-05-18	5.11333	20:12:25	-96.7956	-56.2546
307	2017-05-18	5.11667	20:12:26	-96.7956	-56.2546
307.2	2017-05-18	5.12	20:12:26	-96.2995	-56.2546
307.4	2017-05-18	5.12333	20:12:26	-96.2995	-55.7604
307.6	2017-05-18	5.12667	20:12:26	-96.2995	-55.7604
307.8	2017-05-18	5.13	20:12:26	-96.2995	-55.7604
308	2017-05-18	5.13333	20:12:27	-96.2995	-55.2662
308.2	2017-05-18	5.13667	20:12:27	-96.2995	-55.2662
308.4	2017-05-18	5.14	20:12:27	-96.2995	-55.2662
308.6	2017-05-18	5.14333	20:12:27	-96.2995	-55.2662
308.8	2017-05-18	5.14667	20:12:27	-96.2995	-54.7721
309	2017-05-18	5.15	20:12:28	-96.2995	-54.7721
309.2	2017-05-18	5.15333	20:12:28	-96.2995	-54.7721
309.4	2017-05-18	5.15667	20:12:28	-96.2995	-55.2662
309.6	2017-05-18	5.16	20:12:28	-96.2995	-55.2662
309.8	2017-05-18	5.16333	20:12:28	-96.7956	-55.7604
310	2017-05-18	5.16667	20:12:29	-96.7956	-55.7604
310.2	2017-05-18	5.17	20:12:29	-96.7956	-55.7604
310.4	2017-05-18	5.17333	20:12:29	-96.7956	-55.7604
310.6	2017-05-18	5.17667	20:12:29	-96.7956	-55.7604
310.8	2017-05-18	5.18	20:12:29	-97.2916	-55.7604
311	2017-05-18	5.18333	20:12:30	-96.7956	-55.7604
311.2	2017-05-18	5.18667	20:12:30	-97.2916	-55.7604
311.4	2017-05-18	5.19	20:12:30	-97.2916	-55.7604
311.6	2017-05-18	5.19333	20:12:30	-97.2916	-55.7604
311.8	2017-05-18	5.19667	20:12:30	-97.2916	-55.7604
312	2017-05-18	5.2	20:12:31	-97.2916	-55.7604
312.2	2017-05-18	5.20333	20:12:31	-97.7877	-55.7604
312.4	2017-05-18	5.20667	20:12:31	-97.7877	-55.2662
312.6	2017-05-18	5.21	20:12:31	-97.7877	-55.2662
312.8	2017-05-18	5.21333	20:12:31	-97.7877	-55.2662
313	2017-05-18	5.21667	20:12:32	-97.7877	-55.2662
313.2	2017-05-18	5.22	20:12:32	-97.7877	-54.7721
313.4	2017-05-18	5.22333	20:12:32	-98.2838	-54.7721
313.6	2017-05-18	5.22667	20:12:32	-98.2838	-54.7721
313.8	2017-05-18	5.23	20:12:32	-97.7877	-54.7721
314	2017-05-18	5.23333	20:12:33	-98.2838	-54.2779
314.2	2017-05-18	5.23667	20:12:33	-98.2838	-54.2779
314.4	2017-05-18	5.24	20:12:33	-98.2838	-54.2779
314.6	2017-05-18	5.24333	20:12:33	-98.2838	-54.2779
314.8	2017-05-18	5.24667	20:12:33	-98.2838	-54.2779
315	2017-05-18	5.25	20:12:34	-98.2838	-54.2779
315.2	2017-05-18	5.25333	20:12:34	-98.2838	-54.2779
315.4	2017-05-18	5.25667	20:12:34	-98.2838	-54.2779
315.6	2017-05-18	5.26	20:12:34	-97.7877	-54.2779
315.8	2017-05-18	5.26333	20:12:34	-97.7877	-54.2779
316	2017-05-18	5.26667	20:12:35	-97.7877	-54.2779
316.2	2017-05-18	5.27	20:12:35	-97.7877	-54.2779
316.4	2017-05-18	5.27333	20:12:35	-98.2838	-53.7837
316.6	2017-05-18	5.27667	20:12:35	-97.7877	-54.2779
316.8	2017-05-18	5.28	20:12:35	-97.7877	-54.2779
317	2017-05-18	5.28333	20:12:36	-97.7877	-54.2779
317.2	2017-05-18	5.28667	20:12:36	-97.7877	-54.2779
317.4	2017-05-18	5.29	20:12:36	-97.7877	-54.2779
317.6	2017-05-18	5.29333	20:12:36	-97.7877	-54.2779
317.8	2017-05-18	5.29667	20:12:36	-97.7877	-54.2779
318	2017-05-18	5.3	20:12:37	-97.7877	-54.2779
318.2	2017-05-18	5.30333	20:12:37	-97.7877	-54.2779
318.4	2017-05-18	5.30667	20:12:37	-97.7877	-54.2779
318.6	2017-05-18	5.31	20:12:37	-97.7877	-54.2779
318.8	2017-05-18	5.31333	20:12:37	-97.7877	-54.2779
319	2017-05-18	5.31667	20:12:38	-97.7877	-54.2779
319.2	2017-05-18	5.32	20:12:38	-97.7877	-54.2779
319.4	2017-05-18	5.32333	20:12:38	-97.7877	-54.2779
319.6	2017-05-18	5.32667	20:12:38	-97.7877	-54.2779
319.8	2017-05-18	5.33	20:12:38	-97.7877	-54.2779
320	2017-05-18	5.33333	20:12:39	-97.7877	-54.2779
320.2	2017-05-18	5.33667	20:12:39	-97.7877	-54.2779
320.4	2017-05-18	5.34	20:12:39	-97.7877	-54.2779
320.6	2017-05-18	5.34333	20:12:39	-97.7877	-54.2779
320.8	2017-05-18	5.34667	20:12:39	-97.7877	-54.2779
321	2017-05-18	5.35	20:12:40	-97.7877	-54.2779
321.2	2017-05-18	5.35333	20:12:40	-97.7877	-54.2779
321.4	2017-05-18	5.35667	20:12:40	-97.7877	-54.2779
321.6	2017-05-18	5.36	20:12:40	-97.7877	-54.2779
321.8	2017-05-18	5.36333	20:12:40	-97.7877	-54.2779
322	2017-05-18	5.36667	20:12:41	-97.7877	-54.2779
322.2	2017-05-18	5.37	20:12:41	-97.7877	-54.2779
322.4	2017-05-18	5.37333	20:12:41	-97.7877	-54.2779
322.6	2017-05-18	5.37667	20:12:41	-97.7877	-54.2779
322.8	2017-05-18	5.38	20:12:41	-97.7877	-54.2779
323	2017-05-18	5.38333	20:12:42	-97.7877	-54.2779
323.2	2017-05-18	5.38667	20:12:42	-97.7877	-54.2779
323.4	2017-05-18	5.39	20:12:42	-97.7877	-54.2779
323.6	2017-05-18	5.39333	20:12:42	-97.7877	-54.2779
323.8	2017-05-18	5.39667	20:12:42	-97.7877	-54.2779
324	2017-05-18	5.4	20:12:43	-97.7877	-54.2779
324.2	2017-05-18	5.40333	20:12:43	-97.7877	-54.2779
324.4	2017-05-18	5.40667	20:12:43	-97.7877	-54.2779
324.6	2017-05-18	5.41	20:12:43	-98.2838	-54.2779
324.8	2017-05-18	5.41333	20:12:43	-98.2838	-54.2779
325	2017-05-18	5.41667	20:12:44	-98.2838	-54.2779
325.2	2017-05-18	5.42	20:12:44	-98.2838	-54.2779
325.4	2017-05-18	5.42333	20:12:44	-98.2838	-54.2779
325.6	2017-05-18	5.42667	20:12:44	-98.2838	-54.2779
325.8	2017-05-18	5.43	20:12:44	-98.2838	-54.2779
326	2017-05-18	5.43333	20:12:45	-98.2838	-54.2779
326.2	2017-05-18	5.43667	20:12:45	-98.2838	-54.2779
326.4	2017-05-18	5.44	20:12:45	-98.2838	-54.2779
326.6	2017-05-18	5.44333	20:12:45	-98.2838	-54.7721
326.8	2017-05-18	5.44667	20:12:45	-98.2838	-54.2779
327	2017-05-18	5.45	20:12:46	-97.7877	-54.2779
327.2	2017-05-18	5.45333	20:12:46	-98.2838	-54.2779
327.4	2017-05-18	5.45667	20:12:46	-98.2838	-54.2779
327.6	2017-05-18	5.46	20:12:46	-98.2838	-54.7721
327.8	2017-05-18	5.46333	20:12:46	-98.2838	-54.7721
328	2017-05-18	5.46667	20:12:47	-98.2838	-54.7721
328.2	2017-05-18	5.47	20:12:47	-98.2838	-54.7721
328.4	2017-05-18	5.47333	20:12:47	-98.2838	-54.7721
328.6	2017-05-18	5.47667	20:12:47	-98.2838	-54.2779
328.8	2017-05-18	5.48	20:12:47	-98.2838	-54.2779
329	2017-05-18	5.48333	20:12:48	-98.2838	-54.7721
329.2	2017-05-18	5.48667	20:12:48	-98.2838	-54.2779
329.4	2017-05-18	5.49	20:12:48	-98.2838	-54.7721
329.6	2017-05-18	5.49333	20:12:48	-98.2838	-54.2779
329.8	2017-05-18	5.49667	20:12:48	-97.7877	-54.7721
330	2017-05-18	5.5	20:12:49	-97.7877	-54.2779
330.2	2017-05-18	5.50333	20:12:49	-97.7877	-54.2779
330.4	2017-05-18	5.50667	20:12:49	-98.2838	-54.7721
330.6	2017-05-18	5.51	20:12:49	-97.7877	-54.7721
330.8	2017-05-18	5.51333	20:12:49	-97.7877	-54.7721
331	2017-05-18	5.51667	20:12:50	-97.7877	-54.7721
331.2	2017-05-18	5.52	20:12:50	-97.7877	-54.7721
331.4	2017-05-18	5.52333	20:12:50	-97.7877	-54.7721
331.6	2017-05-18	5.52667	20:12:50	-97.7877	-54.7721
331.8	2017-05-18	5.53	20:12:50	-97.7877	-54.7721
332	2017-05-18	5.53333	20:12:51	-97.7877	-54.7721
332.2	2017-05-18	5.53667	20:12:51	-97.7877	-54.7721
332.4	2017-05-18	5.54	20:12:51	-97.2916	-54.7721
332.6	2017-05-18	5.54333	20:12:51	-97.2916	-54.7721
332.8	2017-05-18	5.54667	20:12:51	-97.2916	-54.7721
333	2017-05-18	5.55	20:12:52	-97.2916	-55.2662
333.2	2017-05-18	5.55333	20:12:52	-97.2916	-55.2662
333.4	2017-05-18	5.55667	20:12:52	-97.2916	-55.2662
333.6	2017-05-18	5.56	20:12:52	-97.2916	-55.2662
333.8	2017-05-18	5.56333	20:12:52	-97.2916	-55.2662
334	2017-05-18	5.56667	20:12:53	-97.2916	-55.2662
334.2	2017-05-18	5.57	20:12:53	-97.2916	-55.2662
334.4	2017-05-18	5.57333	20:12:53	-97.2916	-55.2662
334.6	2017-05-18	5.57667	20:12:53	-97.2916	-55.2662
334.8	2017-05-18	5.58	20:12:53	-97.2916	-55.2662
335	2017-05-18	5.58333	20:12:54	-97.2916	-55.2662
335.2	2017-05-18	5.58667	20:12:54	-97.2916	-55.2662
335.4	2017-05-18	5.59	20:12:54	-97.2916	-55.2662
335.6	2017-05-18	5.59333	20:12:54	-97.2916	-55.2662
335.8	2017-05-18	5.59667	20:12:54	-97.2916	-55.2662
336	2017-05-18	5.6	20:12:55	-97.2916	-55.7604
336.2	2017-05-18	5.60333	20:12:55	-97.2916	-55.7604
336.4	2017-05-18	5.60667	20:12:55	-97.2916	-55.7604
336.6	2017-05-18	5.61	20:12:55	-97.2916	-55.7604
336.8	2017-05-18	5.61333	20:12:55	-97.2916	-55.7604
337	2017-05-18	5.61667	20:12:56	-97.2916	-55.7604
337.2	2017-05-18	5.62	20:12:56	-97.2916	-55.7604
337.4	2017-05-18	5.62333	20:12:56	-97.7877	-55.7604
337.6	2017-05-18	5.62667	20:12:56	-97.7877	-55.7604
337.8	2017-05-18	5.63	20:12:56	-97.7877	-55.7604
338	2017-05-18	5.63333	20:12:57	-97.7877	-55.7604
338.2	2017-05-18	5.63667	20:12:57	-97.7877	-55.7604
338.4	2017-05-18	5.64	20:12:57	-97.7877	-56.2546
338.6	2017-05-18	5.64333	20:12:57	-97.7877	-56.2546
338.8	2017-05-18	5.64667	20:12:57	-97.7877	-56.2546
339	2017-05-18	5.65	20:12:58	-97.7877	-56.2546
339.2	2017-05-18	5.65333	20:12:58	-97.7877	-56.2546
339.4	2017-05-18	5.65667	20:12:58	-97.7877	-56.7487
339.6	2017-05-18	5.66	20:12:58	-97.7877	-56.7487
339.8	2017-05-18	5.66333	20:12:58	-97.7877	-56.7487
340	2017-05-18	5.66667	20:12:59	-97.2916	-56.7487
340.2	2017-05-18	5.67	20:12:59	-97.2916	-57.2429
340.4	2017-05-18	5.67333	20:12:59	-97.2916	-57.2429
340.6	2017-05-18	5.67667	20:12:59	-96.7956	-57.2429
340.8	2017-05-18	5.68	20:12:59	-96.7956	-57.7371
341	2017-05-18	5.68333	20:13:00	-96.7956	-57.7371
341.2	2017-05-18	5.68667	20:13:00	-96.2995	-57.7371
341.4	2017-05-18	5.69	20:13:00	-96.2995	-57.7371
341.6	2017-05-18	5.69333	20:13:00	-96.2995	-57.7371
341.8	2017-05-18	5.69667	20:13:00	-96.2995	-57.7371
342	2017-05-18	5.7	20:13:01	-96.2995	-57.7371
342.2	2017-05-18	5.70333	20:13:01	-95.8034	-57.7371
342.4	2017-05-18	5.70667	20:13:01	-95.8034	-57.2429
342.6	2017-05-18	5.71	20:13:01	-95.8034	-57.2429
342.8	2017-05-18	5.71333	20:13:01	-96.2995	-57.2429
343	2017-05-18	5.71667	20:13:02	-96.2995	-56.7487
343.2	2017-05-18	5.72	20:13:02	-96.2995	-56.7487
343.4	2017-05-18	5.72333	20:13:02	-96.2995	-56.7487
343.6	2017-05-18	5.72667	20:13:02	-96.2995	-56.7487
343.8	2017-05-18	5.73	20:13:02	-96.2995	-56.7487
344	2017-05-18	5.73333	20:13:03	-96.7956	-57.2429
344.2	2017-05-18	5.73667	20:13:03	-96.7956	-57.2429
344.4	2017-05-18	5.74	20:13:03	-96.7956	-57.2429
344.6	2017-05-18	5.74333	20:13:03	-96.7956	-57.7371
344.8	2017-05-18	5.74667	20:13:03	-96.7956	-57.7371
345	2017-05-18	5.75	20:13:04	-96.7956	-57.7371
345.2	2017-05-18	5.75333	20:13:04	-96.7956	-57.7371
345.4	2017-05-18	5.75667	20:13:04	-97.2916	-57.7371
345.6	2017-05-18	5.76	20:13:04	-97.2916	-57.7371
345.8	2017-05-18	5.76333	20:13:04	-97.7877	-57.2429
346	2017-05-18	5.76667	20:13:05	-97.7877	-57.2429
346.2	2017-05-18	5.77	20:13:05	-97.7877	-56.7487
346.4	2017-05-18	5.77333	20:13:05	-97.7877	-56.7487
346.6	2017-05-18	5.77667	20:13:05	-97.7877	-56.2546
346.8	2017-05-18	5.78	20:13:05	-98.2838	-56.2546
347	2017-05-18	5.78333	20:13:06	-97.7877	-56.2546
347.2	2017-05-18	5.78667	20:13:06	-97.7877	-56.2546
347.4	2017-05-18	5.79	20:13:06	-97.7877	-56.2546
347.6	2017-05-18	5.79333	20:13:06	-97.2916	-56.2546
347.8	2017-05-18	5.79667	20:13:06	-97.2916	-56.2546
348	2017-05-18	5.8	20:13:07	-97.2916	-56.7487
348.2	2017-05-18	5.80333	20:13:07	-96.7956	-56.7487
348.4	2017-05-18	5.80667	20:13:07	-96.7956	-56.7487
348.6	2017-05-18	5.81	20:13:07	-97.2916	-56.7487
348.8	2017-05-18	5.81333	20:13:07	-97.2916	-56.7487
349	2017-05-18	5.81667	20:13:08	-97.2916	-56.7487
349.2	2017-05-18	5.82	20:13:08	-97.2916	-57.2429
349.4	2017-05-18	5.82333	20:13:08	-97.7877	-57.2429
349.6	2017-05-18	5.82667	20:13:08	-97.7877	-57.2429
349.8	2017-05-18	5.83	20:13:08	-97.7877	-57.2429
350	2017-05-18	5.83333	20:13:09	-97.7877	-57.2429
350.2	2017-05-18	5.83667	20:13:09	-97.7877	-57.7371
350.4	2017-05-18	5.84	20:13:09	-97.7877	-57.7371
350.6	2017-05-18	5.84333	20:13:09	-97.2916	-58.2312
350.8	2017-05-18	5.84667	20:13:09	-97.2916	-58.2312
351	2017-05-18	5.85	20:13:10	-96.7956	-58.7254
351.2	2017-05-18	5.85333	20:13:10	-96.7956	-58.7254
351.4	2017-05-18	5.85667	20:13:10	-96.2995	-58.7254
351.6	2017-05-18	5.86	20:13:10	-96.2995	-58.7254
351.8	2017-05-18	5.86333	20:13:10	-96.2995	-58.7254
352	2017-05-18	5.86667	20:13:11	-95.8034	-58.7254
352.2	2017-05-18	5.87	20:13:11	-95.8034	-58.7254
352.4	2017-05-18	5.87333	20:13:11	-95.8034	-58.7254
352.6	2017-05-18	5.87667	20:13:11	-96.2995	-58.2312
352.8	2017-05-18	5.88	20:13:11	-96.2995	-58.2312
353	2017-05-18	5.88333	20:13:12	-96.2995	-58.2312
353.2	2017-05-18	5.88667	20:13:12	-96.2995	-57.7371
353.4	2017-05-18	5.89	20:13:12	-96.2995	-57.7371
353.6	2017-05-18	5.89333	20:13:12	-96.2995	-57.7371
353.8	2017-05-18	5.89667	20:13:12	-96.2995	-57.7371
354	2017-05-18	5.9	20:13:13	-96.2995	-57.7371
354.2	2017-05-18	5.90333	20:13:13	-96.2995	-58.2312
354.4	2017-05-18	5.90667	20:13:13	-96.2995	-58.2312
354.6	2017-05-18	5.91	20:13:13	-96.7956	-58.2312
354.8	2017-05-18	5.91333	20:13:13	-96.2995	-58.7254
355	2017-05-18	5.91667	20:13:14	-96.7956	-58.7254
355.2	2017-05-18	5.92	20:13:14	-96.7956	-58.7254
355.4	2017-05-18	5.92333	20:13:14	-96.7956	-59.2196
355.6	2017-05-18	5.92667	20:13:14	-96.7956	-59.2196
355.8	2017-05-18	5.93	20:13:14	-96.7956	-59.2196
356	2017-05-18	5.93333	20:13:15	-97.2916	-59.2196
356.2	2017-05-18	5.93667	20:13:15	-97.2916	-59.2196
356.4	2017-05-18	5.94	20:13:15	-97.2916	-58.7254
356.6	2017-05-18	5.94333	20:13:15	-97.2916	-58.7254
356.8	2017-05-18	5.94667	20:13:15	-97.7877	-58.2312
357	2017-05-18	5.95	20:13:16	-97.7877	-58.2312
357.2	2017-05-18	5.95333	20:13:16	-97.7877	-58.2312
357.4	2017-05-18	5.95667	20:13:16	-97.7877	-57.7371
357.6	2017-05-18	5.96	20:13:16	-98.2838	-57.7371
357.8	2017-05-18	5.96333	20:13:16	-98.2838	-57.7371
358	2017-05-18	5.96667	20:13:17	-97.7877	-57.7371
358.2	2017-05-18	5.97	20:13:17	-98.2838	-57.2429
358.4	2017-05-18	5.97333	20:13:17	-97.7877	-57.2429
358.6	2017-05-18	5.97667	20:13:17	-97.7877	-57.2429
358.8	2017-05-18	5.98	20:13:17	-97.7877	-57.7371
359	2017-05-18	5.98333	20:13:18	-97.7877	-57.2429
359.2	2017-05-18	5.98667	20:13:18	-97.2916	-57.7371
359.4	2017-05-18	5.99	20:13:18	-97.2916	-57.7371
359.6	2017-05-18	5.99333	20:13:18	-97.2916	-57.7371
359.8	2017-05-18	5.99667	20:13:18	-97.2916	-57.7371
360	2017-05-18	6	20:13:19	-97.2916	-57.7371
360.2	2017-05-18	6.00333	20:13:19	-96.7956	-57.7371
360.4	2017-05-18	6.00667	20:13:19	-96.7956	-57.7371
360.6	2017-05-18	6.01	20:13:19	-97.2916	-58.2312
360.8	2017-05-18	6.01333	20:13:19	-97.2916	-58.2312
361	2017-05-18	6.01667	20:13:20	-96.7956	-58.2312
361.2	2017-05-18	6.02	20:13:20	-97.2916	-58.2312
361.4	2017-05-18	6.02333	20:13:20	-97.2916	-58.2312
361.6	2017-05-18	6.02667	20:13:20	-97.2916	-58.2312
361.8	2017-05-18	6.03	20:13:20	-97.2916	-58.2312
362	2017-05-18	6.03333	20:13:21	-97.2916	-58.7254
362.2	2017-05-18	6.03667	20:13:21	-97.2916	-58.7254
362.4	2017-05-18	6.04	20:13:21	-97.7877	-58.7254
362.6	2017-05-18	6.04333	20:13:21	-97.7877	-58.7254
362.8	2017-05-18	6.04667	20:13:21	-97.7877	-58.7254
363	2017-05-18	6.05	20:13:22	-97.7877	-58.7254
363.2	2017-05-18	6.05333	20:13:22	-97.7877	-58.7254
363.4	2017-05-18	6.05667	20:13:22	-97.7877	-58.7254
363.6	2017-05-18	6.06	20:13:22	-97.7877	-59.2196
363.8	2017-05-18	6.06333	20:13:22	-97.7877	-59.2196
364	2017-05-18	6.06667	20:13:23	-97.7877	-59.2196
364.2	2017-05-18	6.07	20:13:23	-97.7877	-59.2196
364.4	2017-05-18	6.07333	20:13:23	-97.2916	-59.7137
364.6	2017-05-18	6.07667	20:13:23	-97.2916	-59.7137
364.8	2017-05-18	6.08	20:13:23	-97.2916	-59.7137
365	2017-05-18	6.08333	20:13:24	-97.2916	-59.7137
365.2	2017-05-18	6.08667	20:13:24	-97.2916	-60.2079
365.4	2017-05-18	6.09	20:13:24	-96.7956	-60.2079
365.6	2017-05-18	6.09333	20:13:24	-96.7956	-60.7021
365.8	2017-05-18	6.09667	20:13:24	-96.7956	-60.7021
366	2017-05-18	6.1	20:13:25	-96.7956	-60.7021
366.2	2017-05-18	6.10333	20:13:25	-96.2995	-60.7021
366.4	2017-05-18	6.10667	20:13:25	-96.2995	-60.7021
366.6	2017-05-18	6.11	20:13:25	-96.2995	-60.7021
366.8	2017-05-18	6.11333	20:13:25	-95.8034	-60.7021
367	2017-05-18	6.11667	20:13:26	-95.8034	-61.1962
367.2	2017-05-18	6.12	20:13:26	-95.8034	-60.7021
367.4	2017-05-18	6.12333	20:13:26	-95.8034	-60.7021
367.6	2017-05-18	6.12667	20:13:26	-95.8034	-60.7021
367.8	2017-05-18	6.13	20:13:26	-95.8034	-60.7021
368	2017-05-18	6.13333	20:13:27	-95.8034	-60.7021
368.2	2017-05-18	6.13667	20:13:27	-95.8034	-60.7021
368.4	2017-05-18	6.14	20:13:27	-95.8034	-60.7021
368.6	2017-05-18	6.14333	20:13:27	-95.8034	-60.7021
368.8	2017-05-18	6.14667	20:13:27	-95.8034	-60.2079
369	2017-05-18	6.15	20:13:28	-95.8034	-60.2079
369.2	2017-05-18	6.15333	20:13:28	-95.8034	-60.2079
369.4	2017-05-18	6.15667	20:13:28	-96.2995	-60.2079
369.6	2017-05-18	6.16	20:13:28	-96.2995	-60.2079
369.8	2017-05-18	6.16333	20:13:28	-96.2995	-60.2079
370	2017-05-18	6.16667	20:13:29	-96.2995	-60.2079
370.2	2017-05-18	6.17	20:13:29	-96.2995	-60.2079
370.4	2017-05-18	6.17333	20:13:29	-96.2995	-59.7137
370.6	2017-05-18	6.17667	20:13:29	-96.2995	-60.2079
370.8	2017-05-18	6.18	20:13:29	-96.2995	-60.2079
371	2017-05-18	6.18333	20:13:30	-96.2995	-60.2079
371.2	2017-05-18	6.18667	20:13:30	-96.2995	-60.2079
371.4	2017-05-18	6.19	20:13:30	-96.2995	-60.2079
371.6	2017-05-18	6.19333	20:13:30	-96.2995	-60.2079
371.8	2017-05-18	6.19667	20:13:30	-96.2995	-60.2079
372	2017-05-18	6.2	20:13:31	-96.2995	-60.2079
372.2	2017-05-18	6.20333	20:13:31	-96.2995	-60.7021
372.4	2017-05-18	6.20667	20:13:31	-96.2995	-60.7021
372.6	2017-05-18	6.21	20:13:31	-96.2995	-60.7021
372.8	2017-05-18	6.21333	20:13:31	-96.2995	-60.7021
373	2017-05-18	6.21667	20:13:32	-96.2995	-60.7021
373.2	2017-05-18	6.22	20:13:32	-96.2995	-61.1962
373.4	2017-05-18	6.22333	20:13:32	-96.2995	-61.1962
373.6	2017-05-18	6.22667	20:13:32	-96.2995	-61.1962
373.8	2017-05-18	6.23	20:13:32	-96.2995	-61.1962
374	2017-05-18	6.23333	20:13:33	-96.2995	-61.1962
374.2	2017-05-18	6.23667	20:13:33	-96.2995	-61.6904
374.4	2017-05-18	6.24	20:13:33	-96.2995	-61.6904
374.6	2017-05-18	6.24333	20:13:33	-96.2995	-61.6904
374.8	2017-05-18	6.24667	20:13:33	-96.2995	-61.6904
375	2017-05-18	6.25	20:13:34	-96.2995	-61.6904
375.2	2017-05-18	6.25333	20:13:34	-96.2995	-61.6904
375.4	2017-05-18	6.25667	20:13:34	-96.2995	-61.6904
375.6	2017-05-18	6.26	20:13:34	-96.2995	-61.6904
375.8	2017-05-18	6.26333	20:13:34	-96.7956	-62.1845
376	2017-05-18	6.26667	20:13:35	-96.7956	-62.1845
376.2	2017-05-18	6.27	20:13:35	-96.7956	-62.1845
376.4	2017-05-18	6.27333	20:13:35	-96.7956	-62.1845
376.6	2017-05-18	6.27667	20:13:35	-96.7956	-62.1845
376.8	2017-05-18	6.28	20:13:35	-96.7956	-62.1845
377	2017-05-18	6.28333	20:13:36	-96.7956	-62.1845
377.2	2017-05-18	6.28667	20:13:36	-96.7956	-62.1845
377.4	2017-05-18	6.29	20:13:36	-96.7956	-62.1845
377.6	2017-05-18	6.29333	20:13:36	-96.7956	-62.1845
377.8	2017-05-18	6.29667	20:13:36	-96.7956	-62.1845
378	2017-05-18	6.3	20:13:37	-97.2916	-62.1845
378.2	2017-05-18	6.30333	20:13:37	-97.2916	-62.1845
378.4	2017-05-18	6.30667	20:13:37	-97.2916	-62.1845
378.6	2017-05-18	6.31	20:13:37	-97.2916	-62.1845
378.8	2017-05-18	6.31333	20:13:37	-97.2916	-61.1962
379	2017-05-18	6.31667	20:13:38	-97.2916	-59.2196
379.2	2017-05-18	6.32	20:13:38	-97.2916	-59.2196
379.4	2017-05-18	6.32333	20:13:38	-97.7877	-58.7254
379.6	2017-05-18	6.32667	20:13:38	-97.7877	-58.7254
379.8	2017-05-18	6.33	20:13:38	-97.7877	-58.7254
380	2017-05-18	6.33333	20:13:39	-97.7877	-58.7254
380.2	2017-05-18	6.33667	20:13:39	-97.7877	-58.7254
380.4	2017-05-18	6.34	20:13:39	-97.7877	-58.2312
380.6	2017-05-18	6.34333	20:13:39	-97.7877	-58.2312
380.8	2017-05-18	6.34667	20:13:39	-97.7877	-58.2312
381	2017-05-18	6.35	20:13:40	-97.7877	-58.2312
381.2	2017-05-18	6.35333	20:13:40	-97.7877	-58.2312
381.4	2017-05-18	6.35667	20:13:40	-97.7877	-58.2312
381.6	2017-05-18	6.36	20:13:40	-97.7877	-57.7371
381.8	2017-05-18	6.36333	20:13:40	-97.7877	-57.7371
382	2017-05-18	6.36667	20:13:41	-97.7877	-57.7371
382.2	2017-05-18	6.37	20:13:41	-97.7877	-57.7371
382.4	2017-05-18	6.37333	20:13:41	-97.2916	-57.7371
382.6	2017-05-18	6.37667	20:13:41	-97.7877	-57.7371
382.8	2017-05-18	6.38	20:13:41	-97.7877	-57.7371
383	2017-05-18	6.38333	20:13:42	-97.2916	-57.7371
383.2	2017-05-18	6.38667	20:13:42	-97.2916	-57.7371
383.4	2017-05-18	6.39	20:13:42	-97.2916	-57.7371
383.6	2017-05-18	6.39333	20:13:42	-97.2916	-57.7371
383.8	2017-05-18	6.39667	20:13:42	-97.2916	-57.7371
384	2017-05-18	6.4	20:13:43	-96.7956	-57.7371
384.2	2017-05-18	6.40333	20:13:43	-97.2916	-57.7371
384.4	2017-05-18	6.40667	20:13:43	-96.7956	-57.7371
384.6	2017-05-18	6.41	20:13:43	-96.7956	-57.7371
384.8	2017-05-18	6.41333	20:13:43	-96.7956	-58.2312
385	2017-05-18	6.41667	20:13:44	-96.7956	-58.2312
385.2	2017-05-18	6.42	20:13:44	-96.7956	-57.7371
385.4	2017-05-18	6.42333	20:13:44	-96.7956	-58.2312
385.6	2017-05-18	6.42667	20:13:44	-96.7956	-58.2312
385.8	2017-05-18	6.43	20:13:44	-96.7956	-58.2312
386	2017-05-18	6.43333	20:13:45	-96.7956	-58.2312
386.2	2017-05-18	6.43667	20:13:45	-96.7956	-58.2312
386.4	2017-05-18	6.44	20:13:45	-96.7956	-58.2312
386.6	2017-05-18	6.44333	20:13:45	-96.7956	-58.2312
386.8	2017-05-18	6.44667	20:13:45	-96.7956	-58.2312
387	2017-05-18	6.45	20:13:46	-96.7956	-58.2312
387.2	2017-05-18	6.45333	20:13:46	-96.7956	-58.2312
387.4	2017-05-18	6.45667	20:13:46	-96.7956	-58.2312
387.6	2017-05-18	6.46	20:13:46	-96.7956	-58.2312
387.8	2017-05-18	6.46333	20:13:46	-96.7956	-58.2312
388	2017-05-18	6.46667	20:13:47	-96.7956	-58.2312
388.2	2017-05-18	6.47	20:13:47	-96.7956	-58.2312
388.4	2017-05-18	6.47333	20:13:47	-96.7956	-58.2312
388.6	2017-05-18	6.47667	20:13:47	-96.7956	-58.2312
388.8	2017-05-18	6.48	20:13:47	-96.7956	-58.2312
389	2017-05-18	6.48333	20:13:48	-96.7956	-58.2312
389.2	2017-05-18	6.48667	20:13:48	-96.7956	-58.2312
389.4	2017-05-18	6.49	20:13:48	-96.7956	-58.2312
389.6	2017-05-18	6.49333	20:13:48	-96.7956	-58.2312
389.8	2017-05-18	6.49667	20:13:48	-96.7956	-58.2312
390	2017-05-18	6.5	20:13:49	-96.7956	-58.2312
390.2	2017-05-18	6.50333	20:13:49	-96.7956	-58.2312
390.4	2017-05-18	6.50667	20:13:49	-96.7956	-58.2312
390.6	2017-05-18	6.51	20:13:49	-96.7956	-58.2312
390.8	2017-05-18	6.51333	20:13:49	-96.7956	-58.2312
391	2017-05-18	6.51667	20:13:50	-96.7956	-58.2312
391.2	2017-05-18	6.52	20:13:50	-96.7956	-58.2312
391.4	2017-05-18	6.52333	20:13:50	-96.7956	-58.2312
391.6	2017-05-18	6.52667	20:13:50	-96.7956	-58.2312
391.8	2017-05-18	6.53	20:13:50	-96.7956	-58.2312
392	2017-05-18	6.53333	20:13:51	-97.2916	-58.2312
392.2	2017-05-18	6.53667	20:13:51	-97.2916	-58.2312
392.4	2017-05-18	6.54	20:13:51	-97.2916	-58.2312
392.6	2017-05-18	6.54333	20:13:51	-96.7956	-58.2312
392.8	2017-05-18	6.54667	20:13:51	-96.7956	-58.2312
393	2017-05-18	6.55	20:13:52	-97.2916	-58.2312
393.2	2017-05-18	6.55333	20:13:52	-96.7956	-58.2312
393.4	2017-05-18	6.55667	20:13:52	-96.7956	-58.2312
393.6	2017-05-18	6.56	20:13:52	-96.7956	-58.2312
393.8	2017-05-18	6.56333	20:13:52	-97.2916	-58.2312
394	2017-05-18	6.56667	20:13:53	-96.7956	-58.2312
394.2	2017-05-18	6.57	20:13:53	-97.2916	-58.2312
394.4	2017-05-18	6.57333	20:13:53	-97.2916	-58.2312
394.6	2017-05-18	6.57667	20:13:53	-97.2916	-58.2312
394.8	2017-05-18	6.58	20:13:53	-96.7956	-58.2312
395	2017-05-18	6.58333	20:13:54	-96.7956	-58.2312
395.2	2017-05-18	6.58667	20:13:54	-97.2916	-58.2312
395.4	2017-05-18	6.59	20:13:54	-96.7956	-58.2312
395.6	2017-05-18	6.59333	20:13:54	-97.2916	-58.2312
395.8	2017-05-18	6.59667	20:13:54	-97.2916	-58.2312
396	2017-05-18	6.6	20:13:55	-97.2916	-58.2312
396.2	2017-05-18	6.60333	20:13:55	-97.2916	-58.2312
396.4	2017-05-18	6.60667	20:13:55	-97.2916	-58.2312
396.6	2017-05-18	6.61	20:13:55	-97.2916	-58.2312
396.8	2017-05-18	6.61333	20:13:55	-97.2916	-58.2312
397	2017-05-18	6.61667	20:13:56	-97.2916	-58.2312
397.2	2017-05-18	6.62	20:13:56	-97.2916	-58.2312
397.4	2017-05-18	6.62333	20:13:56	-97.2916	-58.2312
397.6	2017-05-18	6.62667	20:13:56	-97.2916	-58.2312
397.8	2017-05-18	6.63	20:13:56	-97.2916	-58.2312
398	2017-05-18	6.63333	20:13:57	-97.2916	-58.2312
398.2	2017-05-18	6.63667	20:13:57	-97.2916	-58.2312
398.4	2017-05-18	6.64	20:13:57	-97.2916	-58.2312
398.6	2017-05-18	6.64333	20:13:57	-96.7956	-58.2312
398.8	2017-05-18	6.64667	20:13:57	-97.2916	-58.2312
399	2017-05-18	6.65	20:13:58	-97.2916	-58.2312
399.2	2017-05-18	6.65333	20:13:58	-97.2916	-58.2312
399.4	2017-05-18	6.65667	20:13:58	-97.2916	-58.2312
399.6	2017-05-18	6.66	20:13:58	-97.2916	-58.2312
[truncated: 89,894 more rows]
[truncated: 1 more columns]
