# Supplementary material for: Pressure in isochoric systems containing aqueous solutions at subzero Centigrade temperatures
Source: PLoS One. 2017 Aug 17;12(8):e0183353. doi: 10.1371/journal.pone.0183353 (PMC5560655; doi:10.1371/journal.pone.0183353)
Supplement: S3 File — (XLSX) [file pone.0183353.s003.xlsx]

## Sheet: cooling&warming together
	Cooling				Warming
	time	temp			time	temp
	0	22.5			0	-191.4
	0.5	-18.8			5	-151.1
	1	-51.2			10	-124
	1.5	-82.1			15	-101.9
	2	-108.7			20	-84.9
	2.5	-140.7			25	-70.2
	3	-170			30	-57.3
	3.5	-185.8			35	-47
	4	-190.3			40	-37.9
	4.5	-191.1			45	-29.7
	5	-191.1			50	-22.4
	5.5	-191.3			55	-15.4
	6	-191.3			60	-10.4
	6.5	-191.5			65	-5.8
	7	-191.3			70	-1.8
	7.5	-191.4			75	0
	8	-191.5
	8.5	-191.4
	9	-191.2
	9.5	-191.2
	10	-191.4
	10.5	-191.3
	11	-191.4		53.2
	11.5	-191.5
	12	-191.4
	12.5	-191.5
	13	-191.4
	13.5	-191.2
	14	-191.3
	14.5	-191.3
	15	-191.4
	20	-151.1
	25	-124
	30	-101.9
	35	-84.9
	40	-70.2
	45	-57.3
	50	-47
	55	-37.9
	60	-29.7
