# Supplementary material for: Pressure in isochoric systems containing aqueous solutions at subzero Centigrade temperatures
Source: PLoS One. 2017 Aug 17;12(8):e0183353. doi: 10.1371/journal.pone.0183353 (PMC5560655; doi:10.1371/journal.pone.0183353)
Supplement: S4 File — (XLSX) [file pone.0183353.s004.xlsx]

## Sheet: vitrification 49% (2)
Relative Time		Date	Time Stamp UTC	bars	Chn 1 Events
0	0	2017-05-03	18:54:29	-33.2964
0.2	0.00333333	2017-05-03	18:54:29	-33.7925
0.4	0.00666667	2017-05-03	18:54:29	-33.7925
0.6	0.01	2017-05-03	18:54:29	-33.7925
0.8	0.0133333	2017-05-03	18:54:29	-34.2886
1	0.0166667	2017-05-03	18:54:30	-34.2886
1.2	0.02	2017-05-03	18:54:30	-34.2886
1.4	0.0233333	2017-05-03	18:54:30	-34.7846
1.6	0.0266667	2017-05-03	18:54:30	-34.7846
1.8	0.03	2017-05-03	18:54:30	-34.7846
2	0.0333333	2017-05-03	18:54:31	-35.2807
2.2	0.0366667	2017-05-03	18:54:31	-34.7846
2.4	0.04	2017-05-03	18:54:31	-35.2807
2.6	0.0433333	2017-05-03	18:54:31	-34.7846
2.8	0.0466667	2017-05-03	18:54:31	-34.7846
3	0.05	2017-05-03	18:54:32	-34.7846
3.2	0.0533333	2017-05-03	18:54:32	-34.2886
3.4	0.0566667	2017-05-03	18:54:32	-34.2886
3.6	0.06	2017-05-03	18:54:32	-34.2886
3.8	0.0633333	2017-05-03	18:54:32	-34.2886
4	0.0666667	2017-05-03	18:54:33	-34.2886
4.2	0.07	2017-05-03	18:54:33	-34.2886
4.4	0.0733333	2017-05-03	18:54:33	-33.7925
4.6	0.0766667	2017-05-03	18:54:33	-34.2886
4.8	0.08	2017-05-03	18:54:33	-33.7925
5	0.0833333	2017-05-03	18:54:34	-33.7925
5.2	0.0866667	2017-05-03	18:54:34	-33.2964
5.4	0.09	2017-05-03	18:54:34	-33.2964
5.6	0.0933333	2017-05-03	18:54:34	-33.2964
5.8	0.0966667	2017-05-03	18:54:34	-33.2964
6	0.1	2017-05-03	18:54:35	-32.8003			time	temp			time	temp
6.2	0.103333	2017-05-03	18:54:35	-32.8003			0	22.5			0	-191.4
6.4	0.106667	2017-05-03	18:54:35	-32.8003			0.5	-18.8			5	-151.1
6.6	0.11	2017-05-03	18:54:35	-33.2964			1	-51.2			10	-124
6.8	0.113333	2017-05-03	18:54:35	-33.2964			1.5	-82.1			15	-101.9
7	0.116667	2017-05-03	18:54:36	-33.2964			2	-108.7			20	-84.9
7.2	0.12	2017-05-03	18:54:36	-33.7925			2.5	-140.7			25	-70.2
7.4	0.123333	2017-05-03	18:54:36	-33.7925			3	-170			30	-57.3
7.6	0.126667	2017-05-03	18:54:36	-33.7925			3.5	-185.8			35	-47
7.8	0.13	2017-05-03	18:54:36	-33.7925			4	-190.3			40	-37.9
8	0.133333	2017-05-03	18:54:37	-34.2886			4.5	-191.1			45	-29.7
8.2	0.136667	2017-05-03	18:54:37	-34.2886			5	-191.1			50	-22.4
8.4	0.14	2017-05-03	18:54:37	-34.2886			5.5	-191.3			55	-15.4
8.6	0.143333	2017-05-03	18:54:37	-34.7846			6	-191.3			60	-10.4
8.8	0.146667	2017-05-03	18:54:37	-34.7846			6.5	-191.5			65	-5.8
9	0.15	2017-05-03	18:54:38	-34.7846			7	-191.3			70	-1.8
9.2	0.153333	2017-05-03	18:54:38	-35.2807			7.5	-191.4			75	0
9.4	0.156667	2017-05-03	18:54:38	-35.2807			8	-191.5
9.6	0.16	2017-05-03	18:54:38	-35.2807			8.5	-191.4
9.8	0.163333	2017-05-03	18:54:38	-35.2807			9	-191.2
10	0.166667	2017-05-03	18:54:39	-35.2807			9.5	-191.2
10.2	0.17	2017-05-03	18:54:39	-35.2807			10	-191.4
10.4	0.173333	2017-05-03	18:54:39	-34.7846			10.5	-191.3
10.6	0.176667	2017-05-03	18:54:39	-34.7846			11	-191.4		53.2
10.8	0.18	2017-05-03	18:54:39	-34.7846			11.5	-191.5
11	0.183333	2017-05-03	18:54:40	-34.2886			12	-191.4
11.2	0.186667	2017-05-03	18:54:40	-34.2886			12.5	-191.5
11.4	0.19	2017-05-03	18:54:40	-34.2886			13	-191.4
11.6	0.193333	2017-05-03	18:54:40	-34.2886			13.5	-191.2
11.8	0.196667	2017-05-03	18:54:40	-34.2886			14	-191.3
12	0.2	2017-05-03	18:54:41	-34.2886			14.5	-191.3
12.2	0.203333	2017-05-03	18:54:41	-34.2886			15	-191.4
12.4	0.206667	2017-05-03	18:54:41	-34.2886
12.6	0.21	2017-05-03	18:54:41	-33.7925
12.8	0.213333	2017-05-03	18:54:41	-33.7925
13	0.216667	2017-05-03	18:54:42	-33.7925
13.2	0.22	2017-05-03	18:54:42	-33.2964
13.4	0.223333	2017-05-03	18:54:42	-33.2964
13.6	0.226667	2017-05-03	18:54:42	-33.2964
13.8	0.23	2017-05-03	18:54:42	-32.8003
14	0.233333	2017-05-03	18:54:43	-33.2964
14.2	0.236667	2017-05-03	18:54:43	-33.2964
14.4	0.24	2017-05-03	18:54:43	-33.2964
14.6	0.243333	2017-05-03	18:54:43	-33.2964
14.8	0.246667	2017-05-03	18:54:43	-33.7925
15	0.25	2017-05-03	18:54:44	-33.7925
15.2	0.253333	2017-05-03	18:54:44	-33.7925
15.4	0.256667	2017-05-03	18:54:44	-34.2886
15.6	0.26	2017-05-03	18:54:44	-34.2886
15.8	0.263333	2017-05-03	18:54:44	-34.2886
16	0.266667	2017-05-03	18:54:45	-34.2886
16.2	0.27	2017-05-03	18:54:45	-34.7846
16.4	0.273333	2017-05-03	18:54:45	-34.7846
16.6	0.276667	2017-05-03	18:54:45	-34.7846
16.8	0.28	2017-05-03	18:54:45	-35.2807
17	0.283333	2017-05-03	18:54:46	-35.2807
17.2	0.286667	2017-05-03	18:54:46	-35.2807
17.4	0.29	2017-05-03	18:54:46	-35.2807
17.6	0.293333	2017-05-03	18:54:46	-35.2807
17.8	0.296667	2017-05-03	18:54:46	-34.7846
18	0.3	2017-05-03	18:54:47	-34.7846
18.2	0.303333	2017-05-03	18:54:47	-34.7846
18.4	0.306667	2017-05-03	18:54:47	-34.7846
18.6	0.31	2017-05-03	18:54:47	-34.2886
18.8	0.313333	2017-05-03	18:54:47	-34.2886
19	0.316667	2017-05-03	18:54:48	-34.2886
19.2	0.32	2017-05-03	18:54:48	-34.2886
19.4	0.323333	2017-05-03	18:54:48	-34.2886
19.6	0.326667	2017-05-03	18:54:48	-34.2886
19.8	0.33	2017-05-03	18:54:48	-34.2886
20	0.333333	2017-05-03	18:54:49	-33.7925
20.2	0.336667	2017-05-03	18:54:49	-33.7925
20.4	0.34	2017-05-03	18:54:49	-33.2964
20.6	0.343333	2017-05-03	18:54:49	-33.2964
20.8	0.346667	2017-05-03	18:54:49	-33.2964
21	0.35	2017-05-03	18:54:50	-32.8003
21.2	0.353333	2017-05-03	18:54:50	-33.2964
21.4	0.356667	2017-05-03	18:54:50	-33.2964
21.6	0.36	2017-05-03	18:54:50	-33.2964
21.8	0.363333	2017-05-03	18:54:50	-33.7925
22	0.366667	2017-05-03	18:54:51	-33.7925
22.2	0.37	2017-05-03	18:54:51	-33.7925
22.4	0.373333	2017-05-03	18:54:51	-33.7925
22.6	0.376667	2017-05-03	18:54:51	-34.2886
22.8	0.38	2017-05-03	18:54:51	-34.2886
23	0.383333	2017-05-03	18:54:52	-34.7846
23.2	0.386667	2017-05-03	18:54:52	-34.7846
23.4	0.39	2017-05-03	18:54:52	-34.7846
23.6	0.393333	2017-05-03	18:54:52	-34.7846
23.8	0.396667	2017-05-03	18:54:52	-35.2807
24	0.4	2017-05-03	18:54:53	-35.2807
24.2	0.403333	2017-05-03	18:54:53	-35.2807
24.4	0.406667	2017-05-03	18:54:53	-35.2807
24.6	0.41	2017-05-03	18:54:53	-34.7846
24.8	0.413333	2017-05-03	18:54:53	-34.7846
25	0.416667	2017-05-03	18:54:54	-34.7846
25.2	0.42	2017-05-03	18:54:54	-34.2886
25.4	0.423333	2017-05-03	18:54:54	-34.2886
25.6	0.426667	2017-05-03	18:54:54	-34.2886
25.8	0.43	2017-05-03	18:54:54	-34.2886
26	0.433333	2017-05-03	18:54:55	-34.2886
26.2	0.436667	2017-05-03	18:54:55	-34.2886
26.4	0.44	2017-05-03	18:54:55	-34.2886
26.6	0.443333	2017-05-03	18:54:55	-34.2886
26.8	0.446667	2017-05-03	18:54:55	-34.2886
27	0.45	2017-05-03	18:54:56	-33.7925
27.2	0.453333	2017-05-03	18:54:56	-33.7925
27.4	0.456667	2017-05-03	18:54:56	-33.2964
27.6	0.46	2017-05-03	18:54:56	-33.2964
27.8	0.463333	2017-05-03	18:54:56	-33.2964
28	0.466667	2017-05-03	18:54:57	-33.2964
28.2	0.47	2017-05-03	18:54:57	-33.2964
28.4	0.473333	2017-05-03	18:54:57	-33.2964
28.6	0.476667	2017-05-03	18:54:57	-33.2964
28.8	0.48	2017-05-03	18:54:57	-33.2964
29	0.483333	2017-05-03	18:54:58	-33.2964
29.2	0.486667	2017-05-03	18:54:58	-33.2964
29.4	0.49	2017-05-03	18:54:58	-33.7925
29.6	0.493333	2017-05-03	18:54:58	-33.2964
29.8	0.496667	2017-05-03	18:54:58	-33.7925
30	0.5	2017-05-03	18:54:59	-34.2886
30.2	0.503333	2017-05-03	18:54:59	-34.2886
30.4	0.506667	2017-05-03	18:54:59	-34.7846
30.6	0.51	2017-05-03	18:54:59	-35.2807
30.8	0.513333	2017-05-03	18:54:59	-35.7768
31	0.516667	2017-05-03	18:55:00	-35.7768
31.2	0.52	2017-05-03	18:55:00	-36.2729
31.4	0.523333	2017-05-03	18:55:00	-36.769
31.6	0.526667	2017-05-03	18:55:00	-37.2651
31.8	0.53	2017-05-03	18:55:00	-37.2651
32	0.533333	2017-05-03	18:55:01	-37.7612
32.2	0.536667	2017-05-03	18:55:01	-38.2572
32.4	0.54	2017-05-03	18:55:01	-38.7533
32.6	0.543333	2017-05-03	18:55:01	-39.2494
32.8	0.546667	2017-05-03	18:55:01	-39.7455
33	0.55	2017-05-03	18:55:02	-40.7377
33.2	0.553333	2017-05-03	18:55:02	-41.2338
33.4	0.556667	2017-05-03	18:55:02	-41.7299
33.6	0.56	2017-05-03	18:55:02	-42.722
33.8	0.563333	2017-05-03	18:55:02	-43.2181
34	0.566667	2017-05-03	18:55:03	-44.2103
34.2	0.57	2017-05-03	18:55:03	-44.7064
34.4	0.573333	2017-05-03	18:55:03	-45.2025
34.6	0.576667	2017-05-03	18:55:03	-45.6986
34.8	0.58	2017-05-03	18:55:03	-46.6907
35	0.583333	2017-05-03	18:55:04	-47.1868
35.2	0.586667	2017-05-03	18:55:04	-48.179
35.4	0.59	2017-05-03	18:55:04	-49.1712
35.6	0.593333	2017-05-03	18:55:04	-50.1633
35.8	0.596667	2017-05-03	18:55:04	-51.6516
36	0.6	2017-05-03	18:55:05	-52.6438
36.2	0.603333	2017-05-03	18:55:05	-53.636
36.4	0.606667	2017-05-03	18:55:05	-53.636
36.6	0.61	2017-05-03	18:55:05	-53.636
36.8	0.613333	2017-05-03	18:55:05	-53.636
37	0.616667	2017-05-03	18:55:06	-53.636
37.2	0.62	2017-05-03	18:55:06	-53.636
37.4	0.623333	2017-05-03	18:55:06	-53.636
37.6	0.626667	2017-05-03	18:55:06	-53.636
37.8	0.63	2017-05-03	18:55:06	-53.636
38	0.633333	2017-05-03	18:55:07	-53.636
38.2	0.636667	2017-05-03	18:55:07	-53.636
38.4	0.64	2017-05-03	18:55:07	-53.636
38.6	0.643333	2017-05-03	18:55:07	-53.636
38.8	0.646667	2017-05-03	18:55:07	-53.636
39	0.65	2017-05-03	18:55:08	-53.1399
39.2	0.653333	2017-05-03	18:55:08	-53.1399
39.4	0.656667	2017-05-03	18:55:08	-53.1399
39.6	0.66	2017-05-03	18:55:08	-52.6438
39.8	0.663333	2017-05-03	18:55:08	-52.6438
40	0.666667	2017-05-03	18:55:09	-52.1477
40.2	0.67	2017-05-03	18:55:09	-52.1477
40.4	0.673333	2017-05-03	18:55:09	-51.6516
40.6	0.676667	2017-05-03	18:55:09	-51.6516
40.8	0.68	2017-05-03	18:55:09	-51.6516
41	0.683333	2017-05-03	18:55:10	-51.6516
41.2	0.686667	2017-05-03	18:55:10	-51.1555
41.4	0.69	2017-05-03	18:55:10	-51.1555
41.6	0.693333	2017-05-03	18:55:10	-51.1555
41.8	0.696667	2017-05-03	18:55:10	-51.1555
42	0.7	2017-05-03	18:55:11	-50.6594
42.2	0.703333	2017-05-03	18:55:11	-50.6594
42.4	0.706667	2017-05-03	18:55:11	-50.1633
42.6	0.71	2017-05-03	18:55:11	-50.1633
42.8	0.713333	2017-05-03	18:55:11	-49.6673
43	0.716667	2017-05-03	18:55:12	-49.1712
43.2	0.72	2017-05-03	18:55:12	-49.1712
43.4	0.723333	2017-05-03	18:55:12	-49.1712
43.6	0.726667	2017-05-03	18:55:12	-48.6751
43.8	0.73	2017-05-03	18:55:12	-48.6751
44	0.733333	2017-05-03	18:55:13	-49.1712
44.2	0.736667	2017-05-03	18:55:13	-48.6751
44.4	0.74	2017-05-03	18:55:13	-48.6751
44.6	0.743333	2017-05-03	18:55:13	-48.6751
44.8	0.746667	2017-05-03	18:55:13	-49.1712
45	0.75	2017-05-03	18:55:14	-49.1712
45.2	0.753333	2017-05-03	18:55:14	-49.1712
45.4	0.756667	2017-05-03	18:55:14	-49.1712
45.6	0.76	2017-05-03	18:55:14	-48.6751
45.8	0.763333	2017-05-03	18:55:14	-49.1712
46	0.766667	2017-05-03	18:55:15	-49.1712
46.2	0.77	2017-05-03	18:55:15	-49.6673
46.4	0.773333	2017-05-03	18:55:15	-50.1633
46.6	0.776667	2017-05-03	18:55:15	-50.1633
46.8	0.78	2017-05-03	18:55:15	-50.1633
47	0.783333	2017-05-03	18:55:16	-50.1633
47.2	0.786667	2017-05-03	18:55:16	-49.6673
47.4	0.79	2017-05-03	18:55:16	-49.6673
47.6	0.793333	2017-05-03	18:55:16	-49.1712
47.8	0.796667	2017-05-03	18:55:16	-49.1712
48	0.8	2017-05-03	18:55:17	-48.6751
48.2	0.803333	2017-05-03	18:55:17	-48.6751
48.4	0.806667	2017-05-03	18:55:17	-48.6751
48.6	0.81	2017-05-03	18:55:17	-48.6751
48.8	0.813333	2017-05-03	18:55:17	-48.6751
49	0.816667	2017-05-03	18:55:18	-48.6751
49.2	0.82	2017-05-03	18:55:18	-48.6751
49.4	0.823333	2017-05-03	18:55:18	-48.179
49.6	0.826667	2017-05-03	18:55:18	-48.179
49.8	0.83	2017-05-03	18:55:18	-48.179
50	0.833333	2017-05-03	18:55:19	-47.6829
50.2	0.836667	2017-05-03	18:55:19	-47.6829
50.4	0.84	2017-05-03	18:55:19	-47.1868
50.6	0.843333	2017-05-03	18:55:19	-46.6907
50.8	0.846667	2017-05-03	18:55:19	-46.6907
51	0.85	2017-05-03	18:55:20	-46.6907
51.2	0.853333	2017-05-03	18:55:20	-46.1946
51.4	0.856667	2017-05-03	18:55:20	-46.1946
51.6	0.86	2017-05-03	18:55:20	-46.1946
51.8	0.863333	2017-05-03	18:55:20	-46.1946
52	0.866667	2017-05-03	18:55:21	-46.1946
52.2	0.87	2017-05-03	18:55:21	-46.1946
52.4	0.873333	2017-05-03	18:55:21	-46.1946
52.6	0.876667	2017-05-03	18:55:21	-46.1946
52.8	0.88	2017-05-03	18:55:21	-46.1946
53	0.883333	2017-05-03	18:55:22	-46.6907
53.2	0.886667	2017-05-03	18:55:22	-46.6907
53.4	0.89	2017-05-03	18:55:22	-46.6907
53.6	0.893333	2017-05-03	18:55:22	-46.6907
53.8	0.896667	2017-05-03	18:55:22	-46.6907
54	0.9	2017-05-03	18:55:23	-46.6907
54.2	0.903333	2017-05-03	18:55:23	-46.6907
54.4	0.906667	2017-05-03	18:55:23	-46.6907
54.6	0.91	2017-05-03	18:55:23	-46.6907
54.8	0.913333	2017-05-03	18:55:23	-46.6907
55	0.916667	2017-05-03	18:55:24	-46.6907
55.2	0.92	2017-05-03	18:55:24	-46.6907
55.4	0.923333	2017-05-03	18:55:24	-46.6907
55.6	0.926667	2017-05-03	18:55:24	-46.6907
55.8	0.93	2017-05-03	18:55:24	-46.1946
56	0.933333	2017-05-03	18:55:25	-46.1946
56.2	0.936667	2017-05-03	18:55:25	-45.6986
56.4	0.94	2017-05-03	18:55:25	-45.6986
56.6	0.943333	2017-05-03	18:55:25	-45.6986
56.8	0.946667	2017-05-03	18:55:25	-45.2025
57	0.95	2017-05-03	18:55:26	-45.2025
57.2	0.953333	2017-05-03	18:55:26	-45.2025
57.4	0.956667	2017-05-03	18:55:26	-45.2025
57.6	0.96	2017-05-03	18:55:26	-44.7064
57.8	0.963333	2017-05-03	18:55:26	-45.2025
58	0.966667	2017-05-03	18:55:27	-44.7064
58.2	0.97	2017-05-03	18:55:27	-44.7064
58.4	0.973333	2017-05-03	18:55:27	-44.7064
58.6	0.976667	2017-05-03	18:55:27	-44.7064
58.8	0.98	2017-05-03	18:55:27	-44.2103
59	0.983333	2017-05-03	18:55:28	-44.2103
59.2	0.986667	2017-05-03	18:55:28	-43.7142
59.4	0.99	2017-05-03	18:55:28	-43.7142
59.6	0.993333	2017-05-03	18:55:28	-43.7142
59.8	0.996667	2017-05-03	18:55:28	-43.2181
60	1	2017-05-03	18:55:29	-43.2181
60.2	1.00333	2017-05-03	18:55:29	-43.2181
60.4	1.00667	2017-05-03	18:55:29	-43.2181
60.6	1.01	2017-05-03	18:55:29	-42.722
60.8	1.01333	2017-05-03	18:55:29	-42.722
61	1.01667	2017-05-03	18:55:30	-43.2181
61.2	1.02	2017-05-03	18:55:30	-43.2181
61.4	1.02333	2017-05-03	18:55:30	-43.2181
61.6	1.02667	2017-05-03	18:55:30	-43.2181
61.8	1.03	2017-05-03	18:55:30	-43.2181
62	1.03333	2017-05-03	18:55:31	-43.2181
62.2	1.03667	2017-05-03	18:55:31	-43.2181
62.4	1.04	2017-05-03	18:55:31	-43.2181
62.6	1.04333	2017-05-03	18:55:31	-43.2181
62.8	1.04667	2017-05-03	18:55:31	-43.2181
63	1.05	2017-05-03	18:55:32	-43.2181
63.2	1.05333	2017-05-03	18:55:32	-43.2181
63.4	1.05667	2017-05-03	18:55:32	-42.722
63.6	1.06	2017-05-03	18:55:32	-43.2181
63.8	1.06333	2017-05-03	18:55:32	-42.722
64	1.06667	2017-05-03	18:55:33	-43.2181
64.2	1.07	2017-05-03	18:55:33	-42.722
64.4	1.07333	2017-05-03	18:55:33	-42.722
64.6	1.07667	2017-05-03	18:55:33	-43.2181
64.8	1.08	2017-05-03	18:55:33	-42.722
65	1.08333	2017-05-03	18:55:34	-42.722
65.2	1.08667	2017-05-03	18:55:34	-42.722
65.4	1.09	2017-05-03	18:55:34	-42.722
65.6	1.09333	2017-05-03	18:55:34	-42.2259
65.8	1.09667	2017-05-03	18:55:34	-42.2259
66	1.1	2017-05-03	18:55:35	-42.2259
66.2	1.10333	2017-05-03	18:55:35	-41.7299
66.4	1.10667	2017-05-03	18:55:35	-41.7299
66.6	1.11	2017-05-03	18:55:35	-41.2338
66.8	1.11333	2017-05-03	18:55:35	-41.2338
67	1.11667	2017-05-03	18:55:36	-41.2338
67.2	1.12	2017-05-03	18:55:36	-40.7377
67.4	1.12333	2017-05-03	18:55:36	-40.7377
67.6	1.12667	2017-05-03	18:55:36	-40.7377
67.8	1.13	2017-05-03	18:55:36	-40.2416
68	1.13333	2017-05-03	18:55:37	-40.2416
68.2	1.13667	2017-05-03	18:55:37	-40.2416
68.4	1.14	2017-05-03	18:55:37	-40.2416
68.6	1.14333	2017-05-03	18:55:37	-40.2416
68.8	1.14667	2017-05-03	18:55:37	-40.2416
69	1.15	2017-05-03	18:55:38	-39.7455
69.2	1.15333	2017-05-03	18:55:38	-39.7455
69.4	1.15667	2017-05-03	18:55:38	-39.7455
69.6	1.16	2017-05-03	18:55:38	-39.7455
69.8	1.16333	2017-05-03	18:55:38	-39.7455
70	1.16667	2017-05-03	18:55:39	-39.2494
70.2	1.17	2017-05-03	18:55:39	-39.2494
70.4	1.17333	2017-05-03	18:55:39	-39.2494
70.6	1.17667	2017-05-03	18:55:39	-38.7533
70.8	1.18	2017-05-03	18:55:39	-38.7533
71	1.18333	2017-05-03	18:55:40	-38.2572
71.2	1.18667	2017-05-03	18:55:40	-38.2572
71.4	1.19	2017-05-03	18:55:40	-37.7612
71.6	1.19333	2017-05-03	18:55:40	-37.7612
71.8	1.19667	2017-05-03	18:55:40	-37.7612
72	1.2	2017-05-03	18:55:41	-37.2651
72.2	1.20333	2017-05-03	18:55:41	-37.2651
72.4	1.20667	2017-05-03	18:55:41	-37.2651
72.6	1.21	2017-05-03	18:55:41	-36.769
72.8	1.21333	2017-05-03	18:55:41	-37.2651
73	1.21667	2017-05-03	18:55:42	-36.769
73.2	1.22	2017-05-03	18:55:42	-36.769
73.4	1.22333	2017-05-03	18:55:42	-36.769
73.6	1.22667	2017-05-03	18:55:42	-36.769
73.8	1.23	2017-05-03	18:55:42	-36.769
74	1.23333	2017-05-03	18:55:43	-36.769
74.2	1.23667	2017-05-03	18:55:43	-36.769
74.4	1.24	2017-05-03	18:55:43	-36.769
74.6	1.24333	2017-05-03	18:55:43	-36.769
74.8	1.24667	2017-05-03	18:55:43	-36.769
75	1.25	2017-05-03	18:55:44	-36.769
75.2	1.25333	2017-05-03	18:55:44	-36.769
75.4	1.25667	2017-05-03	18:55:44	-36.769
75.6	1.26	2017-05-03	18:55:44	-36.769
75.8	1.26333	2017-05-03	18:55:44	-36.769
76	1.26667	2017-05-03	18:55:45	-36.769
76.2	1.27	2017-05-03	18:55:45	-36.769
76.4	1.27333	2017-05-03	18:55:45	-36.769
76.6	1.27667	2017-05-03	18:55:45	-36.2729
76.8	1.28	2017-05-03	18:55:45	-36.2729
77	1.28333	2017-05-03	18:55:46	-36.2729
77.2	1.28667	2017-05-03	18:55:46	-36.769
77.4	1.29	2017-05-03	18:55:46	-36.769
77.6	1.29333	2017-05-03	18:55:46	-36.2729
77.8	1.29667	2017-05-03	18:55:46	-36.2729
78	1.3	2017-05-03	18:55:47	-36.2729
78.2	1.30333	2017-05-03	18:55:47	-36.2729
78.4	1.30667	2017-05-03	18:55:47	-36.2729
78.6	1.31	2017-05-03	18:55:47	-36.2729
78.8	1.31333	2017-05-03	18:55:47	-35.7768
79	1.31667	2017-05-03	18:55:48	-35.7768
79.2	1.32	2017-05-03	18:55:48	-35.7768
79.4	1.32333	2017-05-03	18:55:48	-35.7768
79.6	1.32667	2017-05-03	18:55:48	-35.2807
79.8	1.33	2017-05-03	18:55:48	-35.2807
80	1.33333	2017-05-03	18:55:49	-34.7846
80.2	1.33667	2017-05-03	18:55:49	-34.7846
80.4	1.34	2017-05-03	18:55:49	-34.7846
80.6	1.34333	2017-05-03	18:55:49	-34.2886
80.8	1.34667	2017-05-03	18:55:49	-34.2886
81	1.35	2017-05-03	18:55:50	-34.2886
81.2	1.35333	2017-05-03	18:55:50	-34.2886
81.4	1.35667	2017-05-03	18:55:50	-33.7925
81.6	1.36	2017-05-03	18:55:50	-33.7925
81.8	1.36333	2017-05-03	18:55:50	-33.7925
82	1.36667	2017-05-03	18:55:51	-33.7925
82.2	1.37	2017-05-03	18:55:51	-33.7925
82.4	1.37333	2017-05-03	18:55:51	-33.7925
82.6	1.37667	2017-05-03	18:55:51	-33.2964
82.8	1.38	2017-05-03	18:55:51	-33.2964
83	1.38333	2017-05-03	18:55:52	-33.2964
83.2	1.38667	2017-05-03	18:55:52	-33.2964
83.4	1.39	2017-05-03	18:55:52	-33.2964
83.6	1.39333	2017-05-03	18:55:52	-33.2964
83.8	1.39667	2017-05-03	18:55:52	-32.8003
84	1.4	2017-05-03	18:55:53	-32.8003
84.2	1.40333	2017-05-03	18:55:53	-32.8003
84.4	1.40667	2017-05-03	18:55:53	-32.8003
84.6	1.41	2017-05-03	18:55:53	-32.8003
84.8	1.41333	2017-05-03	18:55:53	-32.3042
85	1.41667	2017-05-03	18:55:54	-32.3042
85.2	1.42	2017-05-03	18:55:54	-31.8081
85.4	1.42333	2017-05-03	18:55:54	-31.8081
85.6	1.42667	2017-05-03	18:55:54	-31.8081
85.8	1.43	2017-05-03	18:55:54	-31.8081
86	1.43333	2017-05-03	18:55:55	-31.312
86.2	1.43667	2017-05-03	18:55:55	-31.312
86.4	1.44	2017-05-03	18:55:55	-31.312
86.6	1.44333	2017-05-03	18:55:55	-30.8159
86.8	1.44667	2017-05-03	18:55:55	-30.8159
87	1.45	2017-05-03	18:55:56	-30.8159
87.2	1.45333	2017-05-03	18:55:56	-30.8159
87.4	1.45667	2017-05-03	18:55:56	-30.8159
87.6	1.46	2017-05-03	18:55:56	-30.8159
87.8	1.46333	2017-05-03	18:55:56	-30.8159
88	1.46667	2017-05-03	18:55:57	-30.8159
88.2	1.47	2017-05-03	18:55:57	-31.312
88.4	1.47333	2017-05-03	18:55:57	-30.8159
88.6	1.47667	2017-05-03	18:55:57	-30.8159
88.8	1.48	2017-05-03	18:55:57	-30.8159
89	1.48333	2017-05-03	18:55:58	-30.8159
89.2	1.48667	2017-05-03	18:55:58	-30.8159
89.4	1.49	2017-05-03	18:55:58	-30.8159
89.6	1.49333	2017-05-03	18:55:58	-30.8159
89.8	1.49667	2017-05-03	18:55:58	-30.8159
90	1.5	2017-05-03	18:55:59	-30.8159
90.2	1.50333	2017-05-03	18:55:59	-30.8159
90.4	1.50667	2017-05-03	18:55:59	-30.8159
90.6	1.51	2017-05-03	18:55:59	-30.8159
90.8	1.51333	2017-05-03	18:55:59	-30.8159
91	1.51667	2017-05-03	18:56:00	-30.8159
91.2	1.52	2017-05-03	18:56:00	-30.8159
91.4	1.52333	2017-05-03	18:56:00	-30.8159
91.6	1.52667	2017-05-03	18:56:00	-31.312
91.8	1.53	2017-05-03	18:56:00	-30.8159
92	1.53333	2017-05-03	18:56:01	-31.312
92.2	1.53667	2017-05-03	18:56:01	-30.8159
92.4	1.54	2017-05-03	18:56:01	-30.8159
92.6	1.54333	2017-05-03	18:56:01	-31.312
92.8	1.54667	2017-05-03	18:56:01	-30.8159
93	1.55	2017-05-03	18:56:02	-30.8159
93.2	1.55333	2017-05-03	18:56:02	-30.8159
93.4	1.55667	2017-05-03	18:56:02	-30.8159
93.6	1.56	2017-05-03	18:56:02	-30.3199
93.8	1.56333	2017-05-03	18:56:02	-30.3199
94	1.56667	2017-05-03	18:56:03	-30.3199
94.2	1.57	2017-05-03	18:56:03	-29.8238
94.4	1.57333	2017-05-03	18:56:03	-29.8238
94.6	1.57667	2017-05-03	18:56:03	-29.8238
94.8	1.58	2017-05-03	18:56:03	-29.3277
95	1.58333	2017-05-03	18:56:04	-29.3277
95.2	1.58667	2017-05-03	18:56:04	-29.3277
95.4	1.59	2017-05-03	18:56:04	-29.3277
95.6	1.59333	2017-05-03	18:56:04	-29.3277
95.8	1.59667	2017-05-03	18:56:04	-29.3277
96	1.6	2017-05-03	18:56:05	-29.3277
96.2	1.60333	2017-05-03	18:56:05	-29.3277
96.4	1.60667	2017-05-03	18:56:05	-29.3277
96.6	1.61	2017-05-03	18:56:05	-29.3277
96.8	1.61333	2017-05-03	18:56:05	-29.3277
97	1.61667	2017-05-03	18:56:06	-29.3277
97.2	1.62	2017-05-03	18:56:06	-28.8316
97.4	1.62333	2017-05-03	18:56:06	-28.8316
97.6	1.62667	2017-05-03	18:56:06	-28.8316
97.8	1.63	2017-05-03	18:56:06	-28.3355
98	1.63333	2017-05-03	18:56:07	-28.3355
98.2	1.63667	2017-05-03	18:56:07	-28.3355
98.4	1.64	2017-05-03	18:56:07	-28.3355
98.6	1.64333	2017-05-03	18:56:07	-27.8394
98.8	1.64667	2017-05-03	18:56:07	-27.8394
99	1.65	2017-05-03	18:56:08	-27.8394
99.2	1.65333	2017-05-03	18:56:08	-27.3433
99.4	1.65667	2017-05-03	18:56:08	-27.3433
99.6	1.66	2017-05-03	18:56:08	-27.3433
99.8	1.66333	2017-05-03	18:56:08	-27.3433
100	1.66667	2017-05-03	18:56:09	-27.3433
100.2	1.67	2017-05-03	18:56:09	-27.3433
100.4	1.67333	2017-05-03	18:56:09	-27.3433
100.6	1.67667	2017-05-03	18:56:09	-27.3433
100.8	1.68	2017-05-03	18:56:09	-27.3433
101	1.68333	2017-05-03	18:56:10	-27.8394
101.2	1.68667	2017-05-03	18:56:10	-27.8394
101.4	1.69	2017-05-03	18:56:10	-27.8394
101.6	1.69333	2017-05-03	18:56:10	-27.8394
101.8	1.69667	2017-05-03	18:56:10	-27.8394
102	1.7	2017-05-03	18:56:11	-27.8394
102.2	1.70333	2017-05-03	18:56:11	-27.8394
102.4	1.70667	2017-05-03	18:56:11	-27.8394
102.6	1.71	2017-05-03	18:56:11	-27.8394
102.8	1.71333	2017-05-03	18:56:11	-27.8394
103	1.71667	2017-05-03	18:56:12	-27.8394
103.2	1.72	2017-05-03	18:56:12	-27.8394
103.4	1.72333	2017-05-03	18:56:12	-27.8394
103.6	1.72667	2017-05-03	18:56:12	-27.8394
103.8	1.73	2017-05-03	18:56:12	-27.8394
104	1.73333	2017-05-03	18:56:13	-28.3355
104.2	1.73667	2017-05-03	18:56:13	-28.3355
104.4	1.74	2017-05-03	18:56:13	-28.3355
104.6	1.74333	2017-05-03	18:56:13	-28.3355
104.8	1.74667	2017-05-03	18:56:13	-28.3355
105	1.75	2017-05-03	18:56:14	-28.3355
105.2	1.75333	2017-05-03	18:56:14	-28.3355
105.4	1.75667	2017-05-03	18:56:14	-28.3355
105.6	1.76	2017-05-03	18:56:14	-28.3355
105.8	1.76333	2017-05-03	18:56:14	-28.3355
106	1.76667	2017-05-03	18:56:15	-27.8394
106.2	1.77	2017-05-03	18:56:15	-27.8394
106.4	1.77333	2017-05-03	18:56:15	-27.8394
106.6	1.77667	2017-05-03	18:56:15	-27.3433
106.8	1.78	2017-05-03	18:56:15	-27.3433
107	1.78333	2017-05-03	18:56:16	-27.3433
107.2	1.78667	2017-05-03	18:56:16	-27.3433
107.4	1.79	2017-05-03	18:56:16	-26.8472
107.6	1.79333	2017-05-03	18:56:16	-26.8472
107.8	1.79667	2017-05-03	18:56:16	-26.8472
108	1.8	2017-05-03	18:56:17	-27.3433
108.2	1.80333	2017-05-03	18:56:17	-27.3433
108.4	1.80667	2017-05-03	18:56:17	-27.3433
108.6	1.81	2017-05-03	18:56:17	-26.8472
108.8	1.81333	2017-05-03	18:56:17	-26.8472
109	1.81667	2017-05-03	18:56:18	-26.8472
109.2	1.82	2017-05-03	18:56:18	-26.8472
109.4	1.82333	2017-05-03	18:56:18	-26.3512
109.6	1.82667	2017-05-03	18:56:18	-26.3512
109.8	1.83	2017-05-03	18:56:18	-25.8551
110	1.83333	2017-05-03	18:56:19	-25.8551
110.2	1.83667	2017-05-03	18:56:19	-25.8551
110.4	1.84	2017-05-03	18:56:19	-25.8551
110.6	1.84333	2017-05-03	18:56:19	-25.8551
110.8	1.84667	2017-05-03	18:56:19	-25.8551
111	1.85	2017-05-03	18:56:20	-25.8551
111.2	1.85333	2017-05-03	18:56:20	-26.3512
111.4	1.85667	2017-05-03	18:56:20	-26.3512
111.6	1.86	2017-05-03	18:56:20	-26.3512
111.8	1.86333	2017-05-03	18:56:20	-26.3512
112	1.86667	2017-05-03	18:56:21	-26.3512
112.2	1.87	2017-05-03	18:56:21	-26.3512
112.4	1.87333	2017-05-03	18:56:21	-26.3512
112.6	1.87667	2017-05-03	18:56:21	-26.3512
112.8	1.88	2017-05-03	18:56:21	-26.8472
113	1.88333	2017-05-03	18:56:22	-26.8472
113.2	1.88667	2017-05-03	18:56:22	-26.8472
113.4	1.89	2017-05-03	18:56:22	-26.8472
113.6	1.89333	2017-05-03	18:56:22	-26.8472
113.8	1.89667	2017-05-03	18:56:22	-26.8472
114	1.9	2017-05-03	18:56:23	-27.3433
114.2	1.90333	2017-05-03	18:56:23	-26.8472
114.4	1.90667	2017-05-03	18:56:23	-26.8472
114.6	1.91	2017-05-03	18:56:23	-26.8472
114.8	1.91333	2017-05-03	18:56:23	-26.8472
115	1.91667	2017-05-03	18:56:24	-26.8472
115.2	1.92	2017-05-03	18:56:24	-26.3512
115.4	1.92333	2017-05-03	18:56:24	-26.3512
115.6	1.92667	2017-05-03	18:56:24	-26.3512
115.8	1.93	2017-05-03	18:56:24	-25.8551
116	1.93333	2017-05-03	18:56:25	-25.8551
116.2	1.93667	2017-05-03	18:56:25	-25.8551
116.4	1.94	2017-05-03	18:56:25	-25.8551
116.6	1.94333	2017-05-03	18:56:25	-25.8551
116.8	1.94667	2017-05-03	18:56:25	-25.8551
117	1.95	2017-05-03	18:56:26	-25.8551
117.2	1.95333	2017-05-03	18:56:26	-25.8551
117.4	1.95667	2017-05-03	18:56:26	-25.8551
117.6	1.96	2017-05-03	18:56:26	-25.8551
117.8	1.96333	2017-05-03	18:56:26	-25.8551
118	1.96667	2017-05-03	18:56:27	-25.8551
118.2	1.97	2017-05-03	18:56:27	-25.8551
118.4	1.97333	2017-05-03	18:56:27	-25.359
118.6	1.97667	2017-05-03	18:56:27	-25.359
118.8	1.98	2017-05-03	18:56:27	-25.359
119	1.98333	2017-05-03	18:56:28	-24.8629
119.2	1.98667	2017-05-03	18:56:28	-24.8629
119.4	1.99	2017-05-03	18:56:28	-24.8629
119.6	1.99333	2017-05-03	18:56:28	-24.8629
119.8	1.99667	2017-05-03	18:56:28	-24.8629
120	2	2017-05-03	18:56:29	-24.8629
120.2	2.00333	2017-05-03	18:56:29	-24.3668
120.4	2.00667	2017-05-03	18:56:29	-24.3668
120.6	2.01	2017-05-03	18:56:29	-24.8629
120.8	2.01333	2017-05-03	18:56:29	-24.8629
121	2.01667	2017-05-03	18:56:30	-24.8629
121.2	2.02	2017-05-03	18:56:30	-24.8629
121.4	2.02333	2017-05-03	18:56:30	-24.8629
121.6	2.02667	2017-05-03	18:56:30	-24.8629
121.8	2.03	2017-05-03	18:56:30	-24.8629
122	2.03333	2017-05-03	18:56:31	-24.8629
122.2	2.03667	2017-05-03	18:56:31	-25.359
122.4	2.04	2017-05-03	18:56:31	-25.359
122.6	2.04333	2017-05-03	18:56:31	-24.8629
122.8	2.04667	2017-05-03	18:56:31	-25.359
123	2.05	2017-05-03	18:56:32	-25.359
123.2	2.05333	2017-05-03	18:56:32	-25.359
123.4	2.05667	2017-05-03	18:56:32	-25.359
123.6	2.06	2017-05-03	18:56:32	-25.359
123.8	2.06333	2017-05-03	18:56:32	-25.359
124	2.06667	2017-05-03	18:56:33	-25.359
124.2	2.07	2017-05-03	18:56:33	-25.359
124.4	2.07333	2017-05-03	18:56:33	-25.359
124.6	2.07667	2017-05-03	18:56:33	-25.359
124.8	2.08	2017-05-03	18:56:33	-25.359
125	2.08333	2017-05-03	18:56:34	-25.359
125.2	2.08667	2017-05-03	18:56:34	-25.359
125.4	2.09	2017-05-03	18:56:34	-25.359
125.6	2.09333	2017-05-03	18:56:34	-25.359
125.8	2.09667	2017-05-03	18:56:34	-25.359
126	2.1	2017-05-03	18:56:35	-25.359
126.2	2.10333	2017-05-03	18:56:35	-25.359
126.4	2.10667	2017-05-03	18:56:35	-25.8551
126.6	2.11	2017-05-03	18:56:35	-25.359
126.8	2.11333	2017-05-03	18:56:35	-25.359
127	2.11667	2017-05-03	18:56:36	-25.359
127.2	2.12	2017-05-03	18:56:36	-25.359
127.4	2.12333	2017-05-03	18:56:36	-25.359
127.6	2.12667	2017-05-03	18:56:36	-25.8551
127.8	2.13	2017-05-03	18:56:36	-25.8551
128	2.13333	2017-05-03	18:56:37	-25.8551
128.2	2.13667	2017-05-03	18:56:37	-25.8551
128.4	2.14	2017-05-03	18:56:37	-25.8551
128.6	2.14333	2017-05-03	18:56:37	-25.8551
128.8	2.14667	2017-05-03	18:56:37	-25.8551
129	2.15	2017-05-03	18:56:38	-25.8551
129.2	2.15333	2017-05-03	18:56:38	-25.8551
129.4	2.15667	2017-05-03	18:56:38	-25.8551
129.6	2.16	2017-05-03	18:56:38	-25.8551
129.8	2.16333	2017-05-03	18:56:38	-25.8551
130	2.16667	2017-05-03	18:56:39	-25.8551
130.2	2.17	2017-05-03	18:56:39	-25.8551
130.4	2.17333	2017-05-03	18:56:39	-25.8551
130.6	2.17667	2017-05-03	18:56:39	-25.8551
130.8	2.18	2017-05-03	18:56:39	-25.8551
131	2.18333	2017-05-03	18:56:40	-25.8551
131.2	2.18667	2017-05-03	18:56:40	-25.8551
131.4	2.19	2017-05-03	18:56:40	-25.8551
131.6	2.19333	2017-05-03	18:56:40	-25.8551
131.8	2.19667	2017-05-03	18:56:40	-25.8551
132	2.2	2017-05-03	18:56:41	-25.8551
132.2	2.20333	2017-05-03	18:56:41	-25.8551
132.4	2.20667	2017-05-03	18:56:41	-25.359
132.6	2.21	2017-05-03	18:56:41	-25.359
132.8	2.21333	2017-05-03	18:56:41	-25.359
133	2.21667	2017-05-03	18:56:42	-25.359
133.2	2.22	2017-05-03	18:56:42	-25.359
133.4	2.22333	2017-05-03	18:56:42	-25.359
133.6	2.22667	2017-05-03	18:56:42	-25.359
133.8	2.23	2017-05-03	18:56:42	-24.8629
134	2.23333	2017-05-03	18:56:43	-24.8629
134.2	2.23667	2017-05-03	18:56:43	-24.8629
134.4	2.24	2017-05-03	18:56:43	-24.8629
134.6	2.24333	2017-05-03	18:56:43	-24.8629
134.8	2.24667	2017-05-03	18:56:43	-24.8629
135	2.25	2017-05-03	18:56:44	-24.8629
135.2	2.25333	2017-05-03	18:56:44	-24.8629
135.4	2.25667	2017-05-03	18:56:44	-24.8629
135.6	2.26	2017-05-03	18:56:44	-24.8629
135.8	2.26333	2017-05-03	18:56:44	-24.8629
136	2.26667	2017-05-03	18:56:45	-24.8629
136.2	2.27	2017-05-03	18:56:45	-24.8629
136.4	2.27333	2017-05-03	18:56:45	-24.8629
136.6	2.27667	2017-05-03	18:56:45	-24.8629
136.8	2.28	2017-05-03	18:56:45	-24.8629
137	2.28333	2017-05-03	18:56:46	-24.8629
137.2	2.28667	2017-05-03	18:56:46	-24.8629
137.4	2.29	2017-05-03	18:56:46	-24.8629
137.6	2.29333	2017-05-03	18:56:46	-24.3668
137.8	2.29667	2017-05-03	18:56:46	-24.3668
138	2.3	2017-05-03	18:56:47	-24.3668
138.2	2.30333	2017-05-03	18:56:47	-24.3668
138.4	2.30667	2017-05-03	18:56:47	-23.8707
138.6	2.31	2017-05-03	18:56:47	-23.8707
138.8	2.31333	2017-05-03	18:56:47	-23.8707
139	2.31667	2017-05-03	18:56:48	-23.3746
139.2	2.32	2017-05-03	18:56:48	-23.3746
139.4	2.32333	2017-05-03	18:56:48	-23.3746
139.6	2.32667	2017-05-03	18:56:48	-23.3746
139.8	2.33	2017-05-03	18:56:48	-23.3746
140	2.33333	2017-05-03	18:56:49	-23.3746
140.2	2.33667	2017-05-03	18:56:49	-23.3746
140.4	2.34	2017-05-03	18:56:49	-23.3746
140.6	2.34333	2017-05-03	18:56:49	-23.8707
140.8	2.34667	2017-05-03	18:56:49	-23.8707
141	2.35	2017-05-03	18:56:50	-23.8707
141.2	2.35333	2017-05-03	18:56:50	-23.8707
141.4	2.35667	2017-05-03	18:56:50	-23.8707
141.6	2.36	2017-05-03	18:56:50	-24.3668
141.8	2.36333	2017-05-03	18:56:50	-24.3668
142	2.36667	2017-05-03	18:56:51	-24.3668
142.2	2.37	2017-05-03	18:56:51	-24.3668
142.4	2.37333	2017-05-03	18:56:51	-24.3668
142.6	2.37667	2017-05-03	18:56:51	-24.3668
142.8	2.38	2017-05-03	18:56:51	-24.3668
143	2.38333	2017-05-03	18:56:52	-24.3668
143.2	2.38667	2017-05-03	18:56:52	-24.3668
143.4	2.39	2017-05-03	18:56:52	-24.3668
143.6	2.39333	2017-05-03	18:56:52	-24.3668
143.8	2.39667	2017-05-03	18:56:52	-24.3668
144	2.4	2017-05-03	18:56:53	-24.3668
144.2	2.40333	2017-05-03	18:56:53	-24.3668
144.4	2.40667	2017-05-03	18:56:53	-23.8707
144.6	2.41	2017-05-03	18:56:53	-23.3746
144.8	2.41333	2017-05-03	18:56:53	-23.3746
145	2.41667	2017-05-03	18:56:54	-23.3746
145.2	2.42	2017-05-03	18:56:54	-23.3746
145.4	2.42333	2017-05-03	18:56:54	-23.3746
145.6	2.42667	2017-05-03	18:56:54	-23.3746
145.8	2.43	2017-05-03	18:56:54	-23.3746
146	2.43333	2017-05-03	18:56:55	-22.8785
146.2	2.43667	2017-05-03	18:56:55	-22.8785
146.4	2.44	2017-05-03	18:56:55	-22.8785
146.6	2.44333	2017-05-03	18:56:55	-22.3825
146.8	2.44667	2017-05-03	18:56:55	-22.3825
147	2.45	2017-05-03	18:56:56	-22.3825
147.2	2.45333	2017-05-03	18:56:56	-21.8864
147.4	2.45667	2017-05-03	18:56:56	-21.8864
147.6	2.46	2017-05-03	18:56:56	-21.3903
147.8	2.46333	2017-05-03	18:56:56	-21.3903
148	2.46667	2017-05-03	18:56:57	-21.3903
148.2	2.47	2017-05-03	18:56:57	-21.3903
148.4	2.47333	2017-05-03	18:56:57	-21.3903
148.6	2.47667	2017-05-03	18:56:57	-21.3903
148.8	2.48	2017-05-03	18:56:57	-21.3903
149	2.48333	2017-05-03	18:56:58	-21.3903
149.2	2.48667	2017-05-03	18:56:58	-21.3903
149.4	2.49	2017-05-03	18:56:58	-21.3903
149.6	2.49333	2017-05-03	18:56:58	-21.3903
149.8	2.49667	2017-05-03	18:56:58	-21.3903
150	2.5	2017-05-03	18:56:59	-21.8864
150.2	2.50333	2017-05-03	18:56:59	-21.8864
150.4	2.50667	2017-05-03	18:56:59	-21.8864
150.6	2.51	2017-05-03	18:56:59	-21.8864
150.8	2.51333	2017-05-03	18:56:59	-21.8864
151	2.51667	2017-05-03	18:57:00	-21.3903
151.2	2.52	2017-05-03	18:57:00	-21.8864
151.4	2.52333	2017-05-03	18:57:00	-21.3903
151.6	2.52667	2017-05-03	18:57:00	-21.3903
151.8	2.53	2017-05-03	18:57:00	-20.8942
152	2.53333	2017-05-03	18:57:01	-20.8942
152.2	2.53667	2017-05-03	18:57:01	-20.3981
152.4	2.54	2017-05-03	18:57:01	-20.3981
152.6	2.54333	2017-05-03	18:57:01	-20.3981
152.8	2.54667	2017-05-03	18:57:01	-19.902
153	2.55	2017-05-03	18:57:02	-19.902
153.2	2.55333	2017-05-03	18:57:02	-19.902
153.4	2.55667	2017-05-03	18:57:02	-19.902
153.6	2.56	2017-05-03	18:57:02	-19.902
153.8	2.56333	2017-05-03	18:57:02	-19.4059
154	2.56667	2017-05-03	18:57:03	-19.4059
154.2	2.57	2017-05-03	18:57:03	-18.9098
154.4	2.57333	2017-05-03	18:57:03	-18.4138
154.6	2.57667	2017-05-03	18:57:03	-17.9177
154.8	2.58	2017-05-03	18:57:03	-17.9177
155	2.58333	2017-05-03	18:57:04	-17.9177
155.2	2.58667	2017-05-03	18:57:04	-17.9177
155.4	2.59	2017-05-03	18:57:04	-17.9177
155.6	2.59333	2017-05-03	18:57:04	-17.9177
155.8	2.59667	2017-05-03	18:57:04	-17.9177
156	2.6	2017-05-03	18:57:05	-17.9177
156.2	2.60333	2017-05-03	18:57:05	-17.9177
156.4	2.60667	2017-05-03	18:57:05	-17.9177
156.6	2.61	2017-05-03	18:57:05	-17.9177
156.8	2.61333	2017-05-03	18:57:05	-17.9177
157	2.61667	2017-05-03	18:57:06	-17.9177
157.2	2.62	2017-05-03	18:57:06	-17.9177
157.4	2.62333	2017-05-03	18:57:06	-17.9177
157.6	2.62667	2017-05-03	18:57:06	-17.9177
157.8	2.63	2017-05-03	18:57:06	-17.9177
158	2.63333	2017-05-03	18:57:07	-17.4216
158.2	2.63667	2017-05-03	18:57:07	-16.9255
158.4	2.64	2017-05-03	18:57:07	-16.9255
158.6	2.64333	2017-05-03	18:57:07	-16.4294
158.8	2.64667	2017-05-03	18:57:07	-16.4294
159	2.65	2017-05-03	18:57:08	-15.9333
159.2	2.65333	2017-05-03	18:57:08	-15.9333
159.4	2.65667	2017-05-03	18:57:08	-15.9333
159.6	2.66	2017-05-03	18:57:08	-15.4372
159.8	2.66333	2017-05-03	18:57:08	-15.4372
160	2.66667	2017-05-03	18:57:09	-15.4372
160.2	2.67	2017-05-03	18:57:09	-14.9411
160.4	2.67333	2017-05-03	18:57:09	-14.9411
160.6	2.67667	2017-05-03	18:57:09	-14.4451
160.8	2.68	2017-05-03	18:57:09	-13.949
161	2.68333	2017-05-03	18:57:10	-13.949
161.2	2.68667	2017-05-03	18:57:10	-13.4529
161.4	2.69	2017-05-03	18:57:10	-12.9568
161.6	2.69333	2017-05-03	18:57:10	-12.9568
161.8	2.69667	2017-05-03	18:57:10	-12.9568
162	2.7	2017-05-03	18:57:11	-12.4607
162.2	2.70333	2017-05-03	18:57:11	-12.4607
162.4	2.70667	2017-05-03	18:57:11	-12.4607
162.6	2.71	2017-05-03	18:57:11	-12.4607
162.8	2.71333	2017-05-03	18:57:11	-12.4607
163	2.71667	2017-05-03	18:57:12	-12.4607
163.2	2.72	2017-05-03	18:57:12	-12.4607
163.4	2.72333	2017-05-03	18:57:12	-11.9646
163.6	2.72667	2017-05-03	18:57:12	-11.9646
163.8	2.73	2017-05-03	18:57:12	-11.9646
164	2.73333	2017-05-03	18:57:13	-11.9646
164.2	2.73667	2017-05-03	18:57:13	-11.4685
164.4	2.74	2017-05-03	18:57:13	-11.4685
164.6	2.74333	2017-05-03	18:57:13	-11.4685
164.8	2.74667	2017-05-03	18:57:13	-11.4685
165	2.75	2017-05-03	18:57:14	-11.4685
165.2	2.75333	2017-05-03	18:57:14	-10.9724
165.4	2.75667	2017-05-03	18:57:14	-10.9724
165.6	2.76	2017-05-03	18:57:14	-10.4764
165.8	2.76333	2017-05-03	18:57:14	-10.4764
166	2.76667	2017-05-03	18:57:15	-9.98027
166.2	2.77	2017-05-03	18:57:15	-9.48418
166.4	2.77333	2017-05-03	18:57:15	-9.48418
166.6	2.77667	2017-05-03	18:57:15	-8.9881
166.8	2.78	2017-05-03	18:57:15	-8.9881
167	2.78333	2017-05-03	18:57:16	-8.49201
167.2	2.78667	2017-05-03	18:57:16	-8.49201
167.4	2.79	2017-05-03	18:57:16	-8.49201
167.6	2.79333	2017-05-03	18:57:16	-7.99592
167.8	2.79667	2017-05-03	18:57:16	-7.99592
168	2.8	2017-05-03	18:57:17	-7.99592
168.2	2.80333	2017-05-03	18:57:17	-7.49983
168.4	2.80667	2017-05-03	18:57:17	-7.00375
168.6	2.81	2017-05-03	18:57:17	-7.00375
168.8	2.81333	2017-05-03	18:57:17	-6.50766
169	2.81667	2017-05-03	18:57:18	-6.01157
169.2	2.82	2017-05-03	18:57:18	-6.01157
169.4	2.82333	2017-05-03	18:57:18	-6.01157
169.6	2.82667	2017-05-03	18:57:18	-6.01157
169.8	2.83	2017-05-03	18:57:18	-6.01157
170	2.83333	2017-05-03	18:57:19	-6.01157
170.2	2.83667	2017-05-03	18:57:19	-6.01157
170.4	2.84	2017-05-03	18:57:19	-6.01157
170.6	2.84333	2017-05-03	18:57:19	-6.01157
170.8	2.84667	2017-05-03	18:57:19	-6.50766
171	2.85	2017-05-03	18:57:20	-6.01157
171.2	2.85333	2017-05-03	18:57:20	-6.50766
171.4	2.85667	2017-05-03	18:57:20	-6.50766
171.6	2.86	2017-05-03	18:57:20	-6.50766
171.8	2.86333	2017-05-03	18:57:20	-6.50766
172	2.86667	2017-05-03	18:57:21	-6.50766
172.2	2.87	2017-05-03	18:57:21	-6.50766
172.4	2.87333	2017-05-03	18:57:21	-6.50766
172.6	2.87667	2017-05-03	18:57:21	-6.50766
172.8	2.88	2017-05-03	18:57:21	-6.50766
173	2.88333	2017-05-03	18:57:22	-6.01157
173.2	2.88667	2017-05-03	18:57:22	-6.01157
173.4	2.89	2017-05-03	18:57:22	-6.01157
173.6	2.89333	2017-05-03	18:57:22	-6.50766
173.8	2.89667	2017-05-03	18:57:22	-6.50766
174	2.9	2017-05-03	18:57:23	-7.00375
174.2	2.90333	2017-05-03	18:57:23	-7.00375
174.4	2.90667	2017-05-03	18:57:23	-7.00375
174.6	2.91	2017-05-03	18:57:23	-7.00375
174.8	2.91333	2017-05-03	18:57:23	-7.00375
175	2.91667	2017-05-03	18:57:24	-7.00375
175.2	2.92	2017-05-03	18:57:24	-6.50766
175.4	2.92333	2017-05-03	18:57:24	-7.00375
175.6	2.92667	2017-05-03	18:57:24	-7.00375
175.8	2.93	2017-05-03	18:57:24	-7.49983
176	2.93333	2017-05-03	18:57:25	-7.99592
176.2	2.93667	2017-05-03	18:57:25	-8.49201
176.4	2.94	2017-05-03	18:57:25	-8.9881
176.6	2.94333	2017-05-03	18:57:25	-8.9881
176.8	2.94667	2017-05-03	18:57:25	-9.48418
177	2.95	2017-05-03	18:57:26	-9.98027
177.2	2.95333	2017-05-03	18:57:26	-10.4764
177.4	2.95667	2017-05-03	18:57:26	-10.4764
177.6	2.96	2017-05-03	18:57:26	-11.4685
177.8	2.96333	2017-05-03	18:57:26	-11.4685
178	2.96667	2017-05-03	18:57:27	-11.9646
178.2	2.97	2017-05-03	18:57:27	-12.4607
178.4	2.97333	2017-05-03	18:57:27	-12.9568
178.6	2.97667	2017-05-03	18:57:27	-12.9568
178.8	2.98	2017-05-03	18:57:27	-12.9568
179	2.98333	2017-05-03	18:57:28	-13.4529
179.2	2.98667	2017-05-03	18:57:28	-13.4529
179.4	2.99	2017-05-03	18:57:28	-13.4529
179.6	2.99333	2017-05-03	18:57:28	-13.949
179.8	2.99667	2017-05-03	18:57:28	-13.949
180	3	2017-05-03	18:57:29	-14.4451
180.2	3.00333	2017-05-03	18:57:29	-14.9411
180.4	3.00667	2017-05-03	18:57:29	-15.4372
180.6	3.01	2017-05-03	18:57:29	-15.4372
180.8	3.01333	2017-05-03	18:57:29	-15.9333
181	3.01667	2017-05-03	18:57:30	-15.9333
181.2	3.02	2017-05-03	18:57:30	-16.4294
181.4	3.02333	2017-05-03	18:57:30	-16.4294
181.6	3.02667	2017-05-03	18:57:30	-16.4294
181.8	3.03	2017-05-03	18:57:30	-16.9255
182	3.03333	2017-05-03	18:57:31	-16.9255
182.2	3.03667	2017-05-03	18:57:31	-17.4216
182.4	3.04	2017-05-03	18:57:31	-17.4216
182.6	3.04333	2017-05-03	18:57:31	-17.9177
182.8	3.04667	2017-05-03	18:57:31	-18.4138
183	3.05	2017-05-03	18:57:32	-18.9098
183.2	3.05333	2017-05-03	18:57:32	-19.4059
183.4	3.05667	2017-05-03	18:57:32	-19.902
183.6	3.06	2017-05-03	18:57:32	-20.3981
183.8	3.06333	2017-05-03	18:57:32	-20.3981
184	3.06667	2017-05-03	18:57:33	-20.8942
184.2	3.07	2017-05-03	18:57:33	-21.3903
184.4	3.07333	2017-05-03	18:57:33	-21.8864
184.6	3.07667	2017-05-03	18:57:33	-22.3825
184.8	3.08	2017-05-03	18:57:33	-22.8785
185	3.08333	2017-05-03	18:57:34	-22.8785
185.2	3.08667	2017-05-03	18:57:34	-23.3746
185.4	3.09	2017-05-03	18:57:34	-23.8707
185.6	3.09333	2017-05-03	18:57:34	-24.3668
185.8	3.09667	2017-05-03	18:57:34	-24.8629
186	3.1	2017-05-03	18:57:35	-24.8629
186.2	3.10333	2017-05-03	18:57:35	-25.359
186.4	3.10667	2017-05-03	18:57:35	-25.8551
186.6	3.11	2017-05-03	18:57:35	-25.8551
186.8	3.11333	2017-05-03	18:57:35	-26.3512
187	3.11667	2017-05-03	18:57:36	-26.3512
187.2	3.12	2017-05-03	18:57:36	-26.8472
187.4	3.12333	2017-05-03	18:57:36	-26.8472
187.6	3.12667	2017-05-03	18:57:36	-26.8472
187.8	3.13	2017-05-03	18:57:36	-27.3433
188	3.13333	2017-05-03	18:57:37	-27.3433
188.2	3.13667	2017-05-03	18:57:37	-27.3433
188.4	3.14	2017-05-03	18:57:37	-27.8394
188.6	3.14333	2017-05-03	18:57:37	-27.8394
188.8	3.14667	2017-05-03	18:57:37	-28.3355
189	3.15	2017-05-03	18:57:38	-28.3355
189.2	3.15333	2017-05-03	18:57:38	-28.8316
189.4	3.15667	2017-05-03	18:57:38	-29.3277
189.6	3.16	2017-05-03	18:57:38	-29.3277
189.8	3.16333	2017-05-03	18:57:38	-29.8238
190	3.16667	2017-05-03	18:57:39	-30.3199
190.2	3.17	2017-05-03	18:57:39	-30.3199
190.4	3.17333	2017-05-03	18:57:39	-30.3199
190.6	3.17667	2017-05-03	18:57:39	-30.8159
190.8	3.18	2017-05-03	18:57:39	-30.8159
191	3.18333	2017-05-03	18:57:40	-31.312
191.2	3.18667	2017-05-03	18:57:40	-31.312
191.4	3.19	2017-05-03	18:57:40	-31.312
191.6	3.19333	2017-05-03	18:57:40	-31.312
191.8	3.19667	2017-05-03	18:57:40	-31.8081
192	3.2	2017-05-03	18:57:41	-31.8081
192.2	3.20333	2017-05-03	18:57:41	-31.8081
192.4	3.20667	2017-05-03	18:57:41	-32.3042
192.6	3.21	2017-05-03	18:57:41	-32.3042
192.8	3.21333	2017-05-03	18:57:41	-32.3042
193	3.21667	2017-05-03	18:57:42	-32.8003
193.2	3.22	2017-05-03	18:57:42	-33.2964
193.4	3.22333	2017-05-03	18:57:42	-33.2964
193.6	3.22667	2017-05-03	18:57:42	-33.7925
193.8	3.23	2017-05-03	18:57:42	-33.7925
194	3.23333	2017-05-03	18:57:43	-34.2886
194.2	3.23667	2017-05-03	18:57:43	-34.2886
194.4	3.24	2017-05-03	18:57:43	-34.7846
194.6	3.24333	2017-05-03	18:57:43	-35.2807
194.8	3.24667	2017-05-03	18:57:43	-35.2807
195	3.25	2017-05-03	18:57:44	-35.7768
195.2	3.25333	2017-05-03	18:57:44	-36.2729
195.4	3.25667	2017-05-03	18:57:44	-36.2729
195.6	3.26	2017-05-03	18:57:44	-36.2729
195.8	3.26333	2017-05-03	18:57:44	-36.769
196	3.26667	2017-05-03	18:57:45	-36.769
196.2	3.27	2017-05-03	18:57:45	-37.2651
196.4	3.27333	2017-05-03	18:57:45	-37.2651
196.6	3.27667	2017-05-03	18:57:45	-37.7612
196.8	3.28	2017-05-03	18:57:45	-37.7612
197	3.28333	2017-05-03	18:57:46	-38.2572
197.2	3.28667	2017-05-03	18:57:46	-38.2572
197.4	3.29	2017-05-03	18:57:46	-38.2572
197.6	3.29333	2017-05-03	18:57:46	-38.7533
197.8	3.29667	2017-05-03	18:57:46	-38.7533
198	3.3	2017-05-03	18:57:47	-39.2494
198.2	3.30333	2017-05-03	18:57:47	-39.2494
198.4	3.30667	2017-05-03	18:57:47	-39.7455
198.6	3.31	2017-05-03	18:57:47	-39.7455
198.8	3.31333	2017-05-03	18:57:47	-40.2416
199	3.31667	2017-05-03	18:57:48	-40.2416
199.2	3.32	2017-05-03	18:57:48	-40.7377
199.4	3.32333	2017-05-03	18:57:48	-40.7377
199.6	3.32667	2017-05-03	18:57:48	-40.7377
199.8	3.33	2017-05-03	18:57:48	-41.2338
200	3.33333	2017-05-03	18:57:49	-41.2338
200.2	3.33667	2017-05-03	18:57:49	-41.7299
200.4	3.34	2017-05-03	18:57:49	-41.7299
200.6	3.34333	2017-05-03	18:57:49	-42.2259
200.8	3.34667	2017-05-03	18:57:49	-42.2259
201	3.35	2017-05-03	18:57:50	-42.2259
201.2	3.35333	2017-05-03	18:57:50	-42.722
201.4	3.35667	2017-05-03	18:57:50	-42.722
201.6	3.36	2017-05-03	18:57:50	-42.722
201.8	3.36333	2017-05-03	18:57:50	-43.2181
202	3.36667	2017-05-03	18:57:51	-43.2181
202.2	3.37	2017-05-03	18:57:51	-43.2181
202.4	3.37333	2017-05-03	18:57:51	-43.7142
202.6	3.37667	2017-05-03	18:57:51	-43.7142
202.8	3.38	2017-05-03	18:57:51	-43.7142
203	3.38333	2017-05-03	18:57:52	-43.7142
203.2	3.38667	2017-05-03	18:57:52	-43.7142
203.4	3.39	2017-05-03	18:57:52	-43.7142
203.6	3.39333	2017-05-03	18:57:52	-43.7142
203.8	3.39667	2017-05-03	18:57:52	-43.7142
204	3.4	2017-05-03	18:57:53	-44.2103
204.2	3.40333	2017-05-03	18:57:53	-44.2103
204.4	3.40667	2017-05-03	18:57:53	-44.2103
204.6	3.41	2017-05-03	18:57:53	-44.2103
204.8	3.41333	2017-05-03	18:57:53	-44.2103
205	3.41667	2017-05-03	18:57:54	-44.7064
205.2	3.42	2017-05-03	18:57:54	-44.7064
205.4	3.42333	2017-05-03	18:57:54	-44.7064
205.6	3.42667	2017-05-03	18:57:54	-45.2025
205.8	3.43	2017-05-03	18:57:54	-45.2025
206	3.43333	2017-05-03	18:57:55	-45.2025
206.2	3.43667	2017-05-03	18:57:55	-45.6986
206.4	3.44	2017-05-03	18:57:55	-45.6986
206.6	3.44333	2017-05-03	18:57:55	-45.6986
206.8	3.44667	2017-05-03	18:57:55	-45.6986
207	3.45	2017-05-03	18:57:56	-46.1946
207.2	3.45333	2017-05-03	18:57:56	-46.1946
207.4	3.45667	2017-05-03	18:57:56	-46.1946
207.6	3.46	2017-05-03	18:57:56	-46.1946
207.8	3.46333	2017-05-03	18:57:56	-46.1946
208	3.46667	2017-05-03	18:57:57	-46.1946
208.2	3.47	2017-05-03	18:57:57	-46.1946
208.4	3.47333	2017-05-03	18:57:57	-46.1946
208.6	3.47667	2017-05-03	18:57:57	-46.1946
208.8	3.48	2017-05-03	18:57:57	-46.1946
209	3.48333	2017-05-03	18:57:58	-46.1946
209.2	3.48667	2017-05-03	18:57:58	-46.1946
209.4	3.49	2017-05-03	18:57:58	-46.6907
209.6	3.49333	2017-05-03	18:57:58	-46.6907
209.8	3.49667	2017-05-03	18:57:58	-46.6907
210	3.5	2017-05-03	18:57:59	-46.6907
210.2	3.50333	2017-05-03	18:57:59	-47.1868
210.4	3.50667	2017-05-03	18:57:59	-47.1868
210.6	3.51	2017-05-03	18:57:59	-47.1868
210.8	3.51333	2017-05-03	18:57:59	-47.6829
211	3.51667	2017-05-03	18:58:00	-47.6829
211.2	3.52	2017-05-03	18:58:00	-48.179
211.4	3.52333	2017-05-03	18:58:00	-48.179
211.6	3.52667	2017-05-03	18:58:00	-48.179
211.8	3.53	2017-05-03	18:58:00	-48.179
212	3.53333	2017-05-03	18:58:01	-48.6751
212.2	3.53667	2017-05-03	18:58:01	-48.6751
212.4	3.54	2017-05-03	18:58:01	-48.6751
212.6	3.54333	2017-05-03	18:58:01	-49.1712
212.8	3.54667	2017-05-03	18:58:01	-49.1712
213	3.55	2017-05-03	18:58:02	-49.1712
213.2	3.55333	2017-05-03	18:58:02	-49.6673
213.4	3.55667	2017-05-03	18:58:02	-49.6673
213.6	3.56	2017-05-03	18:58:02	-50.1633
213.8	3.56333	2017-05-03	18:58:02	-50.1633
214	3.56667	2017-05-03	18:58:03	-50.1633
214.2	3.57	2017-05-03	18:58:03	-50.1633
214.4	3.57333	2017-05-03	18:58:03	-50.6594
214.6	3.57667	2017-05-03	18:58:03	-50.6594
214.8	3.58	2017-05-03	18:58:03	-50.6594
215	3.58333	2017-05-03	18:58:04	-50.6594
215.2	3.58667	2017-05-03	18:58:04	-50.6594
215.4	3.59	2017-05-03	18:58:04	-50.6594
215.6	3.59333	2017-05-03	18:58:04	-50.6594
215.8	3.59667	2017-05-03	18:58:04	-50.1633
216	3.6	2017-05-03	18:58:05	-50.6594
216.2	3.60333	2017-05-03	18:58:05	-50.1633
216.4	3.60667	2017-05-03	18:58:05	-50.1633
216.6	3.61	2017-05-03	18:58:05	-50.6594
216.8	3.61333	2017-05-03	18:58:05	-50.6594
217	3.61667	2017-05-03	18:58:06	-50.6594
217.2	3.62	2017-05-03	18:58:06	-50.6594
217.4	3.62333	2017-05-03	18:58:06	-50.6594
217.6	3.62667	2017-05-03	18:58:06	-51.1555
217.8	3.63	2017-05-03	18:58:06	-51.1555
218	3.63333	2017-05-03	18:58:07	-51.1555
218.2	3.63667	2017-05-03	18:58:07	-51.1555
218.4	3.64	2017-05-03	18:58:07	-51.1555
218.6	3.64333	2017-05-03	18:58:07	-51.1555
218.8	3.64667	2017-05-03	18:58:07	-51.1555
219	3.65	2017-05-03	18:58:08	-51.1555
219.2	3.65333	2017-05-03	18:58:08	-50.6594
219.4	3.65667	2017-05-03	18:58:08	-50.6594
219.6	3.66	2017-05-03	18:58:08	-50.6594
219.8	3.66333	2017-05-03	18:58:08	-50.6594
220	3.66667	2017-05-03	18:58:09	-50.6594
220.2	3.67	2017-05-03	18:58:09	-51.1555
220.4	3.67333	2017-05-03	18:58:09	-51.1555
220.6	3.67667	2017-05-03	18:58:09	-51.1555
220.8	3.68	2017-05-03	18:58:09	-51.6516
221	3.68333	2017-05-03	18:58:10	-51.6516
221.2	3.68667	2017-05-03	18:58:10	-51.6516
221.4	3.69	2017-05-03	18:58:10	-52.1477
221.6	3.69333	2017-05-03	18:58:10	-52.1477
221.8	3.69667	2017-05-03	18:58:10	-52.1477
222	3.7	2017-05-03	18:58:11	-52.1477
222.2	3.70333	2017-05-03	18:58:11	-52.6438
222.4	3.70667	2017-05-03	18:58:11	-52.6438
222.6	3.71	2017-05-03	18:58:11	-52.6438
222.8	3.71333	2017-05-03	18:58:11	-52.6438
223	3.71667	2017-05-03	18:58:12	-53.1399
223.2	3.72	2017-05-03	18:58:12	-53.1399
223.4	3.72333	2017-05-03	18:58:12	-53.1399
223.6	3.72667	2017-05-03	18:58:12	-53.1399
223.8	3.73	2017-05-03	18:58:12	-53.636
224	3.73333	2017-05-03	18:58:13	-53.636
224.2	3.73667	2017-05-03	18:58:13	-53.636
224.4	3.74	2017-05-03	18:58:13	-53.636
224.6	3.74333	2017-05-03	18:58:13	-53.636
224.8	3.74667	2017-05-03	18:58:13	-53.1399
225	3.75	2017-05-03	18:58:14	-53.1399
225.2	3.75333	2017-05-03	18:58:14	-53.1399
225.4	3.75667	2017-05-03	18:58:14	-53.1399
225.6	3.76	2017-05-03	18:58:14	-53.1399
225.8	3.76333	2017-05-03	18:58:14	-53.1399
226	3.76667	2017-05-03	18:58:15	-53.1399
226.2	3.77	2017-05-03	18:58:15	-53.1399
226.4	3.77333	2017-05-03	18:58:15	-53.636
226.6	3.77667	2017-05-03	18:58:15	-53.636
226.8	3.78	2017-05-03	18:58:15	-53.636
227	3.78333	2017-05-03	18:58:16	-53.636
227.2	3.78667	2017-05-03	18:58:16	-53.636
227.4	3.79	2017-05-03	18:58:16	-53.636
227.6	3.79333	2017-05-03	18:58:16	-53.636
227.8	3.79667	2017-05-03	18:58:16	-53.636
228	3.8	2017-05-03	18:58:17	-53.636
228.2	3.80333	2017-05-03	18:58:17	-53.1399
228.4	3.80667	2017-05-03	18:58:17	-53.1399
228.6	3.81	2017-05-03	18:58:17	-53.1399
228.8	3.81333	2017-05-03	18:58:17	-53.1399
229	3.81667	2017-05-03	18:58:18	-53.1399
229.2	3.82	2017-05-03	18:58:18	-53.1399
229.4	3.82333	2017-05-03	18:58:18	-53.1399
229.6	3.82667	2017-05-03	18:58:18	-53.636
229.8	3.83	2017-05-03	18:58:18	-53.636
230	3.83333	2017-05-03	18:58:19	-53.636
230.2	3.83667	2017-05-03	18:58:19	-53.636
230.4	3.84	2017-05-03	18:58:19	-54.132
230.6	3.84333	2017-05-03	18:58:19	-54.132
230.8	3.84667	2017-05-03	18:58:19	-54.132
231	3.85	2017-05-03	18:58:20	-54.132
231.2	3.85333	2017-05-03	18:58:20	-54.6281
231.4	3.85667	2017-05-03	18:58:20	-54.6281
231.6	3.86	2017-05-03	18:58:20	-54.6281
231.8	3.86333	2017-05-03	18:58:20	-54.6281
232	3.86667	2017-05-03	18:58:21	-55.1242
232.2	3.87	2017-05-03	18:58:21	-55.1242
232.4	3.87333	2017-05-03	18:58:21	-55.1242
232.6	3.87667	2017-05-03	18:58:21	-55.1242
232.8	3.88	2017-05-03	18:58:21	-55.1242
233	3.88333	2017-05-03	18:58:22	-55.6203
233.2	3.88667	2017-05-03	18:58:22	-55.1242
233.4	3.89	2017-05-03	18:58:22	-55.6203
233.6	3.89333	2017-05-03	18:58:22	-55.1242
233.8	3.89667	2017-05-03	18:58:22	-55.1242
234	3.9	2017-05-03	18:58:23	-55.1242
234.2	3.90333	2017-05-03	18:58:23	-54.6281
234.4	3.90667	2017-05-03	18:58:23	-54.6281
234.6	3.91	2017-05-03	18:58:23	-54.6281
234.8	3.91333	2017-05-03	18:58:23	-54.6281
235	3.91667	2017-05-03	18:58:24	-55.1242
235.2	3.92	2017-05-03	18:58:24	-54.6281
235.4	3.92333	2017-05-03	18:58:24	-55.1242
235.6	3.92667	2017-05-03	18:58:24	-55.1242
235.8	3.93	2017-05-03	18:58:24	-55.1242
236	3.93333	2017-05-03	18:58:25	-55.1242
236.2	3.93667	2017-05-03	18:58:25	-55.1242
236.4	3.94	2017-05-03	18:58:25	-55.1242
236.6	3.94333	2017-05-03	18:58:25	-55.1242
236.8	3.94667	2017-05-03	18:58:25	-54.6281
237	3.95	2017-05-03	18:58:26	-54.6281
237.2	3.95333	2017-05-03	18:58:26	-54.6281
237.4	3.95667	2017-05-03	18:58:26	-54.6281
237.6	3.96	2017-05-03	18:58:26	-54.132
237.8	3.96333	2017-05-03	18:58:26	-54.132
238	3.96667	2017-05-03	18:58:27	-54.132
238.2	3.97	2017-05-03	18:58:27	-54.6281
238.4	3.97333	2017-05-03	18:58:27	-54.6281
238.6	3.97667	2017-05-03	18:58:27	-54.6281
238.8	3.98	2017-05-03	18:58:27	-54.6281
239	3.98333	2017-05-03	18:58:28	-55.1242
239.2	3.98667	2017-05-03	18:58:28	-55.1242
239.4	3.99	2017-05-03	18:58:28	-55.1242
239.6	3.99333	2017-05-03	18:58:28	-55.1242
239.8	3.99667	2017-05-03	18:58:28	-55.1242
240	4	2017-05-03	18:58:29	-55.1242
240.2	4.00333	2017-05-03	18:58:29	-55.6203
240.4	4.00667	2017-05-03	18:58:29	-55.6203
240.6	4.01	2017-05-03	18:58:29	-55.6203
240.8	4.01333	2017-05-03	18:58:29	-55.6203
241	4.01667	2017-05-03	18:58:30	-56.1164
241.2	4.02	2017-05-03	18:58:30	-56.1164
241.4	4.02333	2017-05-03	18:58:30	-56.1164
241.6	4.02667	2017-05-03	18:58:30	-56.1164
241.8	4.03	2017-05-03	18:58:30	-56.1164
242	4.03333	2017-05-03	18:58:31	-56.1164
242.2	4.03667	2017-05-03	18:58:31	-56.1164
242.4	4.04	2017-05-03	18:58:31	-56.1164
242.6	4.04333	2017-05-03	18:58:31	-56.1164
242.8	4.04667	2017-05-03	18:58:31	-56.1164
243	4.05	2017-05-03	18:58:32	-56.1164
243.2	4.05333	2017-05-03	18:58:32	-55.6203
243.4	4.05667	2017-05-03	18:58:32	-55.6203
243.6	4.06	2017-05-03	18:58:32	-55.6203
243.8	4.06333	2017-05-03	18:58:32	-55.6203
244	4.06667	2017-05-03	18:58:33	-55.6203
244.2	4.07	2017-05-03	18:58:33	-55.6203
244.4	4.07333	2017-05-03	18:58:33	-55.6203
244.6	4.07667	2017-05-03	18:58:33	-55.6203
244.8	4.08	2017-05-03	18:58:33	-55.6203
245	4.08333	2017-05-03	18:58:34	-55.6203
245.2	4.08667	2017-05-03	18:58:34	-55.6203
245.4	4.09	2017-05-03	18:58:34	-56.1164
245.6	4.09333	2017-05-03	18:58:34	-55.6203
245.8	4.09667	2017-05-03	18:58:34	-55.6203
246	4.1	2017-05-03	18:58:35	-55.6203
246.2	4.10333	2017-05-03	18:58:35	-55.6203
246.4	4.10667	2017-05-03	18:58:35	-55.6203
246.6	4.11	2017-05-03	18:58:35	-55.6203
246.8	4.11333	2017-05-03	18:58:35	-55.6203
247	4.11667	2017-05-03	18:58:36	-55.1242
247.2	4.12	2017-05-03	18:58:36	-55.1242
247.4	4.12333	2017-05-03	18:58:36	-55.1242
247.6	4.12667	2017-05-03	18:58:36	-55.1242
247.8	4.13	2017-05-03	18:58:36	-55.1242
248	4.13333	2017-05-03	18:58:37	-55.1242
248.2	4.13667	2017-05-03	18:58:37	-55.1242
248.4	4.14	2017-05-03	18:58:37	-55.1242
248.6	4.14333	2017-05-03	18:58:37	-55.1242
248.8	4.14667	2017-05-03	18:58:37	-55.1242
249	4.15	2017-05-03	18:58:38	-55.1242
249.2	4.15333	2017-05-03	18:58:38	-55.1242
249.4	4.15667	2017-05-03	18:58:38	-55.1242
249.6	4.16	2017-05-03	18:58:38	-55.1242
249.8	4.16333	2017-05-03	18:58:38	-55.6203
250	4.16667	2017-05-03	18:58:39	-55.6203
250.2	4.17	2017-05-03	18:58:39	-55.6203
250.4	4.17333	2017-05-03	18:58:39	-55.6203
250.6	4.17667	2017-05-03	18:58:39	-55.6203
250.8	4.18	2017-05-03	18:58:39	-55.6203
251	4.18333	2017-05-03	18:58:40	-55.6203
251.2	4.18667	2017-05-03	18:58:40	-55.6203
251.4	4.19	2017-05-03	18:58:40	-55.6203
251.6	4.19333	2017-05-03	18:58:40	-56.1164
251.8	4.19667	2017-05-03	18:58:40	-56.1164
252	4.2	2017-05-03	18:58:41	-56.1164
252.2	4.20333	2017-05-03	18:58:41	-56.1164
252.4	4.20667	2017-05-03	18:58:41	-56.1164
252.6	4.21	2017-05-03	18:58:41	-56.1164
252.8	4.21333	2017-05-03	18:58:41	-56.1164
253	4.21667	2017-05-03	18:58:42	-56.1164
253.2	4.22	2017-05-03	18:58:42	-56.1164
253.4	4.22333	2017-05-03	18:58:42	-56.1164
253.6	4.22667	2017-05-03	18:58:42	-56.1164
253.8	4.23	2017-05-03	18:58:42	-56.1164
254	4.23333	2017-05-03	18:58:43	-56.1164
254.2	4.23667	2017-05-03	18:58:43	-56.1164
254.4	4.24	2017-05-03	18:58:43	-56.1164
254.6	4.24333	2017-05-03	18:58:43	-56.1164
254.8	4.24667	2017-05-03	18:58:43	-56.6125
255	4.25	2017-05-03	18:58:44	-56.1164
255.2	4.25333	2017-05-03	18:58:44	-56.6125
255.4	4.25667	2017-05-03	18:58:44	-56.6125
255.6	4.26	2017-05-03	18:58:44	-56.6125
255.8	4.26333	2017-05-03	18:58:44	-56.6125
256	4.26667	2017-05-03	18:58:45	-56.6125
256.2	4.27	2017-05-03	18:58:45	-56.6125
256.4	4.27333	2017-05-03	18:58:45	-56.6125
256.6	4.27667	2017-05-03	18:58:45	-56.6125
256.8	4.28	2017-05-03	18:58:45	-56.6125
257	4.28333	2017-05-03	18:58:46	-56.6125
257.2	4.28667	2017-05-03	18:58:46	-56.6125
257.4	4.29	2017-05-03	18:58:46	-56.6125
257.6	4.29333	2017-05-03	18:58:46	-56.6125
257.8	4.29667	2017-05-03	18:58:46	-56.6125
258	4.3	2017-05-03	18:58:47	-56.6125
258.2	4.30333	2017-05-03	18:58:47	-56.6125
258.4	4.30667	2017-05-03	18:58:47	-56.6125
258.6	4.31	2017-05-03	18:58:47	-56.6125
258.8	4.31333	2017-05-03	18:58:47	-56.6125
259	4.31667	2017-05-03	18:58:48	-56.6125
259.2	4.32	2017-05-03	18:58:48	-57.1086
259.4	4.32333	2017-05-03	18:58:48	-56.6125
259.6	4.32667	2017-05-03	18:58:48	-56.6125
259.8	4.33	2017-05-03	18:58:48	-56.6125
260	4.33333	2017-05-03	18:58:49	-57.1086
260.2	4.33667	2017-05-03	18:58:49	-57.1086
260.4	4.34	2017-05-03	18:58:49	-56.6125
260.6	4.34333	2017-05-03	18:58:49	-56.6125
260.8	4.34667	2017-05-03	18:58:49	-57.1086
261	4.35	2017-05-03	18:58:50	-57.1086
261.2	4.35333	2017-05-03	18:58:50	-57.1086
261.4	4.35667	2017-05-03	18:58:50	-57.1086
261.6	4.36	2017-05-03	18:58:50	-57.1086
261.8	4.36333	2017-05-03	18:58:50	-57.1086
262	4.36667	2017-05-03	18:58:51	-57.1086
262.2	4.37	2017-05-03	18:58:51	-57.1086
262.4	4.37333	2017-05-03	18:58:51	-57.1086
262.6	4.37667	2017-05-03	18:58:51	-57.1086
262.8	4.38	2017-05-03	18:58:51	-57.1086
263	4.38333	2017-05-03	18:58:52	-57.1086
263.2	4.38667	2017-05-03	18:58:52	-57.1086
263.4	4.39	2017-05-03	18:58:52	-57.1086
263.6	4.39333	2017-05-03	18:58:52	-57.1086
263.8	4.39667	2017-05-03	18:58:52	-57.1086
264	4.4	2017-05-03	18:58:53	-57.1086
264.2	4.40333	2017-05-03	18:58:53	-57.1086
264.4	4.40667	2017-05-03	18:58:53	-57.1086
264.6	4.41	2017-05-03	18:58:53	-57.1086
264.8	4.41333	2017-05-03	18:58:53	-57.1086
265	4.41667	2017-05-03	18:58:54	-57.1086
265.2	4.42	2017-05-03	18:58:54	-57.1086
265.4	4.42333	2017-05-03	18:58:54	-57.1086
265.6	4.42667	2017-05-03	18:58:54	-57.1086
265.8	4.43	2017-05-03	18:58:54	-57.1086
266	4.43333	2017-05-03	18:58:55	-57.1086
266.2	4.43667	2017-05-03	18:58:55	-57.1086
266.4	4.44	2017-05-03	18:58:55	-57.1086
266.6	4.44333	2017-05-03	18:58:55	-57.1086
266.8	4.44667	2017-05-03	18:58:55	-57.1086
267	4.45	2017-05-03	18:58:56	-57.1086
267.2	4.45333	2017-05-03	18:58:56	-57.1086
267.4	4.45667	2017-05-03	18:58:56	-57.1086
267.6	4.46	2017-05-03	18:58:56	-57.1086
267.8	4.46333	2017-05-03	18:58:56	-56.6125
268	4.46667	2017-05-03	18:58:57	-57.1086
268.2	4.47	2017-05-03	18:58:57	-56.6125
268.4	4.47333	2017-05-03	18:58:57	-56.6125
268.6	4.47667	2017-05-03	18:58:57	-56.6125
268.8	4.48	2017-05-03	18:58:57	-56.6125
269	4.48333	2017-05-03	18:58:58	-56.6125
269.2	4.48667	2017-05-03	18:58:58	-56.6125
269.4	4.49	2017-05-03	18:58:58	-56.6125
269.6	4.49333	2017-05-03	18:58:58	-56.1164
269.8	4.49667	2017-05-03	18:58:58	-56.1164
270	4.5	2017-05-03	18:58:59	-56.1164
270.2	4.50333	2017-05-03	18:58:59	-56.1164
270.4	4.50667	2017-05-03	18:58:59	-56.1164
270.6	4.51	2017-05-03	18:58:59	-56.1164
270.8	4.51333	2017-05-03	18:58:59	-56.1164
271	4.51667	2017-05-03	18:59:00	-56.1164
271.2	4.52	2017-05-03	18:59:00	-55.6203
271.4	4.52333	2017-05-03	18:59:00	-55.6203
271.6	4.52667	2017-05-03	18:59:00	-55.6203
271.8	4.53	2017-05-03	18:59:00	-55.6203
272	4.53333	2017-05-03	18:59:01	-55.6203
272.2	4.53667	2017-05-03	18:59:01	-55.6203
272.4	4.54	2017-05-03	18:59:01	-55.6203
272.6	4.54333	2017-05-03	18:59:01	-55.6203
272.8	4.54667	2017-05-03	18:59:01	-55.6203
273	4.55	2017-05-03	18:59:02	-55.6203
273.2	4.55333	2017-05-03	18:59:02	-55.6203
273.4	4.55667	2017-05-03	18:59:02	-55.6203
273.6	4.56	2017-05-03	18:59:02	-55.6203
273.8	4.56333	2017-05-03	18:59:02	-55.6203
274	4.56667	2017-05-03	18:59:03	-55.1242
274.2	4.57	2017-05-03	18:59:03	-55.1242
274.4	4.57333	2017-05-03	18:59:03	-55.1242
274.6	4.57667	2017-05-03	18:59:03	-55.1242
274.8	4.58	2017-05-03	18:59:03	-55.1242
275	4.58333	2017-05-03	18:59:04	-54.6281
275.2	4.58667	2017-05-03	18:59:04	-54.6281
275.4	4.59	2017-05-03	18:59:04	-54.6281
275.6	4.59333	2017-05-03	18:59:04	-54.6281
275.8	4.59667	2017-05-03	18:59:04	-54.6281
276	4.6	2017-05-03	18:59:05	-54.6281
276.2	4.60333	2017-05-03	18:59:05	-54.6281
276.4	4.60667	2017-05-03	18:59:05	-54.6281
276.6	4.61	2017-05-03	18:59:05	-54.6281
276.8	4.61333	2017-05-03	18:59:05	-54.6281
277	4.61667	2017-05-03	18:59:06	-55.1242
277.2	4.62	2017-05-03	18:59:06	-55.1242
277.4	4.62333	2017-05-03	18:59:06	-55.1242
277.6	4.62667	2017-05-03	18:59:06	-55.1242
277.8	4.63	2017-05-03	18:59:06	-55.1242
278	4.63333	2017-05-03	18:59:07	-55.1242
278.2	4.63667	2017-05-03	18:59:07	-55.1242
278.4	4.64	2017-05-03	18:59:07	-55.1242
278.6	4.64333	2017-05-03	18:59:07	-55.1242
278.8	4.64667	2017-05-03	18:59:07	-55.6203
279	4.65	2017-05-03	18:59:08	-55.6203
279.2	4.65333	2017-05-03	18:59:08	-55.6203
279.4	4.65667	2017-05-03	18:59:08	-55.6203
279.6	4.66	2017-05-03	18:59:08	-55.6203
279.8	4.66333	2017-05-03	18:59:08	-56.1164
280	4.66667	2017-05-03	18:59:09	-55.6203
280.2	4.67	2017-05-03	18:59:09	-56.1164
280.4	4.67333	2017-05-03	18:59:09	-56.1164
280.6	4.67667	2017-05-03	18:59:09	-56.1164
280.8	4.68	2017-05-03	18:59:09	-56.1164
281	4.68333	2017-05-03	18:59:10	-56.1164
281.2	4.68667	2017-05-03	18:59:10	-56.1164
281.4	4.69	2017-05-03	18:59:10	-55.6203
281.6	4.69333	2017-05-03	18:59:10	-55.6203
281.8	4.69667	2017-05-03	18:59:10	-55.6203
282	4.7	2017-05-03	18:59:11	-55.6203
282.2	4.70333	2017-05-03	18:59:11	-55.1242
282.4	4.70667	2017-05-03	18:59:11	-55.1242
282.6	4.71	2017-05-03	18:59:11	-55.1242
282.8	4.71333	2017-05-03	18:59:11	-55.1242
283	4.71667	2017-05-03	18:59:12	-55.1242
283.2	4.72	2017-05-03	18:59:12	-55.1242
283.4	4.72333	2017-05-03	18:59:12	-55.1242
283.6	4.72667	2017-05-03	18:59:12	-55.1242
283.8	4.73	2017-05-03	18:59:12	-55.1242
284	4.73333	2017-05-03	18:59:13	-55.1242
284.2	4.73667	2017-05-03	18:59:13	-55.1242
284.4	4.74	2017-05-03	18:59:13	-55.1242
284.6	4.74333	2017-05-03	18:59:13	-55.1242
284.8	4.74667	2017-05-03	18:59:13	-54.6281
285	4.75	2017-05-03	18:59:14	-54.6281
285.2	4.75333	2017-05-03	18:59:14	-54.6281
285.4	4.75667	2017-05-03	18:59:14	-54.132
285.6	4.76	2017-05-03	18:59:14	-54.132
285.8	4.76333	2017-05-03	18:59:14	-54.132
286	4.76667	2017-05-03	18:59:15	-54.132
286.2	4.77	2017-05-03	18:59:15	-54.132
286.4	4.77333	2017-05-03	18:59:15	-54.6281
286.6	4.77667	2017-05-03	18:59:15	-54.6281
286.8	4.78	2017-05-03	18:59:15	-54.6281
287	4.78333	2017-05-03	18:59:16	-54.6281
287.2	4.78667	2017-05-03	18:59:16	-54.6281
287.4	4.79	2017-05-03	18:59:16	-55.1242
287.6	4.79333	2017-05-03	18:59:16	-55.1242
287.8	4.79667	2017-05-03	18:59:16	-55.1242
288	4.8	2017-05-03	18:59:17	-55.1242
288.2	4.80333	2017-05-03	18:59:17	-55.1242
288.4	4.80667	2017-05-03	18:59:17	-55.1242
288.6	4.81	2017-05-03	18:59:17	-55.1242
288.8	4.81333	2017-05-03	18:59:17	-55.1242
289	4.81667	2017-05-03	18:59:18	-55.6203
289.2	4.82	2017-05-03	18:59:18	-55.1242
289.4	4.82333	2017-05-03	18:59:18	-55.6203
289.6	4.82667	2017-05-03	18:59:18	-55.6203
289.8	4.83	2017-05-03	18:59:18	-55.6203
290	4.83333	2017-05-03	18:59:19	-55.6203
290.2	4.83667	2017-05-03	18:59:19	-55.6203
290.4	4.84	2017-05-03	18:59:19	-56.1164
290.6	4.84333	2017-05-03	18:59:19	-55.6203
290.8	4.84667	2017-05-03	18:59:19	-55.6203
291	4.85	2017-05-03	18:59:20	-55.6203
291.2	4.85333	2017-05-03	18:59:20	-55.6203
291.4	4.85667	2017-05-03	18:59:20	-55.6203
291.6	4.86	2017-05-03	18:59:20	-55.6203
291.8	4.86333	2017-05-03	18:59:20	-55.1242
292	4.86667	2017-05-03	18:59:21	-55.1242
292.2	4.87	2017-05-03	18:59:21	-55.1242
292.4	4.87333	2017-05-03	18:59:21	-55.1242
292.6	4.87667	2017-05-03	18:59:21	-55.1242
292.8	4.88	2017-05-03	18:59:21	-54.6281
293	4.88333	2017-05-03	18:59:22	-54.6281
293.2	4.88667	2017-05-03	18:59:22	-54.6281
293.4	4.89	2017-05-03	18:59:22	-54.6281
293.6	4.89333	2017-05-03	18:59:22	-55.1242
293.8	4.89667	2017-05-03	18:59:22	-55.1242
294	4.9	2017-05-03	18:59:23	-55.1242
294.2	4.90333	2017-05-03	18:59:23	-55.1242
294.4	4.90667	2017-05-03	18:59:23	-55.1242
294.6	4.91	2017-05-03	18:59:23	-55.1242
294.8	4.91333	2017-05-03	18:59:23	-55.1242
295	4.91667	2017-05-03	18:59:24	-55.1242
295.2	4.92	2017-05-03	18:59:24	-54.6281
295.4	4.92333	2017-05-03	18:59:24	-54.6281
295.6	4.92667	2017-05-03	18:59:24	-54.6281
295.8	4.93	2017-05-03	18:59:24	-54.6281
296	4.93333	2017-05-03	18:59:25	-54.132
296.2	4.93667	2017-05-03	18:59:25	-54.132
296.4	4.94	2017-05-03	18:59:25	-54.132
296.6	4.94333	2017-05-03	18:59:25	-54.132
296.8	4.94667	2017-05-03	18:59:25	-53.636
297	4.95	2017-05-03	18:59:26	-54.132
297.2	4.95333	2017-05-03	18:59:26	-53.636
297.4	4.95667	2017-05-03	18:59:26	-53.636
297.6	4.96	2017-05-03	18:59:26	-53.636
297.8	4.96333	2017-05-03	18:59:26	-53.636
298	4.96667	2017-05-03	18:59:27	-54.132
298.2	4.97	2017-05-03	18:59:27	-54.132
298.4	4.97333	2017-05-03	18:59:27	-54.132
298.6	4.97667	2017-05-03	18:59:27	-54.132
298.8	4.98	2017-05-03	18:59:27	-54.132
299	4.98333	2017-05-03	18:59:28	-54.132
299.2	4.98667	2017-05-03	18:59:28	-54.132
299.4	4.99	2017-05-03	18:59:28	-54.132
299.6	4.99333	2017-05-03	18:59:28	-54.6281
299.8	4.99667	2017-05-03	18:59:28	-54.6281
300	5	2017-05-03	18:59:29	-54.6281
300.2	5.00333	2017-05-03	18:59:29	-54.6281
300.4	5.00667	2017-05-03	18:59:29	-54.6281
300.6	5.01	2017-05-03	18:59:29	-54.6281
300.8	5.01333	2017-05-03	18:59:29	-54.6281
301	5.01667	2017-05-03	18:59:30	-54.6281
301.2	5.02	2017-05-03	18:59:30	-54.6281
301.4	5.02333	2017-05-03	18:59:30	-54.6281
301.6	5.02667	2017-05-03	18:59:30	-55.1242
301.8	5.03	2017-05-03	18:59:30	-55.1242
302	5.03333	2017-05-03	18:59:31	-55.1242
302.2	5.03667	2017-05-03	18:59:31	-55.1242
302.4	5.04	2017-05-03	18:59:31	-55.1242
302.6	5.04333	2017-05-03	18:59:31	-55.1242
302.8	5.04667	2017-05-03	18:59:31	-55.1242
303	5.05	2017-05-03	18:59:32	-55.1242
303.2	5.05333	2017-05-03	18:59:32	-55.1242
303.4	5.05667	2017-05-03	18:59:32	-54.6281
303.6	5.06	2017-05-03	18:59:32	-54.6281
303.8	5.06333	2017-05-03	18:59:32	-54.6281
304	5.06667	2017-05-03	18:59:33	-54.6281
304.2	5.07	2017-05-03	18:59:33	-54.6281
304.4	5.07333	2017-05-03	18:59:33	-54.132
304.6	5.07667	2017-05-03	18:59:33	-54.132
304.8	5.08	2017-05-03	18:59:33	-54.132
305	5.08333	2017-05-03	18:59:34	-54.132
305.2	5.08667	2017-05-03	18:59:34	-54.132
305.4	5.09	2017-05-03	18:59:34	-54.132
305.6	5.09333	2017-05-03	18:59:34	-54.132
305.8	5.09667	2017-05-03	18:59:34	-54.132
306	5.1	2017-05-03	18:59:35	-54.132
306.2	5.10333	2017-05-03	18:59:35	-54.132
306.4	5.10667	2017-05-03	18:59:35	-54.132
306.6	5.11	2017-05-03	18:59:35	-54.132
306.8	5.11333	2017-05-03	18:59:35	-54.132
307	5.11667	2017-05-03	18:59:36	-54.132
307.2	5.12	2017-05-03	18:59:36	-54.132
307.4	5.12333	2017-05-03	18:59:36	-54.132
307.6	5.12667	2017-05-03	18:59:36	-54.132
307.8	5.13	2017-05-03	18:59:36	-54.132
308	5.13333	2017-05-03	18:59:37	-53.636
308.2	5.13667	2017-05-03	18:59:37	-53.636
308.4	5.14	2017-05-03	18:59:37	-53.636
308.6	5.14333	2017-05-03	18:59:37	-53.636
308.8	5.14667	2017-05-03	18:59:37	-53.1399
309	5.15	2017-05-03	18:59:38	-53.1399
309.2	5.15333	2017-05-03	18:59:38	-53.1399
309.4	5.15667	2017-05-03	18:59:38	-53.1399
309.6	5.16	2017-05-03	18:59:38	-53.1399
309.8	5.16333	2017-05-03	18:59:38	-53.1399
310	5.16667	2017-05-03	18:59:39	-52.6438
310.2	5.17	2017-05-03	18:59:39	-52.6438
310.4	5.17333	2017-05-03	18:59:39	-52.6438
310.6	5.17667	2017-05-03	18:59:39	-53.1399
310.8	5.18	2017-05-03	18:59:39	-53.1399
311	5.18333	2017-05-03	18:59:40	-53.1399
311.2	5.18667	2017-05-03	18:59:40	-53.1399
311.4	5.19	2017-05-03	18:59:40	-53.1399
311.6	5.19333	2017-05-03	18:59:40	-53.1399
311.8	5.19667	2017-05-03	18:59:40	-53.1399
312	5.2	2017-05-03	18:59:41	-53.636
312.2	5.20333	2017-05-03	18:59:41	-53.636
312.4	5.20667	2017-05-03	18:59:41	-53.636
312.6	5.21	2017-05-03	18:59:41	-53.636
312.8	5.21333	2017-05-03	18:59:41	-53.636
313	5.21667	2017-05-03	18:59:42	-53.636
313.2	5.22	2017-05-03	18:59:42	-53.636
313.4	5.22333	2017-05-03	18:59:42	-53.636
313.6	5.22667	2017-05-03	18:59:42	-53.636
313.8	5.23	2017-05-03	18:59:42	-53.636
314	5.23333	2017-05-03	18:59:43	-53.636
314.2	5.23667	2017-05-03	18:59:43	-53.636
314.4	5.24	2017-05-03	18:59:43	-54.132
314.6	5.24333	2017-05-03	18:59:43	-54.132
314.8	5.24667	2017-05-03	18:59:43	-54.132
315	5.25	2017-05-03	18:59:44	-54.132
315.2	5.25333	2017-05-03	18:59:44	-54.132
315.4	5.25667	2017-05-03	18:59:44	-54.132
315.6	5.26	2017-05-03	18:59:44	-54.132
315.8	5.26333	2017-05-03	18:59:44	-54.132
316	5.26667	2017-05-03	18:59:45	-54.132
316.2	5.27	2017-05-03	18:59:45	-54.132
316.4	5.27333	2017-05-03	18:59:45	-54.132
316.6	5.27667	2017-05-03	18:59:45	-54.132
316.8	5.28	2017-05-03	18:59:45	-54.132
317	5.28333	2017-05-03	18:59:46	-53.636
317.2	5.28667	2017-05-03	18:59:46	-53.636
317.4	5.29	2017-05-03	18:59:46	-53.636
317.6	5.29333	2017-05-03	18:59:46	-53.1399
317.8	5.29667	2017-05-03	18:59:46	-53.1399
318	5.3	2017-05-03	18:59:47	-53.1399
318.2	5.30333	2017-05-03	18:59:47	-53.1399
318.4	5.30667	2017-05-03	18:59:47	-53.1399
318.6	5.31	2017-05-03	18:59:47	-53.1399
318.8	5.31333	2017-05-03	18:59:47	-53.1399
319	5.31667	2017-05-03	18:59:48	-53.1399
319.2	5.32	2017-05-03	18:59:48	-53.1399
319.4	5.32333	2017-05-03	18:59:48	-53.1399
319.6	5.32667	2017-05-03	18:59:48	-53.1399
319.8	5.33	2017-05-03	18:59:48	-53.1399
320	5.33333	2017-05-03	18:59:49	-53.1399
320.2	5.33667	2017-05-03	18:59:49	-53.1399
320.4	5.34	2017-05-03	18:59:49	-53.1399
320.6	5.34333	2017-05-03	18:59:49	-53.1399
320.8	5.34667	2017-05-03	18:59:49	-53.1399
321	5.35	2017-05-03	18:59:50	-53.1399
321.2	5.35333	2017-05-03	18:59:50	-53.1399
321.4	5.35667	2017-05-03	18:59:50	-52.6438
321.6	5.36	2017-05-03	18:59:50	-52.6438
321.8	5.36333	2017-05-03	18:59:50	-52.6438
322	5.36667	2017-05-03	18:59:51	-52.6438
322.2	5.37	2017-05-03	18:59:51	-52.1477
322.4	5.37333	2017-05-03	18:59:51	-52.1477
322.6	5.37667	2017-05-03	18:59:51	-52.1477
322.8	5.38	2017-05-03	18:59:51	-52.1477
323	5.38333	2017-05-03	18:59:52	-52.1477
323.2	5.38667	2017-05-03	18:59:52	-52.1477
323.4	5.39	2017-05-03	18:59:52	-52.1477
323.6	5.39333	2017-05-03	18:59:52	-52.1477
323.8	5.39667	2017-05-03	18:59:52	-52.1477
324	5.4	2017-05-03	18:59:53	-52.1477
324.2	5.40333	2017-05-03	18:59:53	-52.1477
324.4	5.40667	2017-05-03	18:59:53	-52.1477
324.6	5.41	2017-05-03	18:59:53	-52.6438
324.8	5.41333	2017-05-03	18:59:53	-52.6438
325	5.41667	2017-05-03	18:59:54	-52.6438
325.2	5.42	2017-05-03	18:59:54	-52.6438
325.4	5.42333	2017-05-03	18:59:54	-52.6438
325.6	5.42667	2017-05-03	18:59:54	-52.6438
325.8	5.43	2017-05-03	18:59:54	-52.6438
326	5.43333	2017-05-03	18:59:55	-52.6438
326.2	5.43667	2017-05-03	18:59:55	-52.6438
326.4	5.44	2017-05-03	18:59:55	-53.1399
326.6	5.44333	2017-05-03	18:59:55	-53.1399
326.8	5.44667	2017-05-03	18:59:55	-53.1399
327	5.45	2017-05-03	18:59:56	-53.1399
327.2	5.45333	2017-05-03	18:59:56	-53.1399
327.4	5.45667	2017-05-03	18:59:56	-53.1399
327.6	5.46	2017-05-03	18:59:56	-53.1399
327.8	5.46333	2017-05-03	18:59:56	-53.1399
328	5.46667	2017-05-03	18:59:57	-53.636
328.2	5.47	2017-05-03	18:59:57	-53.636
328.4	5.47333	2017-05-03	18:59:57	-53.636
328.6	5.47667	2017-05-03	18:59:57	-53.636
328.8	5.48	2017-05-03	18:59:57	-53.1399
329	5.48333	2017-05-03	18:59:58	-53.1399
329.2	5.48667	2017-05-03	18:59:58	-53.1399
329.4	5.49	2017-05-03	18:59:58	-53.1399
329.6	5.49333	2017-05-03	18:59:58	-53.1399
329.8	5.49667	2017-05-03	18:59:58	-52.6438
330	5.5	2017-05-03	18:59:59	-52.6438
330.2	5.50333	2017-05-03	18:59:59	-52.6438
330.4	5.50667	2017-05-03	18:59:59	-52.6438
330.6	5.51	2017-05-03	18:59:59	-52.6438
330.8	5.51333	2017-05-03	18:59:59	-52.1477
331	5.51667	2017-05-03	19:00:00	-52.6438
331.2	5.52	2017-05-03	19:00:00	-52.1477
331.4	5.52333	2017-05-03	19:00:00	-52.6438
331.6	5.52667	2017-05-03	19:00:00	-52.6438
331.8	5.53	2017-05-03	19:00:00	-52.6438
332	5.53333	2017-05-03	19:00:01	-52.6438
332.2	5.53667	2017-05-03	19:00:01	-52.6438
332.4	5.54	2017-05-03	19:00:01	-52.6438
332.6	5.54333	2017-05-03	19:00:01	-52.6438
332.8	5.54667	2017-05-03	19:00:01	-52.6438
333	5.55	2017-05-03	19:00:02	-52.6438
333.2	5.55333	2017-05-03	19:00:02	-52.6438
333.4	5.55667	2017-05-03	19:00:02	-52.1477
333.6	5.56	2017-05-03	19:00:02	-52.1477
333.8	5.56333	2017-05-03	19:00:02	-52.1477
334	5.56667	2017-05-03	19:00:03	-51.6516
334.2	5.57	2017-05-03	19:00:03	-51.6516
334.4	5.57333	2017-05-03	19:00:03	-51.6516
334.6	5.57667	2017-05-03	19:00:03	-51.6516
334.8	5.58	2017-05-03	19:00:03	-51.6516
335	5.58333	2017-05-03	19:00:04	-51.1555
335.2	5.58667	2017-05-03	19:00:04	-51.1555
335.4	5.59	2017-05-03	19:00:04	-51.1555
335.6	5.59333	2017-05-03	19:00:04	-51.1555
335.8	5.59667	2017-05-03	19:00:04	-51.1555
336	5.6	2017-05-03	19:00:05	-51.1555
336.2	5.60333	2017-05-03	19:00:05	-51.6516
336.4	5.60667	2017-05-03	19:00:05	-51.1555
336.6	5.61	2017-05-03	19:00:05	-51.6516
336.8	5.61333	2017-05-03	19:00:05	-51.6516
337	5.61667	2017-05-03	19:00:06	-51.6516
337.2	5.62	2017-05-03	19:00:06	-51.6516
337.4	5.62333	2017-05-03	19:00:06	-51.6516
337.6	5.62667	2017-05-03	19:00:06	-51.6516
337.8	5.63	2017-05-03	19:00:06	-52.1477
338	5.63333	2017-05-03	19:00:07	-52.1477
338.2	5.63667	2017-05-03	19:00:07	-52.1477
338.4	5.64	2017-05-03	19:00:07	-52.1477
338.6	5.64333	2017-05-03	19:00:07	-52.1477
338.8	5.64667	2017-05-03	19:00:07	-52.1477
339	5.65	2017-05-03	19:00:08	-52.1477
339.2	5.65333	2017-05-03	19:00:08	-52.1477
339.4	5.65667	2017-05-03	19:00:08	-52.1477
339.6	5.66	2017-05-03	19:00:08	-52.1477
339.8	5.66333	2017-05-03	19:00:08	-52.1477
340	5.66667	2017-05-03	19:00:09	-52.1477
340.2	5.67	2017-05-03	19:00:09	-52.6438
340.4	5.67333	2017-05-03	19:00:09	-52.6438
340.6	5.67667	2017-05-03	19:00:09	-52.6438
340.8	5.68	2017-05-03	19:00:09	-52.6438
341	5.68333	2017-05-03	19:00:10	-52.6438
341.2	5.68667	2017-05-03	19:00:10	-52.6438
341.4	5.69	2017-05-03	19:00:10	-52.6438
341.6	5.69333	2017-05-03	19:00:10	-52.6438
341.8	5.69667	2017-05-03	19:00:10	-52.6438
342	5.7	2017-05-03	19:00:11	-52.6438
342.2	5.70333	2017-05-03	19:00:11	-52.6438
342.4	5.70667	2017-05-03	19:00:11	-52.6438
342.6	5.71	2017-05-03	19:00:11	-52.6438
342.8	5.71333	2017-05-03	19:00:11	-52.6438
343	5.71667	2017-05-03	19:00:12	-52.1477
343.2	5.72	2017-05-03	19:00:12	-52.1477
343.4	5.72333	2017-05-03	19:00:12	-52.1477
343.6	5.72667	2017-05-03	19:00:12	-51.6516
343.8	5.73	2017-05-03	19:00:12	-51.6516
344	5.73333	2017-05-03	19:00:13	-51.6516
344.2	5.73667	2017-05-03	19:00:13	-51.6516
344.4	5.74	2017-05-03	19:00:13	-51.6516
344.6	5.74333	2017-05-03	19:00:13	-51.6516
344.8	5.74667	2017-05-03	19:00:13	-52.1477
345	5.75	2017-05-03	19:00:14	-52.1477
345.2	5.75333	2017-05-03	19:00:14	-52.1477
345.4	5.75667	2017-05-03	19:00:14	-52.1477
345.6	5.76	2017-05-03	19:00:14	-52.1477
345.8	5.76333	2017-05-03	19:00:14	-52.1477
346	5.76667	2017-05-03	19:00:15	-51.6516
346.2	5.77	2017-05-03	19:00:15	-51.6516
346.4	5.77333	2017-05-03	19:00:15	-51.1555
346.6	5.77667	2017-05-03	19:00:15	-51.1555
346.8	5.78	2017-05-03	19:00:15	-51.1555
347	5.78333	2017-05-03	19:00:16	-51.1555
347.2	5.78667	2017-05-03	19:00:16	-51.1555
347.4	5.79	2017-05-03	19:00:16	-50.6594
347.6	5.79333	2017-05-03	19:00:16	-50.6594
347.8	5.79667	2017-05-03	19:00:16	-51.1555
348	5.8	2017-05-03	19:00:17	-51.1555
348.2	5.80333	2017-05-03	19:00:17	-51.1555
348.4	5.80667	2017-05-03	19:00:17	-51.1555
348.6	5.81	2017-05-03	19:00:17	-51.1555
348.8	5.81333	2017-05-03	19:00:17	-51.6516
349	5.81667	2017-05-03	19:00:18	-51.6516
349.2	5.82	2017-05-03	19:00:18	-51.6516
349.4	5.82333	2017-05-03	19:00:18	-51.6516
349.6	5.82667	2017-05-03	19:00:18	-51.6516
349.8	5.83	2017-05-03	19:00:18	-51.6516
350	5.83333	2017-05-03	19:00:19	-52.1477
350.2	5.83667	2017-05-03	19:00:19	-52.1477
350.4	5.84	2017-05-03	19:00:19	-52.1477
350.6	5.84333	2017-05-03	19:00:19	-52.1477
350.8	5.84667	2017-05-03	19:00:19	-52.1477
351	5.85	2017-05-03	19:00:20	-52.1477
351.2	5.85333	2017-05-03	19:00:20	-52.6438
351.4	5.85667	2017-05-03	19:00:20	-52.6438
351.6	5.86	2017-05-03	19:00:20	-52.1477
351.8	5.86333	2017-05-03	19:00:20	-52.1477
352	5.86667	2017-05-03	19:00:21	-52.1477
352.2	5.87	2017-05-03	19:00:21	-51.6516
352.4	5.87333	2017-05-03	19:00:21	-51.6516
352.6	5.87667	2017-05-03	19:00:21	-51.6516
352.8	5.88	2017-05-03	19:00:21	-51.6516
353	5.88333	2017-05-03	19:00:22	-51.6516
353.2	5.88667	2017-05-03	19:00:22	-51.6516
353.4	5.89	2017-05-03	19:00:22	-51.6516
353.6	5.89333	2017-05-03	19:00:22	-51.6516
353.8	5.89667	2017-05-03	19:00:22	-51.6516
354	5.9	2017-05-03	19:00:23	-51.6516
354.2	5.90333	2017-05-03	19:00:23	-51.6516
354.4	5.90667	2017-05-03	19:00:23	-51.6516
354.6	5.91	2017-05-03	19:00:23	-51.6516
354.8	5.91333	2017-05-03	19:00:23	-51.6516
355	5.91667	2017-05-03	19:00:24	-51.6516
355.2	5.92	2017-05-03	19:00:24	-51.6516
355.4	5.92333	2017-05-03	19:00:24	-51.6516
355.6	5.92667	2017-05-03	19:00:24	-51.1555
355.8	5.93	2017-05-03	19:00:24	-51.1555
356	5.93333	2017-05-03	19:00:25	-51.1555
356.2	5.93667	2017-05-03	19:00:25	-51.1555
356.4	5.94	2017-05-03	19:00:25	-51.1555
356.6	5.94333	2017-05-03	19:00:25	-51.1555
356.8	5.94667	2017-05-03	19:00:25	-50.6594
357	5.95	2017-05-03	19:00:26	-50.6594
357.2	5.95333	2017-05-03	19:00:26	-50.6594
357.4	5.95667	2017-05-03	19:00:26	-50.6594
357.6	5.96	2017-05-03	19:00:26	-50.6594
357.8	5.96333	2017-05-03	19:00:26	-50.6594
358	5.96667	2017-05-03	19:00:27	-50.6594
358.2	5.97	2017-05-03	19:00:27	-50.6594
358.4	5.97333	2017-05-03	19:00:27	-50.6594
358.6	5.97667	2017-05-03	19:00:27	-50.6594
358.8	5.98	2017-05-03	19:00:27	-50.6594
359	5.98333	2017-05-03	19:00:28	-50.6594
359.2	5.98667	2017-05-03	19:00:28	-50.6594
359.4	5.99	2017-05-03	19:00:28	-50.6594
359.6	5.99333	2017-05-03	19:00:28	-50.6594
359.8	5.99667	2017-05-03	19:00:28	-50.6594
360	6	2017-05-03	19:00:29	-50.6594
360.2	6.00333	2017-05-03	19:00:29	-51.1555
360.4	6.00667	2017-05-03	19:00:29	-51.1555
360.6	6.01	2017-05-03	19:00:29	-51.1555
360.8	6.01333	2017-05-03	19:00:29	-51.1555
361	6.01667	2017-05-03	19:00:30	-51.1555
361.2	6.02	2017-05-03	19:00:30	-51.1555
361.4	6.02333	2017-05-03	19:00:30	-51.1555
361.6	6.02667	2017-05-03	19:00:30	-51.1555
361.8	6.03	2017-05-03	19:00:30	-51.6516
362	6.03333	2017-05-03	19:00:31	-51.6516
362.2	6.03667	2017-05-03	19:00:31	-51.6516
362.4	6.04	2017-05-03	19:00:31	-51.6516
362.6	6.04333	2017-05-03	19:00:31	-51.6516
362.8	6.04667	2017-05-03	19:00:31	-51.6516
363	6.05	2017-05-03	19:00:32	-52.1477
363.2	6.05333	2017-05-03	19:00:32	-52.1477
363.4	6.05667	2017-05-03	19:00:32	-52.1477
363.6	6.06	2017-05-03	19:00:32	-52.1477
363.8	6.06333	2017-05-03	19:00:32	-52.1477
364	6.06667	2017-05-03	19:00:33	-52.1477
364.2	6.07	2017-05-03	19:00:33	-52.1477
364.4	6.07333	2017-05-03	19:00:33	-52.1477
364.6	6.07667	2017-05-03	19:00:33	-52.1477
364.8	6.08	2017-05-03	19:00:33	-52.1477
365	6.08333	2017-05-03	19:00:34	-52.1477
365.2	6.08667	2017-05-03	19:00:34	-51.6516
365.4	6.09	2017-05-03	19:00:34	-51.6516
365.6	6.09333	2017-05-03	19:00:34	-51.6516
365.8	6.09667	2017-05-03	19:00:34	-51.1555
366	6.1	2017-05-03	19:00:35	-51.1555
366.2	6.10333	2017-05-03	19:00:35	-51.1555
366.4	6.10667	2017-05-03	19:00:35	-51.1555
366.6	6.11	2017-05-03	19:00:35	-51.1555
366.8	6.11333	2017-05-03	19:00:35	-51.1555
367	6.11667	2017-05-03	19:00:36	-51.1555
367.2	6.12	2017-05-03	19:00:36	-51.1555
367.4	6.12333	2017-05-03	19:00:36	-51.6516
367.6	6.12667	2017-05-03	19:00:36	-51.1555
367.8	6.13	2017-05-03	19:00:36	-51.6516
368	6.13333	2017-05-03	19:00:37	-51.1555
368.2	6.13667	2017-05-03	19:00:37	-51.1555
368.4	6.14	2017-05-03	19:00:37	-51.1555
368.6	6.14333	2017-05-03	19:00:37	-51.1555
368.8	6.14667	2017-05-03	19:00:37	-50.6594
369	6.15	2017-05-03	19:00:38	-50.6594
369.2	6.15333	2017-05-03	19:00:38	-50.6594
369.4	6.15667	2017-05-03	19:00:38	-50.6594
369.6	6.16	2017-05-03	19:00:38	-50.6594
369.8	6.16333	2017-05-03	19:00:38	-50.6594
370	6.16667	2017-05-03	19:00:39	-50.1633
370.2	6.17	2017-05-03	19:00:39	-50.6594
370.4	6.17333	2017-05-03	19:00:39	-50.6594
370.6	6.17667	2017-05-03	19:00:39	-50.6594
370.8	6.18	2017-05-03	19:00:39	-50.6594
371	6.18333	2017-05-03	19:00:40	-50.6594
371.2	6.18667	2017-05-03	19:00:40	-51.1555
371.4	6.19	2017-05-03	19:00:40	-51.1555
371.6	6.19333	2017-05-03	19:00:40	-51.1555
371.8	6.19667	2017-05-03	19:00:40	-51.1555
372	6.2	2017-05-03	19:00:41	-51.1555
372.2	6.20333	2017-05-03	19:00:41	-51.1555
372.4	6.20667	2017-05-03	19:00:41	-51.6516
372.6	6.21	2017-05-03	19:00:41	-51.6516
372.8	6.21333	2017-05-03	19:00:41	-51.6516
373	6.21667	2017-05-03	19:00:42	-51.6516
373.2	6.22	2017-05-03	19:00:42	-51.6516
373.4	6.22333	2017-05-03	19:00:42	-52.1477
373.6	6.22667	2017-05-03	19:00:42	-52.1477
373.8	6.23	2017-05-03	19:00:42	-52.1477
374	6.23333	2017-05-03	19:00:43	-52.1477
374.2	6.23667	2017-05-03	19:00:43	-52.1477
374.4	6.24	2017-05-03	19:00:43	-52.1477
374.6	6.24333	2017-05-03	19:00:43	-52.1477
374.8	6.24667	2017-05-03	19:00:43	-51.6516
375	6.25	2017-05-03	19:00:44	-51.6516
375.2	6.25333	2017-05-03	19:00:44	-51.6516
375.4	6.25667	2017-05-03	19:00:44	-51.1555
375.6	6.26	2017-05-03	19:00:44	-51.1555
375.8	6.26333	2017-05-03	19:00:44	-51.1555
376	6.26667	2017-05-03	19:00:45	-51.1555
376.2	6.27	2017-05-03	19:00:45	-51.1555
376.4	6.27333	2017-05-03	19:00:45	-51.1555
376.6	6.27667	2017-05-03	19:00:45	-51.1555
376.8	6.28	2017-05-03	19:00:45	-51.1555
377	6.28333	2017-05-03	19:00:46	-51.1555
377.2	6.28667	2017-05-03	19:00:46	-51.6516
377.4	6.29	2017-05-03	19:00:46	-51.6516
377.6	6.29333	2017-05-03	19:00:46	-51.1555
377.8	6.29667	2017-05-03	19:00:46	-51.1555
378	6.3	2017-05-03	19:00:47	-51.1555
378.2	6.30333	2017-05-03	19:00:47	-51.1555
378.4	6.30667	2017-05-03	19:00:47	-50.6594
378.6	6.31	2017-05-03	19:00:47	-50.6594
378.8	6.31333	2017-05-03	19:00:47	-50.6594
379	6.31667	2017-05-03	19:00:48	-50.1633
379.2	6.32	2017-05-03	19:00:48	-50.1633
379.4	6.32333	2017-05-03	19:00:48	-50.1633
379.6	6.32667	2017-05-03	19:00:48	-50.6594
379.8	6.33	2017-05-03	19:00:48	-50.6594
380	6.33333	2017-05-03	19:00:49	-50.6594
380.2	6.33667	2017-05-03	19:00:49	-50.6594
380.4	6.34	2017-05-03	19:00:49	-51.1555
380.6	6.34333	2017-05-03	19:00:49	-51.1555
380.8	6.34667	2017-05-03	19:00:49	-51.1555
381	6.35	2017-05-03	19:00:50	-51.1555
381.2	6.35333	2017-05-03	19:00:50	-51.1555
381.4	6.35667	2017-05-03	19:00:50	-51.1555
381.6	6.36	2017-05-03	19:00:50	-51.1555
381.8	6.36333	2017-05-03	19:00:50	-51.6516
382	6.36667	2017-05-03	19:00:51	-51.6516
382.2	6.37	2017-05-03	19:00:51	-51.6516
382.4	6.37333	2017-05-03	19:00:51	-51.6516
382.6	6.37667	2017-05-03	19:00:51	-51.6516
382.8	6.38	2017-05-03	19:00:51	-52.1477
383	6.38333	2017-05-03	19:00:52	-52.1477
383.2	6.38667	2017-05-03	19:00:52	-52.1477
383.4	6.39	2017-05-03	19:00:52	-52.1477
383.6	6.39333	2017-05-03	19:00:52	-52.1477
383.8	6.39667	2017-05-03	19:00:52	-52.1477
384	6.4	2017-05-03	19:00:53	-51.6516
384.2	6.40333	2017-05-03	19:00:53	-51.6516
384.4	6.40667	2017-05-03	19:00:53	-51.6516
384.6	6.41	2017-05-03	19:00:53	-51.6516
384.8	6.41333	2017-05-03	19:00:53	-51.1555
385	6.41667	2017-05-03	19:00:54	-51.1555
385.2	6.42	2017-05-03	19:00:54	-51.1555
385.4	6.42333	2017-05-03	19:00:54	-51.1555
385.6	6.42667	2017-05-03	19:00:54	-51.1555
385.8	6.43	2017-05-03	19:00:54	-51.1555
386	6.43333	2017-05-03	19:00:55	-51.6516
386.2	6.43667	2017-05-03	19:00:55	-51.1555
386.4	6.44	2017-05-03	19:00:55	-51.6516
386.6	6.44333	2017-05-03	19:00:55	-51.1555
386.8	6.44667	2017-05-03	19:00:55	-51.1555
387	6.45	2017-05-03	19:00:56	-51.1555
387.2	6.45333	2017-05-03	19:00:56	-50.6594
387.4	6.45667	2017-05-03	19:00:56	-50.6594
387.6	6.46	2017-05-03	19:00:56	-50.6594
387.8	6.46333	2017-05-03	19:00:56	-50.1633
388	6.46667	2017-05-03	19:00:57	-50.1633
388.2	6.47	2017-05-03	19:00:57	-50.1633
388.4	6.47333	2017-05-03	19:00:57	-50.1633
388.6	6.47667	2017-05-03	19:00:57	-50.1633
388.8	6.48	2017-05-03	19:00:57	-50.6594
389	6.48333	2017-05-03	19:00:58	-50.1633
389.2	6.48667	2017-05-03	19:00:58	-50.1633
389.4	6.49	2017-05-03	19:00:58	-50.6594
389.6	6.49333	2017-05-03	19:00:58	-50.6594
389.8	6.49667	2017-05-03	19:00:58	-50.6594
390	6.5	2017-05-03	19:00:59	-50.6594
390.2	6.50333	2017-05-03	19:00:59	-50.6594
390.4	6.50667	2017-05-03	19:00:59	-51.1555
390.6	6.51	2017-05-03	19:00:59	-51.1555
390.8	6.51333	2017-05-03	19:00:59	-51.1555
391	6.51667	2017-05-03	19:01:00	-51.1555
391.2	6.52	2017-05-03	19:01:00	-51.1555
391.4	6.52333	2017-05-03	19:01:00	-51.1555
391.6	6.52667	2017-05-03	19:01:00	-51.1555
391.8	6.53	2017-05-03	19:01:00	-51.1555
392	6.53333	2017-05-03	19:01:01	-51.1555
392.2	6.53667	2017-05-03	19:01:01	-51.1555
392.4	6.54	2017-05-03	19:01:01	-51.6516
392.6	6.54333	2017-05-03	19:01:01	-51.6516
392.8	6.54667	2017-05-03	19:01:01	-51.6516
393	6.55	2017-05-03	19:01:02	-51.6516
393.2	6.55333	2017-05-03	19:01:02	-51.6516
393.4	6.55667	2017-05-03	19:01:02	-51.6516
393.6	6.56	2017-05-03	19:01:02	-51.6516
393.8	6.56333	2017-05-03	19:01:02	-51.6516
394	6.56667	2017-05-03	19:01:03	-51.6516
394.2	6.57	2017-05-03	19:01:03	-51.6516
394.4	6.57333	2017-05-03	19:01:03	-51.6516
394.6	6.57667	2017-05-03	19:01:03	-51.6516
394.8	6.58	2017-05-03	19:01:03	-52.1477
395	6.58333	2017-05-03	19:01:04	-52.1477
395.2	6.58667	2017-05-03	19:01:04	-52.1477
395.4	6.59	2017-05-03	19:01:04	-52.1477
395.6	6.59333	2017-05-03	19:01:04	-52.1477
395.8	6.59667	2017-05-03	19:01:04	-52.1477
396	6.6	2017-05-03	19:01:05	-52.1477
396.2	6.60333	2017-05-03	19:01:05	-52.1477
396.4	6.60667	2017-05-03	19:01:05	-52.1477
396.6	6.61	2017-05-03	19:01:05	-52.1477
396.8	6.61333	2017-05-03	19:01:05	-52.1477
397	6.61667	2017-05-03	19:01:06	-52.1477
397.2	6.62	2017-05-03	19:01:06	-52.1477
397.4	6.62333	2017-05-03	19:01:06	-52.1477
397.6	6.62667	2017-05-03	19:01:06	-52.1477
397.8	6.63	2017-05-03	19:01:06	-52.1477
398	6.63333	2017-05-03	19:01:07	-52.1477
398.2	6.63667	2017-05-03	19:01:07	-52.1477
398.4	6.64	2017-05-03	19:01:07	-52.1477
398.6	6.64333	2017-05-03	19:01:07	-52.1477
398.8	6.64667	2017-05-03	19:01:07	-52.1477
399	6.65	2017-05-03	19:01:08	-52.1477
399.2	6.65333	2017-05-03	19:01:08	-52.1477
399.4	6.65667	2017-05-03	19:01:08	-52.1477
399.6	6.66	2017-05-03	19:01:08	-52.1477
[truncated: 12,701 more rows]

## Sheet: vitrification 49%
Relative Time		Date	Time Stamp UTC	bars	Chn 1 Events
0	0	2017-05-03	18:54:29	-33.2964
0.2	0.00333333	2017-05-03	18:54:29	-33.7925
0.4	0.00666667	2017-05-03	18:54:29	-33.7925
0.6	0.01	2017-05-03	18:54:29	-33.7925
0.8	0.0133333	2017-05-03	18:54:29	-34.2886
1	0.0166667	2017-05-03	18:54:30	-34.2886
1.2	0.02	2017-05-03	18:54:30	-34.2886
1.4	0.0233333	2017-05-03	18:54:30	-34.7846
1.6	0.0266667	2017-05-03	18:54:30	-34.7846
1.8	0.03	2017-05-03	18:54:30	-34.7846
2	0.0333333	2017-05-03	18:54:31	-35.2807
2.2	0.0366667	2017-05-03	18:54:31	-34.7846
2.4	0.04	2017-05-03	18:54:31	-35.2807
2.6	0.0433333	2017-05-03	18:54:31	-34.7846
2.8	0.0466667	2017-05-03	18:54:31	-34.7846
3	0.05	2017-05-03	18:54:32	-34.7846
3.2	0.0533333	2017-05-03	18:54:32	-34.2886
3.4	0.0566667	2017-05-03	18:54:32	-34.2886
3.6	0.06	2017-05-03	18:54:32	-34.2886
3.8	0.0633333	2017-05-03	18:54:32	-34.2886
4	0.0666667	2017-05-03	18:54:33	-34.2886
4.2	0.07	2017-05-03	18:54:33	-34.2886
4.4	0.0733333	2017-05-03	18:54:33	-33.7925
4.6	0.0766667	2017-05-03	18:54:33	-34.2886
4.8	0.08	2017-05-03	18:54:33	-33.7925
5	0.0833333	2017-05-03	18:54:34	-33.7925
5.2	0.0866667	2017-05-03	18:54:34	-33.2964
5.4	0.09	2017-05-03	18:54:34	-33.2964
5.6	0.0933333	2017-05-03	18:54:34	-33.2964
5.8	0.0966667	2017-05-03	18:54:34	-33.2964
6	0.1	2017-05-03	18:54:35	-32.8003
6.2	0.103333	2017-05-03	18:54:35	-32.8003
6.4	0.106667	2017-05-03	18:54:35	-32.8003
6.6	0.11	2017-05-03	18:54:35	-33.2964
6.8	0.113333	2017-05-03	18:54:35	-33.2964
7	0.116667	2017-05-03	18:54:36	-33.2964
7.2	0.12	2017-05-03	18:54:36	-33.7925
7.4	0.123333	2017-05-03	18:54:36	-33.7925
7.6	0.126667	2017-05-03	18:54:36	-33.7925
7.8	0.13	2017-05-03	18:54:36	-33.7925
8	0.133333	2017-05-03	18:54:37	-34.2886
8.2	0.136667	2017-05-03	18:54:37	-34.2886
8.4	0.14	2017-05-03	18:54:37	-34.2886
8.6	0.143333	2017-05-03	18:54:37	-34.7846
8.8	0.146667	2017-05-03	18:54:37	-34.7846
9	0.15	2017-05-03	18:54:38	-34.7846
9.2	0.153333	2017-05-03	18:54:38	-35.2807
9.4	0.156667	2017-05-03	18:54:38	-35.2807
9.6	0.16	2017-05-03	18:54:38	-35.2807
9.8	0.163333	2017-05-03	18:54:38	-35.2807
10	0.166667	2017-05-03	18:54:39	-35.2807
10.2	0.17	2017-05-03	18:54:39	-35.2807
10.4	0.173333	2017-05-03	18:54:39	-34.7846
10.6	0.176667	2017-05-03	18:54:39	-34.7846
10.8	0.18	2017-05-03	18:54:39	-34.7846
11	0.183333	2017-05-03	18:54:40	-34.2886
11.2	0.186667	2017-05-03	18:54:40	-34.2886
11.4	0.19	2017-05-03	18:54:40	-34.2886
11.6	0.193333	2017-05-03	18:54:40	-34.2886
11.8	0.196667	2017-05-03	18:54:40	-34.2886
12	0.2	2017-05-03	18:54:41	-34.2886
12.2	0.203333	2017-05-03	18:54:41	-34.2886
12.4	0.206667	2017-05-03	18:54:41	-34.2886
12.6	0.21	2017-05-03	18:54:41	-33.7925
12.8	0.213333	2017-05-03	18:54:41	-33.7925
13	0.216667	2017-05-03	18:54:42	-33.7925
13.2	0.22	2017-05-03	18:54:42	-33.2964
13.4	0.223333	2017-05-03	18:54:42	-33.2964
13.6	0.226667	2017-05-03	18:54:42	-33.2964
13.8	0.23	2017-05-03	18:54:42	-32.8003
14	0.233333	2017-05-03	18:54:43	-33.2964
14.2	0.236667	2017-05-03	18:54:43	-33.2964
14.4	0.24	2017-05-03	18:54:43	-33.2964
14.6	0.243333	2017-05-03	18:54:43	-33.2964
14.8	0.246667	2017-05-03	18:54:43	-33.7925
15	0.25	2017-05-03	18:54:44	-33.7925
15.2	0.253333	2017-05-03	18:54:44	-33.7925
15.4	0.256667	2017-05-03	18:54:44	-34.2886
15.6	0.26	2017-05-03	18:54:44	-34.2886
15.8	0.263333	2017-05-03	18:54:44	-34.2886
16	0.266667	2017-05-03	18:54:45	-34.2886
16.2	0.27	2017-05-03	18:54:45	-34.7846
16.4	0.273333	2017-05-03	18:54:45	-34.7846
16.6	0.276667	2017-05-03	18:54:45	-34.7846
16.8	0.28	2017-05-03	18:54:45	-35.2807
17	0.283333	2017-05-03	18:54:46	-35.2807
17.2	0.286667	2017-05-03	18:54:46	-35.2807
17.4	0.29	2017-05-03	18:54:46	-35.2807
17.6	0.293333	2017-05-03	18:54:46	-35.2807
17.8	0.296667	2017-05-03	18:54:46	-34.7846
18	0.3	2017-05-03	18:54:47	-34.7846
18.2	0.303333	2017-05-03	18:54:47	-34.7846
18.4	0.306667	2017-05-03	18:54:47	-34.7846
18.6	0.31	2017-05-03	18:54:47	-34.2886
18.8	0.313333	2017-05-03	18:54:47	-34.2886
19	0.316667	2017-05-03	18:54:48	-34.2886
19.2	0.32	2017-05-03	18:54:48	-34.2886
19.4	0.323333	2017-05-03	18:54:48	-34.2886
19.6	0.326667	2017-05-03	18:54:48	-34.2886
19.8	0.33	2017-05-03	18:54:48	-34.2886
20	0.333333	2017-05-03	18:54:49	-33.7925
20.2	0.336667	2017-05-03	18:54:49	-33.7925
20.4	0.34	2017-05-03	18:54:49	-33.2964
20.6	0.343333	2017-05-03	18:54:49	-33.2964
20.8	0.346667	2017-05-03	18:54:49	-33.2964
21	0.35	2017-05-03	18:54:50	-32.8003
21.2	0.353333	2017-05-03	18:54:50	-33.2964
21.4	0.356667	2017-05-03	18:54:50	-33.2964
21.6	0.36	2017-05-03	18:54:50	-33.2964
21.8	0.363333	2017-05-03	18:54:50	-33.7925
22	0.366667	2017-05-03	18:54:51	-33.7925
22.2	0.37	2017-05-03	18:54:51	-33.7925
22.4	0.373333	2017-05-03	18:54:51	-33.7925
22.6	0.376667	2017-05-03	18:54:51	-34.2886
22.8	0.38	2017-05-03	18:54:51	-34.2886
23	0.383333	2017-05-03	18:54:52	-34.7846
23.2	0.386667	2017-05-03	18:54:52	-34.7846
23.4	0.39	2017-05-03	18:54:52	-34.7846
23.6	0.393333	2017-05-03	18:54:52	-34.7846
23.8	0.396667	2017-05-03	18:54:52	-35.2807
24	0.4	2017-05-03	18:54:53	-35.2807
24.2	0.403333	2017-05-03	18:54:53	-35.2807
24.4	0.406667	2017-05-03	18:54:53	-35.2807
24.6	0.41	2017-05-03	18:54:53	-34.7846
24.8	0.413333	2017-05-03	18:54:53	-34.7846
25	0.416667	2017-05-03	18:54:54	-34.7846
25.2	0.42	2017-05-03	18:54:54	-34.2886
25.4	0.423333	2017-05-03	18:54:54	-34.2886
25.6	0.426667	2017-05-03	18:54:54	-34.2886
25.8	0.43	2017-05-03	18:54:54	-34.2886
26	0.433333	2017-05-03	18:54:55	-34.2886
26.2	0.436667	2017-05-03	18:54:55	-34.2886
26.4	0.44	2017-05-03	18:54:55	-34.2886
26.6	0.443333	2017-05-03	18:54:55	-34.2886
26.8	0.446667	2017-05-03	18:54:55	-34.2886
27	0.45	2017-05-03	18:54:56	-33.7925
27.2	0.453333	2017-05-03	18:54:56	-33.7925
27.4	0.456667	2017-05-03	18:54:56	-33.2964
27.6	0.46	2017-05-03	18:54:56	-33.2964
27.8	0.463333	2017-05-03	18:54:56	-33.2964
28	0.466667	2017-05-03	18:54:57	-33.2964
28.2	0.47	2017-05-03	18:54:57	-33.2964
28.4	0.473333	2017-05-03	18:54:57	-33.2964
28.6	0.476667	2017-05-03	18:54:57	-33.2964
28.8	0.48	2017-05-03	18:54:57	-33.2964
29	0.483333	2017-05-03	18:54:58	-33.2964
29.2	0.486667	2017-05-03	18:54:58	-33.2964
29.4	0.49	2017-05-03	18:54:58	-33.7925
29.6	0.493333	2017-05-03	18:54:58	-33.2964
29.8	0.496667	2017-05-03	18:54:58	-33.7925
30	0.5	2017-05-03	18:54:59	-34.2886
30.2	0.503333	2017-05-03	18:54:59	-34.2886
30.4	0.506667	2017-05-03	18:54:59	-34.7846
30.6	0.51	2017-05-03	18:54:59	-35.2807
30.8	0.513333	2017-05-03	18:54:59	-35.7768
31	0.516667	2017-05-03	18:55:00	-35.7768
31.2	0.52	2017-05-03	18:55:00	-36.2729
31.4	0.523333	2017-05-03	18:55:00	-36.769
31.6	0.526667	2017-05-03	18:55:00	-37.2651
31.8	0.53	2017-05-03	18:55:00	-37.2651
32	0.533333	2017-05-03	18:55:01	-37.7612
32.2	0.536667	2017-05-03	18:55:01	-38.2572
32.4	0.54	2017-05-03	18:55:01	-38.7533
32.6	0.543333	2017-05-03	18:55:01	-39.2494
32.8	0.546667	2017-05-03	18:55:01	-39.7455
33	0.55	2017-05-03	18:55:02	-40.7377
33.2	0.553333	2017-05-03	18:55:02	-41.2338
33.4	0.556667	2017-05-03	18:55:02	-41.7299
33.6	0.56	2017-05-03	18:55:02	-42.722
33.8	0.563333	2017-05-03	18:55:02	-43.2181
34	0.566667	2017-05-03	18:55:03	-44.2103
34.2	0.57	2017-05-03	18:55:03	-44.7064
34.4	0.573333	2017-05-03	18:55:03	-45.2025
34.6	0.576667	2017-05-03	18:55:03	-45.6986
34.8	0.58	2017-05-03	18:55:03	-46.6907
35	0.583333	2017-05-03	18:55:04	-47.1868
35.2	0.586667	2017-05-03	18:55:04	-48.179
35.4	0.59	2017-05-03	18:55:04	-49.1712
35.6	0.593333	2017-05-03	18:55:04	-50.1633
35.8	0.596667	2017-05-03	18:55:04	-51.6516
36	0.6	2017-05-03	18:55:05	-52.6438
36.2	0.603333	2017-05-03	18:55:05	-53.636
36.4	0.606667	2017-05-03	18:55:05	-53.636
36.6	0.61	2017-05-03	18:55:05	-53.636
36.8	0.613333	2017-05-03	18:55:05	-53.636
37	0.616667	2017-05-03	18:55:06	-53.636
37.2	0.62	2017-05-03	18:55:06	-53.636
37.4	0.623333	2017-05-03	18:55:06	-53.636
37.6	0.626667	2017-05-03	18:55:06	-53.636
37.8	0.63	2017-05-03	18:55:06	-53.636
38	0.633333	2017-05-03	18:55:07	-53.636
38.2	0.636667	2017-05-03	18:55:07	-53.636
38.4	0.64	2017-05-03	18:55:07	-53.636
38.6	0.643333	2017-05-03	18:55:07	-53.636
38.8	0.646667	2017-05-03	18:55:07	-53.636
39	0.65	2017-05-03	18:55:08	-53.1399
39.2	0.653333	2017-05-03	18:55:08	-53.1399
39.4	0.656667	2017-05-03	18:55:08	-53.1399
39.6	0.66	2017-05-03	18:55:08	-52.6438
39.8	0.663333	2017-05-03	18:55:08	-52.6438
40	0.666667	2017-05-03	18:55:09	-52.1477
40.2	0.67	2017-05-03	18:55:09	-52.1477
40.4	0.673333	2017-05-03	18:55:09	-51.6516
40.6	0.676667	2017-05-03	18:55:09	-51.6516
40.8	0.68	2017-05-03	18:55:09	-51.6516
41	0.683333	2017-05-03	18:55:10	-51.6516
41.2	0.686667	2017-05-03	18:55:10	-51.1555
41.4	0.69	2017-05-03	18:55:10	-51.1555
41.6	0.693333	2017-05-03	18:55:10	-51.1555
41.8	0.696667	2017-05-03	18:55:10	-51.1555
42	0.7	2017-05-03	18:55:11	-50.6594
42.2	0.703333	2017-05-03	18:55:11	-50.6594
42.4	0.706667	2017-05-03	18:55:11	-50.1633
42.6	0.71	2017-05-03	18:55:11	-50.1633
42.8	0.713333	2017-05-03	18:55:11	-49.6673
43	0.716667	2017-05-03	18:55:12	-49.1712
43.2	0.72	2017-05-03	18:55:12	-49.1712
43.4	0.723333	2017-05-03	18:55:12	-49.1712
43.6	0.726667	2017-05-03	18:55:12	-48.6751
43.8	0.73	2017-05-03	18:55:12	-48.6751
44	0.733333	2017-05-03	18:55:13	-49.1712
44.2	0.736667	2017-05-03	18:55:13	-48.6751
44.4	0.74	2017-05-03	18:55:13	-48.6751
44.6	0.743333	2017-05-03	18:55:13	-48.6751
44.8	0.746667	2017-05-03	18:55:13	-49.1712
45	0.75	2017-05-03	18:55:14	-49.1712
45.2	0.753333	2017-05-03	18:55:14	-49.1712
45.4	0.756667	2017-05-03	18:55:14	-49.1712
45.6	0.76	2017-05-03	18:55:14	-48.6751
45.8	0.763333	2017-05-03	18:55:14	-49.1712
46	0.766667	2017-05-03	18:55:15	-49.1712
46.2	0.77	2017-05-03	18:55:15	-49.6673
46.4	0.773333	2017-05-03	18:55:15	-50.1633
46.6	0.776667	2017-05-03	18:55:15	-50.1633
46.8	0.78	2017-05-03	18:55:15	-50.1633
47	0.783333	2017-05-03	18:55:16	-50.1633
47.2	0.786667	2017-05-03	18:55:16	-49.6673
47.4	0.79	2017-05-03	18:55:16	-49.6673
47.6	0.793333	2017-05-03	18:55:16	-49.1712
47.8	0.796667	2017-05-03	18:55:16	-49.1712
48	0.8	2017-05-03	18:55:17	-48.6751
48.2	0.803333	2017-05-03	18:55:17	-48.6751
48.4	0.806667	2017-05-03	18:55:17	-48.6751
48.6	0.81	2017-05-03	18:55:17	-48.6751
48.8	0.813333	2017-05-03	18:55:17	-48.6751
49	0.816667	2017-05-03	18:55:18	-48.6751
49.2	0.82	2017-05-03	18:55:18	-48.6751
49.4	0.823333	2017-05-03	18:55:18	-48.179
49.6	0.826667	2017-05-03	18:55:18	-48.179
49.8	0.83	2017-05-03	18:55:18	-48.179
50	0.833333	2017-05-03	18:55:19	-47.6829
50.2	0.836667	2017-05-03	18:55:19	-47.6829
50.4	0.84	2017-05-03	18:55:19	-47.1868
50.6	0.843333	2017-05-03	18:55:19	-46.6907
50.8	0.846667	2017-05-03	18:55:19	-46.6907
51	0.85	2017-05-03	18:55:20	-46.6907
51.2	0.853333	2017-05-03	18:55:20	-46.1946
51.4	0.856667	2017-05-03	18:55:20	-46.1946
51.6	0.86	2017-05-03	18:55:20	-46.1946
51.8	0.863333	2017-05-03	18:55:20	-46.1946
52	0.866667	2017-05-03	18:55:21	-46.1946
52.2	0.87	2017-05-03	18:55:21	-46.1946
52.4	0.873333	2017-05-03	18:55:21	-46.1946
52.6	0.876667	2017-05-03	18:55:21	-46.1946
52.8	0.88	2017-05-03	18:55:21	-46.1946
53	0.883333	2017-05-03	18:55:22	-46.6907
53.2	0.886667	2017-05-03	18:55:22	-46.6907
53.4	0.89	2017-05-03	18:55:22	-46.6907
53.6	0.893333	2017-05-03	18:55:22	-46.6907
53.8	0.896667	2017-05-03	18:55:22	-46.6907
54	0.9	2017-05-03	18:55:23	-46.6907
54.2	0.903333	2017-05-03	18:55:23	-46.6907
54.4	0.906667	2017-05-03	18:55:23	-46.6907
54.6	0.91	2017-05-03	18:55:23	-46.6907
54.8	0.913333	2017-05-03	18:55:23	-46.6907
55	0.916667	2017-05-03	18:55:24	-46.6907
55.2	0.92	2017-05-03	18:55:24	-46.6907
55.4	0.923333	2017-05-03	18:55:24	-46.6907
55.6	0.926667	2017-05-03	18:55:24	-46.6907
55.8	0.93	2017-05-03	18:55:24	-46.1946
56	0.933333	2017-05-03	18:55:25	-46.1946
56.2	0.936667	2017-05-03	18:55:25	-45.6986
56.4	0.94	2017-05-03	18:55:25	-45.6986
56.6	0.943333	2017-05-03	18:55:25	-45.6986
56.8	0.946667	2017-05-03	18:55:25	-45.2025
57	0.95	2017-05-03	18:55:26	-45.2025
57.2	0.953333	2017-05-03	18:55:26	-45.2025
57.4	0.956667	2017-05-03	18:55:26	-45.2025
57.6	0.96	2017-05-03	18:55:26	-44.7064
57.8	0.963333	2017-05-03	18:55:26	-45.2025
58	0.966667	2017-05-03	18:55:27	-44.7064
58.2	0.97	2017-05-03	18:55:27	-44.7064
58.4	0.973333	2017-05-03	18:55:27	-44.7064
58.6	0.976667	2017-05-03	18:55:27	-44.7064
58.8	0.98	2017-05-03	18:55:27	-44.2103
59	0.983333	2017-05-03	18:55:28	-44.2103
59.2	0.986667	2017-05-03	18:55:28	-43.7142
59.4	0.99	2017-05-03	18:55:28	-43.7142
59.6	0.993333	2017-05-03	18:55:28	-43.7142
59.8	0.996667	2017-05-03	18:55:28	-43.2181
60	1	2017-05-03	18:55:29	-43.2181
60.2	1.00333	2017-05-03	18:55:29	-43.2181
60.4	1.00667	2017-05-03	18:55:29	-43.2181
60.6	1.01	2017-05-03	18:55:29	-42.722
60.8	1.01333	2017-05-03	18:55:29	-42.722
61	1.01667	2017-05-03	18:55:30	-43.2181
61.2	1.02	2017-05-03	18:55:30	-43.2181
61.4	1.02333	2017-05-03	18:55:30	-43.2181
61.6	1.02667	2017-05-03	18:55:30	-43.2181
61.8	1.03	2017-05-03	18:55:30	-43.2181
62	1.03333	2017-05-03	18:55:31	-43.2181
62.2	1.03667	2017-05-03	18:55:31	-43.2181
62.4	1.04	2017-05-03	18:55:31	-43.2181
62.6	1.04333	2017-05-03	18:55:31	-43.2181
62.8	1.04667	2017-05-03	18:55:31	-43.2181
63	1.05	2017-05-03	18:55:32	-43.2181
63.2	1.05333	2017-05-03	18:55:32	-43.2181
63.4	1.05667	2017-05-03	18:55:32	-42.722
63.6	1.06	2017-05-03	18:55:32	-43.2181
63.8	1.06333	2017-05-03	18:55:32	-42.722
64	1.06667	2017-05-03	18:55:33	-43.2181
64.2	1.07	2017-05-03	18:55:33	-42.722
64.4	1.07333	2017-05-03	18:55:33	-42.722
64.6	1.07667	2017-05-03	18:55:33	-43.2181
64.8	1.08	2017-05-03	18:55:33	-42.722
65	1.08333	2017-05-03	18:55:34	-42.722
65.2	1.08667	2017-05-03	18:55:34	-42.722
65.4	1.09	2017-05-03	18:55:34	-42.722
65.6	1.09333	2017-05-03	18:55:34	-42.2259
65.8	1.09667	2017-05-03	18:55:34	-42.2259
66	1.1	2017-05-03	18:55:35	-42.2259
66.2	1.10333	2017-05-03	18:55:35	-41.7299
66.4	1.10667	2017-05-03	18:55:35	-41.7299
66.6	1.11	2017-05-03	18:55:35	-41.2338
66.8	1.11333	2017-05-03	18:55:35	-41.2338
67	1.11667	2017-05-03	18:55:36	-41.2338
67.2	1.12	2017-05-03	18:55:36	-40.7377
67.4	1.12333	2017-05-03	18:55:36	-40.7377
67.6	1.12667	2017-05-03	18:55:36	-40.7377
67.8	1.13	2017-05-03	18:55:36	-40.2416
68	1.13333	2017-05-03	18:55:37	-40.2416
68.2	1.13667	2017-05-03	18:55:37	-40.2416
68.4	1.14	2017-05-03	18:55:37	-40.2416
68.6	1.14333	2017-05-03	18:55:37	-40.2416
68.8	1.14667	2017-05-03	18:55:37	-40.2416
69	1.15	2017-05-03	18:55:38	-39.7455
69.2	1.15333	2017-05-03	18:55:38	-39.7455
69.4	1.15667	2017-05-03	18:55:38	-39.7455
69.6	1.16	2017-05-03	18:55:38	-39.7455
69.8	1.16333	2017-05-03	18:55:38	-39.7455
70	1.16667	2017-05-03	18:55:39	-39.2494
70.2	1.17	2017-05-03	18:55:39	-39.2494
70.4	1.17333	2017-05-03	18:55:39	-39.2494
70.6	1.17667	2017-05-03	18:55:39	-38.7533
70.8	1.18	2017-05-03	18:55:39	-38.7533
71	1.18333	2017-05-03	18:55:40	-38.2572
71.2	1.18667	2017-05-03	18:55:40	-38.2572
71.4	1.19	2017-05-03	18:55:40	-37.7612
71.6	1.19333	2017-05-03	18:55:40	-37.7612
71.8	1.19667	2017-05-03	18:55:40	-37.7612
72	1.2	2017-05-03	18:55:41	-37.2651
72.2	1.20333	2017-05-03	18:55:41	-37.2651
72.4	1.20667	2017-05-03	18:55:41	-37.2651
72.6	1.21	2017-05-03	18:55:41	-36.769
72.8	1.21333	2017-05-03	18:55:41	-37.2651
73	1.21667	2017-05-03	18:55:42	-36.769
73.2	1.22	2017-05-03	18:55:42	-36.769
73.4	1.22333	2017-05-03	18:55:42	-36.769
73.6	1.22667	2017-05-03	18:55:42	-36.769
73.8	1.23	2017-05-03	18:55:42	-36.769
74	1.23333	2017-05-03	18:55:43	-36.769
74.2	1.23667	2017-05-03	18:55:43	-36.769
74.4	1.24	2017-05-03	18:55:43	-36.769
74.6	1.24333	2017-05-03	18:55:43	-36.769
74.8	1.24667	2017-05-03	18:55:43	-36.769
75	1.25	2017-05-03	18:55:44	-36.769
75.2	1.25333	2017-05-03	18:55:44	-36.769
75.4	1.25667	2017-05-03	18:55:44	-36.769
75.6	1.26	2017-05-03	18:55:44	-36.769
75.8	1.26333	2017-05-03	18:55:44	-36.769
76	1.26667	2017-05-03	18:55:45	-36.769
76.2	1.27	2017-05-03	18:55:45	-36.769
76.4	1.27333	2017-05-03	18:55:45	-36.769
76.6	1.27667	2017-05-03	18:55:45	-36.2729
76.8	1.28	2017-05-03	18:55:45	-36.2729
77	1.28333	2017-05-03	18:55:46	-36.2729
77.2	1.28667	2017-05-03	18:55:46	-36.769
77.4	1.29	2017-05-03	18:55:46	-36.769
77.6	1.29333	2017-05-03	18:55:46	-36.2729
77.8	1.29667	2017-05-03	18:55:46	-36.2729
78	1.3	2017-05-03	18:55:47	-36.2729
78.2	1.30333	2017-05-03	18:55:47	-36.2729
78.4	1.30667	2017-05-03	18:55:47	-36.2729
78.6	1.31	2017-05-03	18:55:47	-36.2729
78.8	1.31333	2017-05-03	18:55:47	-35.7768
79	1.31667	2017-05-03	18:55:48	-35.7768
79.2	1.32	2017-05-03	18:55:48	-35.7768
79.4	1.32333	2017-05-03	18:55:48	-35.7768
79.6	1.32667	2017-05-03	18:55:48	-35.2807
79.8	1.33	2017-05-03	18:55:48	-35.2807
80	1.33333	2017-05-03	18:55:49	-34.7846
80.2	1.33667	2017-05-03	18:55:49	-34.7846
80.4	1.34	2017-05-03	18:55:49	-34.7846
80.6	1.34333	2017-05-03	18:55:49	-34.2886
80.8	1.34667	2017-05-03	18:55:49	-34.2886
81	1.35	2017-05-03	18:55:50	-34.2886
81.2	1.35333	2017-05-03	18:55:50	-34.2886
81.4	1.35667	2017-05-03	18:55:50	-33.7925
81.6	1.36	2017-05-03	18:55:50	-33.7925
81.8	1.36333	2017-05-03	18:55:50	-33.7925
82	1.36667	2017-05-03	18:55:51	-33.7925
82.2	1.37	2017-05-03	18:55:51	-33.7925
82.4	1.37333	2017-05-03	18:55:51	-33.7925
82.6	1.37667	2017-05-03	18:55:51	-33.2964
82.8	1.38	2017-05-03	18:55:51	-33.2964
83	1.38333	2017-05-03	18:55:52	-33.2964
83.2	1.38667	2017-05-03	18:55:52	-33.2964
83.4	1.39	2017-05-03	18:55:52	-33.2964
83.6	1.39333	2017-05-03	18:55:52	-33.2964
83.8	1.39667	2017-05-03	18:55:52	-32.8003
84	1.4	2017-05-03	18:55:53	-32.8003
84.2	1.40333	2017-05-03	18:55:53	-32.8003
84.4	1.40667	2017-05-03	18:55:53	-32.8003
84.6	1.41	2017-05-03	18:55:53	-32.8003
84.8	1.41333	2017-05-03	18:55:53	-32.3042
85	1.41667	2017-05-03	18:55:54	-32.3042
85.2	1.42	2017-05-03	18:55:54	-31.8081
85.4	1.42333	2017-05-03	18:55:54	-31.8081
85.6	1.42667	2017-05-03	18:55:54	-31.8081
85.8	1.43	2017-05-03	18:55:54	-31.8081
86	1.43333	2017-05-03	18:55:55	-31.312
86.2	1.43667	2017-05-03	18:55:55	-31.312
86.4	1.44	2017-05-03	18:55:55	-31.312
86.6	1.44333	2017-05-03	18:55:55	-30.8159
86.8	1.44667	2017-05-03	18:55:55	-30.8159
87	1.45	2017-05-03	18:55:56	-30.8159
87.2	1.45333	2017-05-03	18:55:56	-30.8159
87.4	1.45667	2017-05-03	18:55:56	-30.8159
87.6	1.46	2017-05-03	18:55:56	-30.8159
87.8	1.46333	2017-05-03	18:55:56	-30.8159
88	1.46667	2017-05-03	18:55:57	-30.8159
88.2	1.47	2017-05-03	18:55:57	-31.312
88.4	1.47333	2017-05-03	18:55:57	-30.8159
88.6	1.47667	2017-05-03	18:55:57	-30.8159
88.8	1.48	2017-05-03	18:55:57	-30.8159
89	1.48333	2017-05-03	18:55:58	-30.8159
89.2	1.48667	2017-05-03	18:55:58	-30.8159
89.4	1.49	2017-05-03	18:55:58	-30.8159
89.6	1.49333	2017-05-03	18:55:58	-30.8159
89.8	1.49667	2017-05-03	18:55:58	-30.8159
90	1.5	2017-05-03	18:55:59	-30.8159
90.2	1.50333	2017-05-03	18:55:59	-30.8159
90.4	1.50667	2017-05-03	18:55:59	-30.8159
90.6	1.51	2017-05-03	18:55:59	-30.8159
90.8	1.51333	2017-05-03	18:55:59	-30.8159
91	1.51667	2017-05-03	18:56:00	-30.8159
91.2	1.52	2017-05-03	18:56:00	-30.8159
91.4	1.52333	2017-05-03	18:56:00	-30.8159
91.6	1.52667	2017-05-03	18:56:00	-31.312
91.8	1.53	2017-05-03	18:56:00	-30.8159
92	1.53333	2017-05-03	18:56:01	-31.312
92.2	1.53667	2017-05-03	18:56:01	-30.8159
92.4	1.54	2017-05-03	18:56:01	-30.8159
92.6	1.54333	2017-05-03	18:56:01	-31.312
92.8	1.54667	2017-05-03	18:56:01	-30.8159
93	1.55	2017-05-03	18:56:02	-30.8159
93.2	1.55333	2017-05-03	18:56:02	-30.8159
93.4	1.55667	2017-05-03	18:56:02	-30.8159
93.6	1.56	2017-05-03	18:56:02	-30.3199
93.8	1.56333	2017-05-03	18:56:02	-30.3199
94	1.56667	2017-05-03	18:56:03	-30.3199
94.2	1.57	2017-05-03	18:56:03	-29.8238
94.4	1.57333	2017-05-03	18:56:03	-29.8238
94.6	1.57667	2017-05-03	18:56:03	-29.8238
94.8	1.58	2017-05-03	18:56:03	-29.3277
95	1.58333	2017-05-03	18:56:04	-29.3277
95.2	1.58667	2017-05-03	18:56:04	-29.3277
95.4	1.59	2017-05-03	18:56:04	-29.3277
95.6	1.59333	2017-05-03	18:56:04	-29.3277
95.8	1.59667	2017-05-03	18:56:04	-29.3277
96	1.6	2017-05-03	18:56:05	-29.3277
96.2	1.60333	2017-05-03	18:56:05	-29.3277
96.4	1.60667	2017-05-03	18:56:05	-29.3277
96.6	1.61	2017-05-03	18:56:05	-29.3277
96.8	1.61333	2017-05-03	18:56:05	-29.3277
97	1.61667	2017-05-03	18:56:06	-29.3277
97.2	1.62	2017-05-03	18:56:06	-28.8316
97.4	1.62333	2017-05-03	18:56:06	-28.8316
97.6	1.62667	2017-05-03	18:56:06	-28.8316
97.8	1.63	2017-05-03	18:56:06	-28.3355
98	1.63333	2017-05-03	18:56:07	-28.3355
98.2	1.63667	2017-05-03	18:56:07	-28.3355
98.4	1.64	2017-05-03	18:56:07	-28.3355
98.6	1.64333	2017-05-03	18:56:07	-27.8394
98.8	1.64667	2017-05-03	18:56:07	-27.8394
99	1.65	2017-05-03	18:56:08	-27.8394
99.2	1.65333	2017-05-03	18:56:08	-27.3433
99.4	1.65667	2017-05-03	18:56:08	-27.3433
99.6	1.66	2017-05-03	18:56:08	-27.3433
99.8	1.66333	2017-05-03	18:56:08	-27.3433
100	1.66667	2017-05-03	18:56:09	-27.3433
100.2	1.67	2017-05-03	18:56:09	-27.3433
100.4	1.67333	2017-05-03	18:56:09	-27.3433
100.6	1.67667	2017-05-03	18:56:09	-27.3433
100.8	1.68	2017-05-03	18:56:09	-27.3433
101	1.68333	2017-05-03	18:56:10	-27.8394
101.2	1.68667	2017-05-03	18:56:10	-27.8394
101.4	1.69	2017-05-03	18:56:10	-27.8394
101.6	1.69333	2017-05-03	18:56:10	-27.8394
101.8	1.69667	2017-05-03	18:56:10	-27.8394
102	1.7	2017-05-03	18:56:11	-27.8394
102.2	1.70333	2017-05-03	18:56:11	-27.8394
102.4	1.70667	2017-05-03	18:56:11	-27.8394
102.6	1.71	2017-05-03	18:56:11	-27.8394
102.8	1.71333	2017-05-03	18:56:11	-27.8394
103	1.71667	2017-05-03	18:56:12	-27.8394
103.2	1.72	2017-05-03	18:56:12	-27.8394
103.4	1.72333	2017-05-03	18:56:12	-27.8394
103.6	1.72667	2017-05-03	18:56:12	-27.8394
103.8	1.73	2017-05-03	18:56:12	-27.8394
104	1.73333	2017-05-03	18:56:13	-28.3355
104.2	1.73667	2017-05-03	18:56:13	-28.3355
104.4	1.74	2017-05-03	18:56:13	-28.3355
104.6	1.74333	2017-05-03	18:56:13	-28.3355
104.8	1.74667	2017-05-03	18:56:13	-28.3355
105	1.75	2017-05-03	18:56:14	-28.3355
105.2	1.75333	2017-05-03	18:56:14	-28.3355
105.4	1.75667	2017-05-03	18:56:14	-28.3355
105.6	1.76	2017-05-03	18:56:14	-28.3355
105.8	1.76333	2017-05-03	18:56:14	-28.3355
106	1.76667	2017-05-03	18:56:15	-27.8394
106.2	1.77	2017-05-03	18:56:15	-27.8394
106.4	1.77333	2017-05-03	18:56:15	-27.8394
106.6	1.77667	2017-05-03	18:56:15	-27.3433
106.8	1.78	2017-05-03	18:56:15	-27.3433
107	1.78333	2017-05-03	18:56:16	-27.3433
107.2	1.78667	2017-05-03	18:56:16	-27.3433
107.4	1.79	2017-05-03	18:56:16	-26.8472
107.6	1.79333	2017-05-03	18:56:16	-26.8472
107.8	1.79667	2017-05-03	18:56:16	-26.8472
108	1.8	2017-05-03	18:56:17	-27.3433
108.2	1.80333	2017-05-03	18:56:17	-27.3433
108.4	1.80667	2017-05-03	18:56:17	-27.3433
108.6	1.81	2017-05-03	18:56:17	-26.8472
108.8	1.81333	2017-05-03	18:56:17	-26.8472
109	1.81667	2017-05-03	18:56:18	-26.8472
109.2	1.82	2017-05-03	18:56:18	-26.8472
109.4	1.82333	2017-05-03	18:56:18	-26.3512
109.6	1.82667	2017-05-03	18:56:18	-26.3512
109.8	1.83	2017-05-03	18:56:18	-25.8551
110	1.83333	2017-05-03	18:56:19	-25.8551
110.2	1.83667	2017-05-03	18:56:19	-25.8551
110.4	1.84	2017-05-03	18:56:19	-25.8551
110.6	1.84333	2017-05-03	18:56:19	-25.8551
110.8	1.84667	2017-05-03	18:56:19	-25.8551
111	1.85	2017-05-03	18:56:20	-25.8551
111.2	1.85333	2017-05-03	18:56:20	-26.3512
111.4	1.85667	2017-05-03	18:56:20	-26.3512
111.6	1.86	2017-05-03	18:56:20	-26.3512
111.8	1.86333	2017-05-03	18:56:20	-26.3512
112	1.86667	2017-05-03	18:56:21	-26.3512
112.2	1.87	2017-05-03	18:56:21	-26.3512
112.4	1.87333	2017-05-03	18:56:21	-26.3512
112.6	1.87667	2017-05-03	18:56:21	-26.3512
112.8	1.88	2017-05-03	18:56:21	-26.8472
113	1.88333	2017-05-03	18:56:22	-26.8472
113.2	1.88667	2017-05-03	18:56:22	-26.8472
113.4	1.89	2017-05-03	18:56:22	-26.8472
113.6	1.89333	2017-05-03	18:56:22	-26.8472
113.8	1.89667	2017-05-03	18:56:22	-26.8472
114	1.9	2017-05-03	18:56:23	-27.3433
114.2	1.90333	2017-05-03	18:56:23	-26.8472
114.4	1.90667	2017-05-03	18:56:23	-26.8472
114.6	1.91	2017-05-03	18:56:23	-26.8472
114.8	1.91333	2017-05-03	18:56:23	-26.8472
115	1.91667	2017-05-03	18:56:24	-26.8472
115.2	1.92	2017-05-03	18:56:24	-26.3512
115.4	1.92333	2017-05-03	18:56:24	-26.3512
115.6	1.92667	2017-05-03	18:56:24	-26.3512
115.8	1.93	2017-05-03	18:56:24	-25.8551
116	1.93333	2017-05-03	18:56:25	-25.8551
116.2	1.93667	2017-05-03	18:56:25	-25.8551
116.4	1.94	2017-05-03	18:56:25	-25.8551
116.6	1.94333	2017-05-03	18:56:25	-25.8551
116.8	1.94667	2017-05-03	18:56:25	-25.8551
117	1.95	2017-05-03	18:56:26	-25.8551
117.2	1.95333	2017-05-03	18:56:26	-25.8551
117.4	1.95667	2017-05-03	18:56:26	-25.8551
117.6	1.96	2017-05-03	18:56:26	-25.8551
117.8	1.96333	2017-05-03	18:56:26	-25.8551
118	1.96667	2017-05-03	18:56:27	-25.8551
118.2	1.97	2017-05-03	18:56:27	-25.8551
118.4	1.97333	2017-05-03	18:56:27	-25.359
118.6	1.97667	2017-05-03	18:56:27	-25.359
118.8	1.98	2017-05-03	18:56:27	-25.359
119	1.98333	2017-05-03	18:56:28	-24.8629
119.2	1.98667	2017-05-03	18:56:28	-24.8629
119.4	1.99	2017-05-03	18:56:28	-24.8629
119.6	1.99333	2017-05-03	18:56:28	-24.8629
119.8	1.99667	2017-05-03	18:56:28	-24.8629
120	2	2017-05-03	18:56:29	-24.8629
120.2	2.00333	2017-05-03	18:56:29	-24.3668
120.4	2.00667	2017-05-03	18:56:29	-24.3668
120.6	2.01	2017-05-03	18:56:29	-24.8629
120.8	2.01333	2017-05-03	18:56:29	-24.8629
121	2.01667	2017-05-03	18:56:30	-24.8629
121.2	2.02	2017-05-03	18:56:30	-24.8629
121.4	2.02333	2017-05-03	18:56:30	-24.8629
121.6	2.02667	2017-05-03	18:56:30	-24.8629
121.8	2.03	2017-05-03	18:56:30	-24.8629
122	2.03333	2017-05-03	18:56:31	-24.8629
122.2	2.03667	2017-05-03	18:56:31	-25.359
122.4	2.04	2017-05-03	18:56:31	-25.359
122.6	2.04333	2017-05-03	18:56:31	-24.8629
122.8	2.04667	2017-05-03	18:56:31	-25.359
123	2.05	2017-05-03	18:56:32	-25.359
123.2	2.05333	2017-05-03	18:56:32	-25.359
123.4	2.05667	2017-05-03	18:56:32	-25.359
123.6	2.06	2017-05-03	18:56:32	-25.359
123.8	2.06333	2017-05-03	18:56:32	-25.359
124	2.06667	2017-05-03	18:56:33	-25.359
124.2	2.07	2017-05-03	18:56:33	-25.359
124.4	2.07333	2017-05-03	18:56:33	-25.359
124.6	2.07667	2017-05-03	18:56:33	-25.359
124.8	2.08	2017-05-03	18:56:33	-25.359
125	2.08333	2017-05-03	18:56:34	-25.359
125.2	2.08667	2017-05-03	18:56:34	-25.359
125.4	2.09	2017-05-03	18:56:34	-25.359
125.6	2.09333	2017-05-03	18:56:34	-25.359
125.8	2.09667	2017-05-03	18:56:34	-25.359
126	2.1	2017-05-03	18:56:35	-25.359
126.2	2.10333	2017-05-03	18:56:35	-25.359
126.4	2.10667	2017-05-03	18:56:35	-25.8551
126.6	2.11	2017-05-03	18:56:35	-25.359
126.8	2.11333	2017-05-03	18:56:35	-25.359
127	2.11667	2017-05-03	18:56:36	-25.359
127.2	2.12	2017-05-03	18:56:36	-25.359
127.4	2.12333	2017-05-03	18:56:36	-25.359
127.6	2.12667	2017-05-03	18:56:36	-25.8551
127.8	2.13	2017-05-03	18:56:36	-25.8551
128	2.13333	2017-05-03	18:56:37	-25.8551
128.2	2.13667	2017-05-03	18:56:37	-25.8551
128.4	2.14	2017-05-03	18:56:37	-25.8551
128.6	2.14333	2017-05-03	18:56:37	-25.8551
128.8	2.14667	2017-05-03	18:56:37	-25.8551
129	2.15	2017-05-03	18:56:38	-25.8551
129.2	2.15333	2017-05-03	18:56:38	-25.8551
129.4	2.15667	2017-05-03	18:56:38	-25.8551
129.6	2.16	2017-05-03	18:56:38	-25.8551
129.8	2.16333	2017-05-03	18:56:38	-25.8551
130	2.16667	2017-05-03	18:56:39	-25.8551
130.2	2.17	2017-05-03	18:56:39	-25.8551
130.4	2.17333	2017-05-03	18:56:39	-25.8551
130.6	2.17667	2017-05-03	18:56:39	-25.8551
130.8	2.18	2017-05-03	18:56:39	-25.8551
131	2.18333	2017-05-03	18:56:40	-25.8551
131.2	2.18667	2017-05-03	18:56:40	-25.8551
131.4	2.19	2017-05-03	18:56:40	-25.8551
131.6	2.19333	2017-05-03	18:56:40	-25.8551
131.8	2.19667	2017-05-03	18:56:40	-25.8551
132	2.2	2017-05-03	18:56:41	-25.8551
132.2	2.20333	2017-05-03	18:56:41	-25.8551
132.4	2.20667	2017-05-03	18:56:41	-25.359
132.6	2.21	2017-05-03	18:56:41	-25.359
132.8	2.21333	2017-05-03	18:56:41	-25.359
133	2.21667	2017-05-03	18:56:42	-25.359
133.2	2.22	2017-05-03	18:56:42	-25.359
133.4	2.22333	2017-05-03	18:56:42	-25.359
133.6	2.22667	2017-05-03	18:56:42	-25.359
133.8	2.23	2017-05-03	18:56:42	-24.8629
134	2.23333	2017-05-03	18:56:43	-24.8629
134.2	2.23667	2017-05-03	18:56:43	-24.8629
134.4	2.24	2017-05-03	18:56:43	-24.8629
134.6	2.24333	2017-05-03	18:56:43	-24.8629
134.8	2.24667	2017-05-03	18:56:43	-24.8629
135	2.25	2017-05-03	18:56:44	-24.8629
135.2	2.25333	2017-05-03	18:56:44	-24.8629
135.4	2.25667	2017-05-03	18:56:44	-24.8629
135.6	2.26	2017-05-03	18:56:44	-24.8629
135.8	2.26333	2017-05-03	18:56:44	-24.8629
136	2.26667	2017-05-03	18:56:45	-24.8629
136.2	2.27	2017-05-03	18:56:45	-24.8629
136.4	2.27333	2017-05-03	18:56:45	-24.8629
136.6	2.27667	2017-05-03	18:56:45	-24.8629
136.8	2.28	2017-05-03	18:56:45	-24.8629
137	2.28333	2017-05-03	18:56:46	-24.8629
137.2	2.28667	2017-05-03	18:56:46	-24.8629
137.4	2.29	2017-05-03	18:56:46	-24.8629
137.6	2.29333	2017-05-03	18:56:46	-24.3668
137.8	2.29667	2017-05-03	18:56:46	-24.3668
138	2.3	2017-05-03	18:56:47	-24.3668
138.2	2.30333	2017-05-03	18:56:47	-24.3668
138.4	2.30667	2017-05-03	18:56:47	-23.8707
138.6	2.31	2017-05-03	18:56:47	-23.8707
138.8	2.31333	2017-05-03	18:56:47	-23.8707
139	2.31667	2017-05-03	18:56:48	-23.3746
139.2	2.32	2017-05-03	18:56:48	-23.3746
139.4	2.32333	2017-05-03	18:56:48	-23.3746
139.6	2.32667	2017-05-03	18:56:48	-23.3746
139.8	2.33	2017-05-03	18:56:48	-23.3746
140	2.33333	2017-05-03	18:56:49	-23.3746
140.2	2.33667	2017-05-03	18:56:49	-23.3746
140.4	2.34	2017-05-03	18:56:49	-23.3746
140.6	2.34333	2017-05-03	18:56:49	-23.8707
140.8	2.34667	2017-05-03	18:56:49	-23.8707
141	2.35	2017-05-03	18:56:50	-23.8707
141.2	2.35333	2017-05-03	18:56:50	-23.8707
141.4	2.35667	2017-05-03	18:56:50	-23.8707
141.6	2.36	2017-05-03	18:56:50	-24.3668
141.8	2.36333	2017-05-03	18:56:50	-24.3668
142	2.36667	2017-05-03	18:56:51	-24.3668
142.2	2.37	2017-05-03	18:56:51	-24.3668
142.4	2.37333	2017-05-03	18:56:51	-24.3668
142.6	2.37667	2017-05-03	18:56:51	-24.3668
142.8	2.38	2017-05-03	18:56:51	-24.3668
143	2.38333	2017-05-03	18:56:52	-24.3668
143.2	2.38667	2017-05-03	18:56:52	-24.3668
143.4	2.39	2017-05-03	18:56:52	-24.3668
143.6	2.39333	2017-05-03	18:56:52	-24.3668
143.8	2.39667	2017-05-03	18:56:52	-24.3668
144	2.4	2017-05-03	18:56:53	-24.3668
144.2	2.40333	2017-05-03	18:56:53	-24.3668
144.4	2.40667	2017-05-03	18:56:53	-23.8707
144.6	2.41	2017-05-03	18:56:53	-23.3746
144.8	2.41333	2017-05-03	18:56:53	-23.3746
145	2.41667	2017-05-03	18:56:54	-23.3746
145.2	2.42	2017-05-03	18:56:54	-23.3746
145.4	2.42333	2017-05-03	18:56:54	-23.3746
145.6	2.42667	2017-05-03	18:56:54	-23.3746
145.8	2.43	2017-05-03	18:56:54	-23.3746
146	2.43333	2017-05-03	18:56:55	-22.8785
146.2	2.43667	2017-05-03	18:56:55	-22.8785
146.4	2.44	2017-05-03	18:56:55	-22.8785
146.6	2.44333	2017-05-03	18:56:55	-22.3825
146.8	2.44667	2017-05-03	18:56:55	-22.3825
147	2.45	2017-05-03	18:56:56	-22.3825
147.2	2.45333	2017-05-03	18:56:56	-21.8864
147.4	2.45667	2017-05-03	18:56:56	-21.8864
147.6	2.46	2017-05-03	18:56:56	-21.3903
147.8	2.46333	2017-05-03	18:56:56	-21.3903
148	2.46667	2017-05-03	18:56:57	-21.3903
148.2	2.47	2017-05-03	18:56:57	-21.3903
148.4	2.47333	2017-05-03	18:56:57	-21.3903
148.6	2.47667	2017-05-03	18:56:57	-21.3903
148.8	2.48	2017-05-03	18:56:57	-21.3903
149	2.48333	2017-05-03	18:56:58	-21.3903
149.2	2.48667	2017-05-03	18:56:58	-21.3903
149.4	2.49	2017-05-03	18:56:58	-21.3903
149.6	2.49333	2017-05-03	18:56:58	-21.3903
149.8	2.49667	2017-05-03	18:56:58	-21.3903
150	2.5	2017-05-03	18:56:59	-21.8864
150.2	2.50333	2017-05-03	18:56:59	-21.8864
150.4	2.50667	2017-05-03	18:56:59	-21.8864
150.6	2.51	2017-05-03	18:56:59	-21.8864
150.8	2.51333	2017-05-03	18:56:59	-21.8864
151	2.51667	2017-05-03	18:57:00	-21.3903
151.2	2.52	2017-05-03	18:57:00	-21.8864
151.4	2.52333	2017-05-03	18:57:00	-21.3903
151.6	2.52667	2017-05-03	18:57:00	-21.3903
151.8	2.53	2017-05-03	18:57:00	-20.8942
152	2.53333	2017-05-03	18:57:01	-20.8942
152.2	2.53667	2017-05-03	18:57:01	-20.3981
152.4	2.54	2017-05-03	18:57:01	-20.3981
152.6	2.54333	2017-05-03	18:57:01	-20.3981
152.8	2.54667	2017-05-03	18:57:01	-19.902
153	2.55	2017-05-03	18:57:02	-19.902
153.2	2.55333	2017-05-03	18:57:02	-19.902
153.4	2.55667	2017-05-03	18:57:02	-19.902
153.6	2.56	2017-05-03	18:57:02	-19.902
153.8	2.56333	2017-05-03	18:57:02	-19.4059
154	2.56667	2017-05-03	18:57:03	-19.4059
154.2	2.57	2017-05-03	18:57:03	-18.9098
154.4	2.57333	2017-05-03	18:57:03	-18.4138
154.6	2.57667	2017-05-03	18:57:03	-17.9177
154.8	2.58	2017-05-03	18:57:03	-17.9177
155	2.58333	2017-05-03	18:57:04	-17.9177
155.2	2.58667	2017-05-03	18:57:04	-17.9177
155.4	2.59	2017-05-03	18:57:04	-17.9177
155.6	2.59333	2017-05-03	18:57:04	-17.9177
155.8	2.59667	2017-05-03	18:57:04	-17.9177
156	2.6	2017-05-03	18:57:05	-17.9177
156.2	2.60333	2017-05-03	18:57:05	-17.9177
156.4	2.60667	2017-05-03	18:57:05	-17.9177
156.6	2.61	2017-05-03	18:57:05	-17.9177
156.8	2.61333	2017-05-03	18:57:05	-17.9177
157	2.61667	2017-05-03	18:57:06	-17.9177
157.2	2.62	2017-05-03	18:57:06	-17.9177
157.4	2.62333	2017-05-03	18:57:06	-17.9177
157.6	2.62667	2017-05-03	18:57:06	-17.9177
157.8	2.63	2017-05-03	18:57:06	-17.9177
158	2.63333	2017-05-03	18:57:07	-17.4216
158.2	2.63667	2017-05-03	18:57:07	-16.9255
158.4	2.64	2017-05-03	18:57:07	-16.9255
158.6	2.64333	2017-05-03	18:57:07	-16.4294
158.8	2.64667	2017-05-03	18:57:07	-16.4294
159	2.65	2017-05-03	18:57:08	-15.9333
159.2	2.65333	2017-05-03	18:57:08	-15.9333
159.4	2.65667	2017-05-03	18:57:08	-15.9333
159.6	2.66	2017-05-03	18:57:08	-15.4372
159.8	2.66333	2017-05-03	18:57:08	-15.4372
160	2.66667	2017-05-03	18:57:09	-15.4372
160.2	2.67	2017-05-03	18:57:09	-14.9411
160.4	2.67333	2017-05-03	18:57:09	-14.9411
160.6	2.67667	2017-05-03	18:57:09	-14.4451
160.8	2.68	2017-05-03	18:57:09	-13.949
161	2.68333	2017-05-03	18:57:10	-13.949
161.2	2.68667	2017-05-03	18:57:10	-13.4529
161.4	2.69	2017-05-03	18:57:10	-12.9568
161.6	2.69333	2017-05-03	18:57:10	-12.9568
161.8	2.69667	2017-05-03	18:57:10	-12.9568
162	2.7	2017-05-03	18:57:11	-12.4607
162.2	2.70333	2017-05-03	18:57:11	-12.4607
162.4	2.70667	2017-05-03	18:57:11	-12.4607
162.6	2.71	2017-05-03	18:57:11	-12.4607
162.8	2.71333	2017-05-03	18:57:11	-12.4607
163	2.71667	2017-05-03	18:57:12	-12.4607
163.2	2.72	2017-05-03	18:57:12	-12.4607
163.4	2.72333	2017-05-03	18:57:12	-11.9646
163.6	2.72667	2017-05-03	18:57:12	-11.9646
163.8	2.73	2017-05-03	18:57:12	-11.9646
164	2.73333	2017-05-03	18:57:13	-11.9646
164.2	2.73667	2017-05-03	18:57:13	-11.4685
164.4	2.74	2017-05-03	18:57:13	-11.4685
164.6	2.74333	2017-05-03	18:57:13	-11.4685
164.8	2.74667	2017-05-03	18:57:13	-11.4685
165	2.75	2017-05-03	18:57:14	-11.4685
165.2	2.75333	2017-05-03	18:57:14	-10.9724
165.4	2.75667	2017-05-03	18:57:14	-10.9724
165.6	2.76	2017-05-03	18:57:14	-10.4764
165.8	2.76333	2017-05-03	18:57:14	-10.4764
166	2.76667	2017-05-03	18:57:15	-9.98027
166.2	2.77	2017-05-03	18:57:15	-9.48418
166.4	2.77333	2017-05-03	18:57:15	-9.48418
166.6	2.77667	2017-05-03	18:57:15	-8.9881
166.8	2.78	2017-05-03	18:57:15	-8.9881
167	2.78333	2017-05-03	18:57:16	-8.49201
167.2	2.78667	2017-05-03	18:57:16	-8.49201
167.4	2.79	2017-05-03	18:57:16	-8.49201
167.6	2.79333	2017-05-03	18:57:16	-7.99592
167.8	2.79667	2017-05-03	18:57:16	-7.99592
168	2.8	2017-05-03	18:57:17	-7.99592
168.2	2.80333	2017-05-03	18:57:17	-7.49983
168.4	2.80667	2017-05-03	18:57:17	-7.00375
168.6	2.81	2017-05-03	18:57:17	-7.00375
168.8	2.81333	2017-05-03	18:57:17	-6.50766
169	2.81667	2017-05-03	18:57:18	-6.01157
169.2	2.82	2017-05-03	18:57:18	-6.01157
169.4	2.82333	2017-05-03	18:57:18	-6.01157
169.6	2.82667	2017-05-03	18:57:18	-6.01157
169.8	2.83	2017-05-03	18:57:18	-6.01157
170	2.83333	2017-05-03	18:57:19	-6.01157
170.2	2.83667	2017-05-03	18:57:19	-6.01157
170.4	2.84	2017-05-03	18:57:19	-6.01157
170.6	2.84333	2017-05-03	18:57:19	-6.01157
170.8	2.84667	2017-05-03	18:57:19	-6.50766
171	2.85	2017-05-03	18:57:20	-6.01157
171.2	2.85333	2017-05-03	18:57:20	-6.50766
171.4	2.85667	2017-05-03	18:57:20	-6.50766
171.6	2.86	2017-05-03	18:57:20	-6.50766
171.8	2.86333	2017-05-03	18:57:20	-6.50766
172	2.86667	2017-05-03	18:57:21	-6.50766
172.2	2.87	2017-05-03	18:57:21	-6.50766
172.4	2.87333	2017-05-03	18:57:21	-6.50766
172.6	2.87667	2017-05-03	18:57:21	-6.50766
172.8	2.88	2017-05-03	18:57:21	-6.50766
173	2.88333	2017-05-03	18:57:22	-6.01157
173.2	2.88667	2017-05-03	18:57:22	-6.01157
173.4	2.89	2017-05-03	18:57:22	-6.01157
173.6	2.89333	2017-05-03	18:57:22	-6.50766
173.8	2.89667	2017-05-03	18:57:22	-6.50766
174	2.9	2017-05-03	18:57:23	-7.00375
174.2	2.90333	2017-05-03	18:57:23	-7.00375
174.4	2.90667	2017-05-03	18:57:23	-7.00375
174.6	2.91	2017-05-03	18:57:23	-7.00375
174.8	2.91333	2017-05-03	18:57:23	-7.00375
175	2.91667	2017-05-03	18:57:24	-7.00375
175.2	2.92	2017-05-03	18:57:24	-6.50766
175.4	2.92333	2017-05-03	18:57:24	-7.00375
175.6	2.92667	2017-05-03	18:57:24	-7.00375
175.8	2.93	2017-05-03	18:57:24	-7.49983
176	2.93333	2017-05-03	18:57:25	-7.99592
176.2	2.93667	2017-05-03	18:57:25	-8.49201
176.4	2.94	2017-05-03	18:57:25	-8.9881
176.6	2.94333	2017-05-03	18:57:25	-8.9881
176.8	2.94667	2017-05-03	18:57:25	-9.48418
177	2.95	2017-05-03	18:57:26	-9.98027
177.2	2.95333	2017-05-03	18:57:26	-10.4764
177.4	2.95667	2017-05-03	18:57:26	-10.4764
177.6	2.96	2017-05-03	18:57:26	-11.4685
177.8	2.96333	2017-05-03	18:57:26	-11.4685
178	2.96667	2017-05-03	18:57:27	-11.9646
178.2	2.97	2017-05-03	18:57:27	-12.4607
178.4	2.97333	2017-05-03	18:57:27	-12.9568
178.6	2.97667	2017-05-03	18:57:27	-12.9568
178.8	2.98	2017-05-03	18:57:27	-12.9568
179	2.98333	2017-05-03	18:57:28	-13.4529
179.2	2.98667	2017-05-03	18:57:28	-13.4529
179.4	2.99	2017-05-03	18:57:28	-13.4529
179.6	2.99333	2017-05-03	18:57:28	-13.949
179.8	2.99667	2017-05-03	18:57:28	-13.949
180	3	2017-05-03	18:57:29	-14.4451
180.2	3.00333	2017-05-03	18:57:29	-14.9411
180.4	3.00667	2017-05-03	18:57:29	-15.4372
180.6	3.01	2017-05-03	18:57:29	-15.4372
180.8	3.01333	2017-05-03	18:57:29	-15.9333
181	3.01667	2017-05-03	18:57:30	-15.9333
181.2	3.02	2017-05-03	18:57:30	-16.4294
181.4	3.02333	2017-05-03	18:57:30	-16.4294
181.6	3.02667	2017-05-03	18:57:30	-16.4294
181.8	3.03	2017-05-03	18:57:30	-16.9255
182	3.03333	2017-05-03	18:57:31	-16.9255
182.2	3.03667	2017-05-03	18:57:31	-17.4216
182.4	3.04	2017-05-03	18:57:31	-17.4216
182.6	3.04333	2017-05-03	18:57:31	-17.9177
182.8	3.04667	2017-05-03	18:57:31	-18.4138
183	3.05	2017-05-03	18:57:32	-18.9098
183.2	3.05333	2017-05-03	18:57:32	-19.4059
183.4	3.05667	2017-05-03	18:57:32	-19.902
183.6	3.06	2017-05-03	18:57:32	-20.3981
183.8	3.06333	2017-05-03	18:57:32	-20.3981
184	3.06667	2017-05-03	18:57:33	-20.8942
184.2	3.07	2017-05-03	18:57:33	-21.3903
184.4	3.07333	2017-05-03	18:57:33	-21.8864
184.6	3.07667	2017-05-03	18:57:33	-22.3825
184.8	3.08	2017-05-03	18:57:33	-22.8785
185	3.08333	2017-05-03	18:57:34	-22.8785
185.2	3.08667	2017-05-03	18:57:34	-23.3746
185.4	3.09	2017-05-03	18:57:34	-23.8707
185.6	3.09333	2017-05-03	18:57:34	-24.3668
185.8	3.09667	2017-05-03	18:57:34	-24.8629
186	3.1	2017-05-03	18:57:35	-24.8629
186.2	3.10333	2017-05-03	18:57:35	-25.359
186.4	3.10667	2017-05-03	18:57:35	-25.8551
186.6	3.11	2017-05-03	18:57:35	-25.8551
186.8	3.11333	2017-05-03	18:57:35	-26.3512
187	3.11667	2017-05-03	18:57:36	-26.3512
187.2	3.12	2017-05-03	18:57:36	-26.8472
187.4	3.12333	2017-05-03	18:57:36	-26.8472
187.6	3.12667	2017-05-03	18:57:36	-26.8472
187.8	3.13	2017-05-03	18:57:36	-27.3433
188	3.13333	2017-05-03	18:57:37	-27.3433
188.2	3.13667	2017-05-03	18:57:37	-27.3433
188.4	3.14	2017-05-03	18:57:37	-27.8394
188.6	3.14333	2017-05-03	18:57:37	-27.8394
188.8	3.14667	2017-05-03	18:57:37	-28.3355
189	3.15	2017-05-03	18:57:38	-28.3355
189.2	3.15333	2017-05-03	18:57:38	-28.8316
189.4	3.15667	2017-05-03	18:57:38	-29.3277
189.6	3.16	2017-05-03	18:57:38	-29.3277
189.8	3.16333	2017-05-03	18:57:38	-29.8238
190	3.16667	2017-05-03	18:57:39	-30.3199
190.2	3.17	2017-05-03	18:57:39	-30.3199
190.4	3.17333	2017-05-03	18:57:39	-30.3199
190.6	3.17667	2017-05-03	18:57:39	-30.8159
190.8	3.18	2017-05-03	18:57:39	-30.8159
191	3.18333	2017-05-03	18:57:40	-31.312
191.2	3.18667	2017-05-03	18:57:40	-31.312
191.4	3.19	2017-05-03	18:57:40	-31.312
191.6	3.19333	2017-05-03	18:57:40	-31.312
191.8	3.19667	2017-05-03	18:57:40	-31.8081
192	3.2	2017-05-03	18:57:41	-31.8081
192.2	3.20333	2017-05-03	18:57:41	-31.8081
192.4	3.20667	2017-05-03	18:57:41	-32.3042
192.6	3.21	2017-05-03	18:57:41	-32.3042
192.8	3.21333	2017-05-03	18:57:41	-32.3042
193	3.21667	2017-05-03	18:57:42	-32.8003
193.2	3.22	2017-05-03	18:57:42	-33.2964
193.4	3.22333	2017-05-03	18:57:42	-33.2964
193.6	3.22667	2017-05-03	18:57:42	-33.7925
193.8	3.23	2017-05-03	18:57:42	-33.7925
194	3.23333	2017-05-03	18:57:43	-34.2886
194.2	3.23667	2017-05-03	18:57:43	-34.2886
194.4	3.24	2017-05-03	18:57:43	-34.7846
194.6	3.24333	2017-05-03	18:57:43	-35.2807
194.8	3.24667	2017-05-03	18:57:43	-35.2807
195	3.25	2017-05-03	18:57:44	-35.7768
195.2	3.25333	2017-05-03	18:57:44	-36.2729
195.4	3.25667	2017-05-03	18:57:44	-36.2729
195.6	3.26	2017-05-03	18:57:44	-36.2729
195.8	3.26333	2017-05-03	18:57:44	-36.769
196	3.26667	2017-05-03	18:57:45	-36.769
196.2	3.27	2017-05-03	18:57:45	-37.2651
196.4	3.27333	2017-05-03	18:57:45	-37.2651
196.6	3.27667	2017-05-03	18:57:45	-37.7612
196.8	3.28	2017-05-03	18:57:45	-37.7612
197	3.28333	2017-05-03	18:57:46	-38.2572
197.2	3.28667	2017-05-03	18:57:46	-38.2572
197.4	3.29	2017-05-03	18:57:46	-38.2572
197.6	3.29333	2017-05-03	18:57:46	-38.7533
197.8	3.29667	2017-05-03	18:57:46	-38.7533
198	3.3	2017-05-03	18:57:47	-39.2494
198.2	3.30333	2017-05-03	18:57:47	-39.2494
198.4	3.30667	2017-05-03	18:57:47	-39.7455
198.6	3.31	2017-05-03	18:57:47	-39.7455
198.8	3.31333	2017-05-03	18:57:47	-40.2416
199	3.31667	2017-05-03	18:57:48	-40.2416
199.2	3.32	2017-05-03	18:57:48	-40.7377
199.4	3.32333	2017-05-03	18:57:48	-40.7377
199.6	3.32667	2017-05-03	18:57:48	-40.7377
199.8	3.33	2017-05-03	18:57:48	-41.2338
200	3.33333	2017-05-03	18:57:49	-41.2338
200.2	3.33667	2017-05-03	18:57:49	-41.7299
200.4	3.34	2017-05-03	18:57:49	-41.7299
200.6	3.34333	2017-05-03	18:57:49	-42.2259
200.8	3.34667	2017-05-03	18:57:49	-42.2259
201	3.35	2017-05-03	18:57:50	-42.2259
201.2	3.35333	2017-05-03	18:57:50	-42.722
201.4	3.35667	2017-05-03	18:57:50	-42.722
201.6	3.36	2017-05-03	18:57:50	-42.722
201.8	3.36333	2017-05-03	18:57:50	-43.2181
202	3.36667	2017-05-03	18:57:51	-43.2181
202.2	3.37	2017-05-03	18:57:51	-43.2181
202.4	3.37333	2017-05-03	18:57:51	-43.7142
202.6	3.37667	2017-05-03	18:57:51	-43.7142
202.8	3.38	2017-05-03	18:57:51	-43.7142
203	3.38333	2017-05-03	18:57:52	-43.7142
203.2	3.38667	2017-05-03	18:57:52	-43.7142
203.4	3.39	2017-05-03	18:57:52	-43.7142
203.6	3.39333	2017-05-03	18:57:52	-43.7142
203.8	3.39667	2017-05-03	18:57:52	-43.7142
204	3.4	2017-05-03	18:57:53	-44.2103
204.2	3.40333	2017-05-03	18:57:53	-44.2103
204.4	3.40667	2017-05-03	18:57:53	-44.2103
204.6	3.41	2017-05-03	18:57:53	-44.2103
204.8	3.41333	2017-05-03	18:57:53	-44.2103
205	3.41667	2017-05-03	18:57:54	-44.7064
205.2	3.42	2017-05-03	18:57:54	-44.7064
205.4	3.42333	2017-05-03	18:57:54	-44.7064
205.6	3.42667	2017-05-03	18:57:54	-45.2025
205.8	3.43	2017-05-03	18:57:54	-45.2025
206	3.43333	2017-05-03	18:57:55	-45.2025
206.2	3.43667	2017-05-03	18:57:55	-45.6986
206.4	3.44	2017-05-03	18:57:55	-45.6986
206.6	3.44333	2017-05-03	18:57:55	-45.6986
206.8	3.44667	2017-05-03	18:57:55	-45.6986
207	3.45	2017-05-03	18:57:56	-46.1946
207.2	3.45333	2017-05-03	18:57:56	-46.1946
207.4	3.45667	2017-05-03	18:57:56	-46.1946
207.6	3.46	2017-05-03	18:57:56	-46.1946
207.8	3.46333	2017-05-03	18:57:56	-46.1946
208	3.46667	2017-05-03	18:57:57	-46.1946
208.2	3.47	2017-05-03	18:57:57	-46.1946
208.4	3.47333	2017-05-03	18:57:57	-46.1946
208.6	3.47667	2017-05-03	18:57:57	-46.1946
208.8	3.48	2017-05-03	18:57:57	-46.1946
209	3.48333	2017-05-03	18:57:58	-46.1946
209.2	3.48667	2017-05-03	18:57:58	-46.1946
209.4	3.49	2017-05-03	18:57:58	-46.6907
209.6	3.49333	2017-05-03	18:57:58	-46.6907
209.8	3.49667	2017-05-03	18:57:58	-46.6907
210	3.5	2017-05-03	18:57:59	-46.6907
210.2	3.50333	2017-05-03	18:57:59	-47.1868
210.4	3.50667	2017-05-03	18:57:59	-47.1868
210.6	3.51	2017-05-03	18:57:59	-47.1868
210.8	3.51333	2017-05-03	18:57:59	-47.6829
211	3.51667	2017-05-03	18:58:00	-47.6829
211.2	3.52	2017-05-03	18:58:00	-48.179
211.4	3.52333	2017-05-03	18:58:00	-48.179
211.6	3.52667	2017-05-03	18:58:00	-48.179
211.8	3.53	2017-05-03	18:58:00	-48.179
212	3.53333	2017-05-03	18:58:01	-48.6751
212.2	3.53667	2017-05-03	18:58:01	-48.6751
212.4	3.54	2017-05-03	18:58:01	-48.6751
212.6	3.54333	2017-05-03	18:58:01	-49.1712
212.8	3.54667	2017-05-03	18:58:01	-49.1712
213	3.55	2017-05-03	18:58:02	-49.1712
213.2	3.55333	2017-05-03	18:58:02	-49.6673
213.4	3.55667	2017-05-03	18:58:02	-49.6673
213.6	3.56	2017-05-03	18:58:02	-50.1633
213.8	3.56333	2017-05-03	18:58:02	-50.1633
214	3.56667	2017-05-03	18:58:03	-50.1633
214.2	3.57	2017-05-03	18:58:03	-50.1633
214.4	3.57333	2017-05-03	18:58:03	-50.6594
214.6	3.57667	2017-05-03	18:58:03	-50.6594
214.8	3.58	2017-05-03	18:58:03	-50.6594
215	3.58333	2017-05-03	18:58:04	-50.6594
215.2	3.58667	2017-05-03	18:58:04	-50.6594
215.4	3.59	2017-05-03	18:58:04	-50.6594
215.6	3.59333	2017-05-03	18:58:04	-50.6594
215.8	3.59667	2017-05-03	18:58:04	-50.1633
216	3.6	2017-05-03	18:58:05	-50.6594
216.2	3.60333	2017-05-03	18:58:05	-50.1633
216.4	3.60667	2017-05-03	18:58:05	-50.1633
216.6	3.61	2017-05-03	18:58:05	-50.6594
216.8	3.61333	2017-05-03	18:58:05	-50.6594
217	3.61667	2017-05-03	18:58:06	-50.6594
217.2	3.62	2017-05-03	18:58:06	-50.6594
217.4	3.62333	2017-05-03	18:58:06	-50.6594
217.6	3.62667	2017-05-03	18:58:06	-51.1555
217.8	3.63	2017-05-03	18:58:06	-51.1555
218	3.63333	2017-05-03	18:58:07	-51.1555
218.2	3.63667	2017-05-03	18:58:07	-51.1555
218.4	3.64	2017-05-03	18:58:07	-51.1555
218.6	3.64333	2017-05-03	18:58:07	-51.1555
218.8	3.64667	2017-05-03	18:58:07	-51.1555
219	3.65	2017-05-03	18:58:08	-51.1555
219.2	3.65333	2017-05-03	18:58:08	-50.6594
219.4	3.65667	2017-05-03	18:58:08	-50.6594
219.6	3.66	2017-05-03	18:58:08	-50.6594
219.8	3.66333	2017-05-03	18:58:08	-50.6594
220	3.66667	2017-05-03	18:58:09	-50.6594
220.2	3.67	2017-05-03	18:58:09	-51.1555
220.4	3.67333	2017-05-03	18:58:09	-51.1555
220.6	3.67667	2017-05-03	18:58:09	-51.1555
220.8	3.68	2017-05-03	18:58:09	-51.6516
221	3.68333	2017-05-03	18:58:10	-51.6516
221.2	3.68667	2017-05-03	18:58:10	-51.6516
221.4	3.69	2017-05-03	18:58:10	-52.1477
221.6	3.69333	2017-05-03	18:58:10	-52.1477
221.8	3.69667	2017-05-03	18:58:10	-52.1477
222	3.7	2017-05-03	18:58:11	-52.1477
222.2	3.70333	2017-05-03	18:58:11	-52.6438
222.4	3.70667	2017-05-03	18:58:11	-52.6438
222.6	3.71	2017-05-03	18:58:11	-52.6438
222.8	3.71333	2017-05-03	18:58:11	-52.6438
223	3.71667	2017-05-03	18:58:12	-53.1399
223.2	3.72	2017-05-03	18:58:12	-53.1399
223.4	3.72333	2017-05-03	18:58:12	-53.1399
223.6	3.72667	2017-05-03	18:58:12	-53.1399
223.8	3.73	2017-05-03	18:58:12	-53.636
224	3.73333	2017-05-03	18:58:13	-53.636
224.2	3.73667	2017-05-03	18:58:13	-53.636
224.4	3.74	2017-05-03	18:58:13	-53.636
224.6	3.74333	2017-05-03	18:58:13	-53.636
224.8	3.74667	2017-05-03	18:58:13	-53.1399
225	3.75	2017-05-03	18:58:14	-53.1399
225.2	3.75333	2017-05-03	18:58:14	-53.1399
225.4	3.75667	2017-05-03	18:58:14	-53.1399
225.6	3.76	2017-05-03	18:58:14	-53.1399
225.8	3.76333	2017-05-03	18:58:14	-53.1399
226	3.76667	2017-05-03	18:58:15	-53.1399
226.2	3.77	2017-05-03	18:58:15	-53.1399
226.4	3.77333	2017-05-03	18:58:15	-53.636
226.6	3.77667	2017-05-03	18:58:15	-53.636
226.8	3.78	2017-05-03	18:58:15	-53.636
227	3.78333	2017-05-03	18:58:16	-53.636
227.2	3.78667	2017-05-03	18:58:16	-53.636
227.4	3.79	2017-05-03	18:58:16	-53.636
227.6	3.79333	2017-05-03	18:58:16	-53.636
227.8	3.79667	2017-05-03	18:58:16	-53.636
228	3.8	2017-05-03	18:58:17	-53.636
228.2	3.80333	2017-05-03	18:58:17	-53.1399
228.4	3.80667	2017-05-03	18:58:17	-53.1399
228.6	3.81	2017-05-03	18:58:17	-53.1399
228.8	3.81333	2017-05-03	18:58:17	-53.1399
229	3.81667	2017-05-03	18:58:18	-53.1399
229.2	3.82	2017-05-03	18:58:18	-53.1399
229.4	3.82333	2017-05-03	18:58:18	-53.1399
229.6	3.82667	2017-05-03	18:58:18	-53.636
229.8	3.83	2017-05-03	18:58:18	-53.636
230	3.83333	2017-05-03	18:58:19	-53.636
230.2	3.83667	2017-05-03	18:58:19	-53.636
230.4	3.84	2017-05-03	18:58:19	-54.132
230.6	3.84333	2017-05-03	18:58:19	-54.132
230.8	3.84667	2017-05-03	18:58:19	-54.132
231	3.85	2017-05-03	18:58:20	-54.132
231.2	3.85333	2017-05-03	18:58:20	-54.6281
231.4	3.85667	2017-05-03	18:58:20	-54.6281
231.6	3.86	2017-05-03	18:58:20	-54.6281
231.8	3.86333	2017-05-03	18:58:20	-54.6281
232	3.86667	2017-05-03	18:58:21	-55.1242
232.2	3.87	2017-05-03	18:58:21	-55.1242
232.4	3.87333	2017-05-03	18:58:21	-55.1242
232.6	3.87667	2017-05-03	18:58:21	-55.1242
232.8	3.88	2017-05-03	18:58:21	-55.1242
233	3.88333	2017-05-03	18:58:22	-55.6203
233.2	3.88667	2017-05-03	18:58:22	-55.1242
233.4	3.89	2017-05-03	18:58:22	-55.6203
233.6	3.89333	2017-05-03	18:58:22	-55.1242
233.8	3.89667	2017-05-03	18:58:22	-55.1242
234	3.9	2017-05-03	18:58:23	-55.1242
234.2	3.90333	2017-05-03	18:58:23	-54.6281
234.4	3.90667	2017-05-03	18:58:23	-54.6281
234.6	3.91	2017-05-03	18:58:23	-54.6281
234.8	3.91333	2017-05-03	18:58:23	-54.6281
235	3.91667	2017-05-03	18:58:24	-55.1242
235.2	3.92	2017-05-03	18:58:24	-54.6281
235.4	3.92333	2017-05-03	18:58:24	-55.1242
235.6	3.92667	2017-05-03	18:58:24	-55.1242
235.8	3.93	2017-05-03	18:58:24	-55.1242
236	3.93333	2017-05-03	18:58:25	-55.1242
236.2	3.93667	2017-05-03	18:58:25	-55.1242
236.4	3.94	2017-05-03	18:58:25	-55.1242
236.6	3.94333	2017-05-03	18:58:25	-55.1242
236.8	3.94667	2017-05-03	18:58:25	-54.6281
237	3.95	2017-05-03	18:58:26	-54.6281
237.2	3.95333	2017-05-03	18:58:26	-54.6281
237.4	3.95667	2017-05-03	18:58:26	-54.6281
237.6	3.96	2017-05-03	18:58:26	-54.132
237.8	3.96333	2017-05-03	18:58:26	-54.132
238	3.96667	2017-05-03	18:58:27	-54.132
238.2	3.97	2017-05-03	18:58:27	-54.6281
238.4	3.97333	2017-05-03	18:58:27	-54.6281
238.6	3.97667	2017-05-03	18:58:27	-54.6281
238.8	3.98	2017-05-03	18:58:27	-54.6281
239	3.98333	2017-05-03	18:58:28	-55.1242
239.2	3.98667	2017-05-03	18:58:28	-55.1242
239.4	3.99	2017-05-03	18:58:28	-55.1242
239.6	3.99333	2017-05-03	18:58:28	-55.1242
239.8	3.99667	2017-05-03	18:58:28	-55.1242
240	4	2017-05-03	18:58:29	-55.1242
240.2	4.00333	2017-05-03	18:58:29	-55.6203
240.4	4.00667	2017-05-03	18:58:29	-55.6203
240.6	4.01	2017-05-03	18:58:29	-55.6203
240.8	4.01333	2017-05-03	18:58:29	-55.6203
241	4.01667	2017-05-03	18:58:30	-56.1164
241.2	4.02	2017-05-03	18:58:30	-56.1164
241.4	4.02333	2017-05-03	18:58:30	-56.1164
241.6	4.02667	2017-05-03	18:58:30	-56.1164
241.8	4.03	2017-05-03	18:58:30	-56.1164
242	4.03333	2017-05-03	18:58:31	-56.1164
242.2	4.03667	2017-05-03	18:58:31	-56.1164
242.4	4.04	2017-05-03	18:58:31	-56.1164
242.6	4.04333	2017-05-03	18:58:31	-56.1164
242.8	4.04667	2017-05-03	18:58:31	-56.1164
243	4.05	2017-05-03	18:58:32	-56.1164
243.2	4.05333	2017-05-03	18:58:32	-55.6203
243.4	4.05667	2017-05-03	18:58:32	-55.6203
243.6	4.06	2017-05-03	18:58:32	-55.6203
243.8	4.06333	2017-05-03	18:58:32	-55.6203
244	4.06667	2017-05-03	18:58:33	-55.6203
244.2	4.07	2017-05-03	18:58:33	-55.6203
244.4	4.07333	2017-05-03	18:58:33	-55.6203
244.6	4.07667	2017-05-03	18:58:33	-55.6203
244.8	4.08	2017-05-03	18:58:33	-55.6203
245	4.08333	2017-05-03	18:58:34	-55.6203
245.2	4.08667	2017-05-03	18:58:34	-55.6203
245.4	4.09	2017-05-03	18:58:34	-56.1164
245.6	4.09333	2017-05-03	18:58:34	-55.6203
245.8	4.09667	2017-05-03	18:58:34	-55.6203
246	4.1	2017-05-03	18:58:35	-55.6203
246.2	4.10333	2017-05-03	18:58:35	-55.6203
246.4	4.10667	2017-05-03	18:58:35	-55.6203
246.6	4.11	2017-05-03	18:58:35	-55.6203
246.8	4.11333	2017-05-03	18:58:35	-55.6203
247	4.11667	2017-05-03	18:58:36	-55.1242
247.2	4.12	2017-05-03	18:58:36	-55.1242
247.4	4.12333	2017-05-03	18:58:36	-55.1242
247.6	4.12667	2017-05-03	18:58:36	-55.1242
247.8	4.13	2017-05-03	18:58:36	-55.1242
248	4.13333	2017-05-03	18:58:37	-55.1242
248.2	4.13667	2017-05-03	18:58:37	-55.1242
248.4	4.14	2017-05-03	18:58:37	-55.1242
248.6	4.14333	2017-05-03	18:58:37	-55.1242
248.8	4.14667	2017-05-03	18:58:37	-55.1242
249	4.15	2017-05-03	18:58:38	-55.1242
249.2	4.15333	2017-05-03	18:58:38	-55.1242
249.4	4.15667	2017-05-03	18:58:38	-55.1242
249.6	4.16	2017-05-03	18:58:38	-55.1242
249.8	4.16333	2017-05-03	18:58:38	-55.6203
250	4.16667	2017-05-03	18:58:39	-55.6203
250.2	4.17	2017-05-03	18:58:39	-55.6203
250.4	4.17333	2017-05-03	18:58:39	-55.6203
250.6	4.17667	2017-05-03	18:58:39	-55.6203
250.8	4.18	2017-05-03	18:58:39	-55.6203
251	4.18333	2017-05-03	18:58:40	-55.6203
251.2	4.18667	2017-05-03	18:58:40	-55.6203
251.4	4.19	2017-05-03	18:58:40	-55.6203
251.6	4.19333	2017-05-03	18:58:40	-56.1164
251.8	4.19667	2017-05-03	18:58:40	-56.1164
252	4.2	2017-05-03	18:58:41	-56.1164
252.2	4.20333	2017-05-03	18:58:41	-56.1164
252.4	4.20667	2017-05-03	18:58:41	-56.1164
252.6	4.21	2017-05-03	18:58:41	-56.1164
252.8	4.21333	2017-05-03	18:58:41	-56.1164
253	4.21667	2017-05-03	18:58:42	-56.1164
253.2	4.22	2017-05-03	18:58:42	-56.1164
253.4	4.22333	2017-05-03	18:58:42	-56.1164
253.6	4.22667	2017-05-03	18:58:42	-56.1164
253.8	4.23	2017-05-03	18:58:42	-56.1164
254	4.23333	2017-05-03	18:58:43	-56.1164
254.2	4.23667	2017-05-03	18:58:43	-56.1164
254.4	4.24	2017-05-03	18:58:43	-56.1164
254.6	4.24333	2017-05-03	18:58:43	-56.1164
254.8	4.24667	2017-05-03	18:58:43	-56.6125
255	4.25	2017-05-03	18:58:44	-56.1164
255.2	4.25333	2017-05-03	18:58:44	-56.6125
255.4	4.25667	2017-05-03	18:58:44	-56.6125
255.6	4.26	2017-05-03	18:58:44	-56.6125
255.8	4.26333	2017-05-03	18:58:44	-56.6125
256	4.26667	2017-05-03	18:58:45	-56.6125
256.2	4.27	2017-05-03	18:58:45	-56.6125
256.4	4.27333	2017-05-03	18:58:45	-56.6125
256.6	4.27667	2017-05-03	18:58:45	-56.6125
256.8	4.28	2017-05-03	18:58:45	-56.6125
257	4.28333	2017-05-03	18:58:46	-56.6125
257.2	4.28667	2017-05-03	18:58:46	-56.6125
257.4	4.29	2017-05-03	18:58:46	-56.6125
257.6	4.29333	2017-05-03	18:58:46	-56.6125
257.8	4.29667	2017-05-03	18:58:46	-56.6125
258	4.3	2017-05-03	18:58:47	-56.6125
258.2	4.30333	2017-05-03	18:58:47	-56.6125
258.4	4.30667	2017-05-03	18:58:47	-56.6125
258.6	4.31	2017-05-03	18:58:47	-56.6125
258.8	4.31333	2017-05-03	18:58:47	-56.6125
259	4.31667	2017-05-03	18:58:48	-56.6125
259.2	4.32	2017-05-03	18:58:48	-57.1086
259.4	4.32333	2017-05-03	18:58:48	-56.6125
259.6	4.32667	2017-05-03	18:58:48	-56.6125
259.8	4.33	2017-05-03	18:58:48	-56.6125
260	4.33333	2017-05-03	18:58:49	-57.1086
260.2	4.33667	2017-05-03	18:58:49	-57.1086
260.4	4.34	2017-05-03	18:58:49	-56.6125
260.6	4.34333	2017-05-03	18:58:49	-56.6125
260.8	4.34667	2017-05-03	18:58:49	-57.1086
261	4.35	2017-05-03	18:58:50	-57.1086
261.2	4.35333	2017-05-03	18:58:50	-57.1086
261.4	4.35667	2017-05-03	18:58:50	-57.1086
261.6	4.36	2017-05-03	18:58:50	-57.1086
261.8	4.36333	2017-05-03	18:58:50	-57.1086
262	4.36667	2017-05-03	18:58:51	-57.1086
262.2	4.37	2017-05-03	18:58:51	-57.1086
262.4	4.37333	2017-05-03	18:58:51	-57.1086
262.6	4.37667	2017-05-03	18:58:51	-57.1086
262.8	4.38	2017-05-03	18:58:51	-57.1086
263	4.38333	2017-05-03	18:58:52	-57.1086
263.2	4.38667	2017-05-03	18:58:52	-57.1086
263.4	4.39	2017-05-03	18:58:52	-57.1086
263.6	4.39333	2017-05-03	18:58:52	-57.1086
263.8	4.39667	2017-05-03	18:58:52	-57.1086
264	4.4	2017-05-03	18:58:53	-57.1086
264.2	4.40333	2017-05-03	18:58:53	-57.1086
264.4	4.40667	2017-05-03	18:58:53	-57.1086
264.6	4.41	2017-05-03	18:58:53	-57.1086
264.8	4.41333	2017-05-03	18:58:53	-57.1086
265	4.41667	2017-05-03	18:58:54	-57.1086
265.2	4.42	2017-05-03	18:58:54	-57.1086
265.4	4.42333	2017-05-03	18:58:54	-57.1086
265.6	4.42667	2017-05-03	18:58:54	-57.1086
265.8	4.43	2017-05-03	18:58:54	-57.1086
266	4.43333	2017-05-03	18:58:55	-57.1086
266.2	4.43667	2017-05-03	18:58:55	-57.1086
266.4	4.44	2017-05-03	18:58:55	-57.1086
266.6	4.44333	2017-05-03	18:58:55	-57.1086
266.8	4.44667	2017-05-03	18:58:55	-57.1086
267	4.45	2017-05-03	18:58:56	-57.1086
267.2	4.45333	2017-05-03	18:58:56	-57.1086
267.4	4.45667	2017-05-03	18:58:56	-57.1086
267.6	4.46	2017-05-03	18:58:56	-57.1086
267.8	4.46333	2017-05-03	18:58:56	-56.6125
268	4.46667	2017-05-03	18:58:57	-57.1086
268.2	4.47	2017-05-03	18:58:57	-56.6125
268.4	4.47333	2017-05-03	18:58:57	-56.6125
268.6	4.47667	2017-05-03	18:58:57	-56.6125
268.8	4.48	2017-05-03	18:58:57	-56.6125
269	4.48333	2017-05-03	18:58:58	-56.6125
269.2	4.48667	2017-05-03	18:58:58	-56.6125
269.4	4.49	2017-05-03	18:58:58	-56.6125
269.6	4.49333	2017-05-03	18:58:58	-56.1164
269.8	4.49667	2017-05-03	18:58:58	-56.1164
270	4.5	2017-05-03	18:58:59	-56.1164
270.2	4.50333	2017-05-03	18:58:59	-56.1164
270.4	4.50667	2017-05-03	18:58:59	-56.1164
270.6	4.51	2017-05-03	18:58:59	-56.1164
270.8	4.51333	2017-05-03	18:58:59	-56.1164
271	4.51667	2017-05-03	18:59:00	-56.1164
271.2	4.52	2017-05-03	18:59:00	-55.6203
271.4	4.52333	2017-05-03	18:59:00	-55.6203
271.6	4.52667	2017-05-03	18:59:00	-55.6203
271.8	4.53	2017-05-03	18:59:00	-55.6203
272	4.53333	2017-05-03	18:59:01	-55.6203
272.2	4.53667	2017-05-03	18:59:01	-55.6203
272.4	4.54	2017-05-03	18:59:01	-55.6203
272.6	4.54333	2017-05-03	18:59:01	-55.6203
272.8	4.54667	2017-05-03	18:59:01	-55.6203
273	4.55	2017-05-03	18:59:02	-55.6203
273.2	4.55333	2017-05-03	18:59:02	-55.6203
273.4	4.55667	2017-05-03	18:59:02	-55.6203
273.6	4.56	2017-05-03	18:59:02	-55.6203
273.8	4.56333	2017-05-03	18:59:02	-55.6203
274	4.56667	2017-05-03	18:59:03	-55.1242
274.2	4.57	2017-05-03	18:59:03	-55.1242
274.4	4.57333	2017-05-03	18:59:03	-55.1242
274.6	4.57667	2017-05-03	18:59:03	-55.1242
274.8	4.58	2017-05-03	18:59:03	-55.1242
275	4.58333	2017-05-03	18:59:04	-54.6281
275.2	4.58667	2017-05-03	18:59:04	-54.6281
275.4	4.59	2017-05-03	18:59:04	-54.6281
275.6	4.59333	2017-05-03	18:59:04	-54.6281
275.8	4.59667	2017-05-03	18:59:04	-54.6281
276	4.6	2017-05-03	18:59:05	-54.6281
276.2	4.60333	2017-05-03	18:59:05	-54.6281
276.4	4.60667	2017-05-03	18:59:05	-54.6281
276.6	4.61	2017-05-03	18:59:05	-54.6281
276.8	4.61333	2017-05-03	18:59:05	-54.6281
277	4.61667	2017-05-03	18:59:06	-55.1242
277.2	4.62	2017-05-03	18:59:06	-55.1242
277.4	4.62333	2017-05-03	18:59:06	-55.1242
277.6	4.62667	2017-05-03	18:59:06	-55.1242
277.8	4.63	2017-05-03	18:59:06	-55.1242
278	4.63333	2017-05-03	18:59:07	-55.1242
278.2	4.63667	2017-05-03	18:59:07	-55.1242
278.4	4.64	2017-05-03	18:59:07	-55.1242
278.6	4.64333	2017-05-03	18:59:07	-55.1242
278.8	4.64667	2017-05-03	18:59:07	-55.6203
279	4.65	2017-05-03	18:59:08	-55.6203
279.2	4.65333	2017-05-03	18:59:08	-55.6203
279.4	4.65667	2017-05-03	18:59:08	-55.6203
279.6	4.66	2017-05-03	18:59:08	-55.6203
279.8	4.66333	2017-05-03	18:59:08	-56.1164
280	4.66667	2017-05-03	18:59:09	-55.6203
280.2	4.67	2017-05-03	18:59:09	-56.1164
280.4	4.67333	2017-05-03	18:59:09	-56.1164
280.6	4.67667	2017-05-03	18:59:09	-56.1164
280.8	4.68	2017-05-03	18:59:09	-56.1164
281	4.68333	2017-05-03	18:59:10	-56.1164
281.2	4.68667	2017-05-03	18:59:10	-56.1164
281.4	4.69	2017-05-03	18:59:10	-55.6203
281.6	4.69333	2017-05-03	18:59:10	-55.6203
281.8	4.69667	2017-05-03	18:59:10	-55.6203
282	4.7	2017-05-03	18:59:11	-55.6203
282.2	4.70333	2017-05-03	18:59:11	-55.1242
282.4	4.70667	2017-05-03	18:59:11	-55.1242
282.6	4.71	2017-05-03	18:59:11	-55.1242
282.8	4.71333	2017-05-03	18:59:11	-55.1242
283	4.71667	2017-05-03	18:59:12	-55.1242
283.2	4.72	2017-05-03	18:59:12	-55.1242
283.4	4.72333	2017-05-03	18:59:12	-55.1242
283.6	4.72667	2017-05-03	18:59:12	-55.1242
283.8	4.73	2017-05-03	18:59:12	-55.1242
284	4.73333	2017-05-03	18:59:13	-55.1242
284.2	4.73667	2017-05-03	18:59:13	-55.1242
284.4	4.74	2017-05-03	18:59:13	-55.1242
284.6	4.74333	2017-05-03	18:59:13	-55.1242
284.8	4.74667	2017-05-03	18:59:13	-54.6281
285	4.75	2017-05-03	18:59:14	-54.6281
285.2	4.75333	2017-05-03	18:59:14	-54.6281
285.4	4.75667	2017-05-03	18:59:14	-54.132
285.6	4.76	2017-05-03	18:59:14	-54.132
285.8	4.76333	2017-05-03	18:59:14	-54.132
286	4.76667	2017-05-03	18:59:15	-54.132
286.2	4.77	2017-05-03	18:59:15	-54.132
286.4	4.77333	2017-05-03	18:59:15	-54.6281
286.6	4.77667	2017-05-03	18:59:15	-54.6281
286.8	4.78	2017-05-03	18:59:15	-54.6281
287	4.78333	2017-05-03	18:59:16	-54.6281
287.2	4.78667	2017-05-03	18:59:16	-54.6281
287.4	4.79	2017-05-03	18:59:16	-55.1242
287.6	4.79333	2017-05-03	18:59:16	-55.1242
287.8	4.79667	2017-05-03	18:59:16	-55.1242
288	4.8	2017-05-03	18:59:17	-55.1242
288.2	4.80333	2017-05-03	18:59:17	-55.1242
288.4	4.80667	2017-05-03	18:59:17	-55.1242
288.6	4.81	2017-05-03	18:59:17	-55.1242
288.8	4.81333	2017-05-03	18:59:17	-55.1242
289	4.81667	2017-05-03	18:59:18	-55.6203
289.2	4.82	2017-05-03	18:59:18	-55.1242
289.4	4.82333	2017-05-03	18:59:18	-55.6203
289.6	4.82667	2017-05-03	18:59:18	-55.6203
289.8	4.83	2017-05-03	18:59:18	-55.6203
290	4.83333	2017-05-03	18:59:19	-55.6203
290.2	4.83667	2017-05-03	18:59:19	-55.6203
290.4	4.84	2017-05-03	18:59:19	-56.1164
290.6	4.84333	2017-05-03	18:59:19	-55.6203
290.8	4.84667	2017-05-03	18:59:19	-55.6203
291	4.85	2017-05-03	18:59:20	-55.6203
291.2	4.85333	2017-05-03	18:59:20	-55.6203
291.4	4.85667	2017-05-03	18:59:20	-55.6203
291.6	4.86	2017-05-03	18:59:20	-55.6203
291.8	4.86333	2017-05-03	18:59:20	-55.1242
292	4.86667	2017-05-03	18:59:21	-55.1242
292.2	4.87	2017-05-03	18:59:21	-55.1242
292.4	4.87333	2017-05-03	18:59:21	-55.1242
292.6	4.87667	2017-05-03	18:59:21	-55.1242
292.8	4.88	2017-05-03	18:59:21	-54.6281
293	4.88333	2017-05-03	18:59:22	-54.6281
293.2	4.88667	2017-05-03	18:59:22	-54.6281
293.4	4.89	2017-05-03	18:59:22	-54.6281
293.6	4.89333	2017-05-03	18:59:22	-55.1242
293.8	4.89667	2017-05-03	18:59:22	-55.1242
294	4.9	2017-05-03	18:59:23	-55.1242
294.2	4.90333	2017-05-03	18:59:23	-55.1242
294.4	4.90667	2017-05-03	18:59:23	-55.1242
294.6	4.91	2017-05-03	18:59:23	-55.1242
294.8	4.91333	2017-05-03	18:59:23	-55.1242
295	4.91667	2017-05-03	18:59:24	-55.1242
295.2	4.92	2017-05-03	18:59:24	-54.6281
295.4	4.92333	2017-05-03	18:59:24	-54.6281
295.6	4.92667	2017-05-03	18:59:24	-54.6281
295.8	4.93	2017-05-03	18:59:24	-54.6281
296	4.93333	2017-05-03	18:59:25	-54.132
296.2	4.93667	2017-05-03	18:59:25	-54.132
296.4	4.94	2017-05-03	18:59:25	-54.132
296.6	4.94333	2017-05-03	18:59:25	-54.132
296.8	4.94667	2017-05-03	18:59:25	-53.636
297	4.95	2017-05-03	18:59:26	-54.132
297.2	4.95333	2017-05-03	18:59:26	-53.636
297.4	4.95667	2017-05-03	18:59:26	-53.636
297.6	4.96	2017-05-03	18:59:26	-53.636
297.8	4.96333	2017-05-03	18:59:26	-53.636
298	4.96667	2017-05-03	18:59:27	-54.132
298.2	4.97	2017-05-03	18:59:27	-54.132
298.4	4.97333	2017-05-03	18:59:27	-54.132
298.6	4.97667	2017-05-03	18:59:27	-54.132
298.8	4.98	2017-05-03	18:59:27	-54.132
299	4.98333	2017-05-03	18:59:28	-54.132
299.2	4.98667	2017-05-03	18:59:28	-54.132
299.4	4.99	2017-05-03	18:59:28	-54.132
299.6	4.99333	2017-05-03	18:59:28	-54.6281
299.8	4.99667	2017-05-03	18:59:28	-54.6281
300	5	2017-05-03	18:59:29	-54.6281
300.2	5.00333	2017-05-03	18:59:29	-54.6281
300.4	5.00667	2017-05-03	18:59:29	-54.6281
300.6	5.01	2017-05-03	18:59:29	-54.6281
300.8	5.01333	2017-05-03	18:59:29	-54.6281
301	5.01667	2017-05-03	18:59:30	-54.6281
301.2	5.02	2017-05-03	18:59:30	-54.6281
301.4	5.02333	2017-05-03	18:59:30	-54.6281
301.6	5.02667	2017-05-03	18:59:30	-55.1242
301.8	5.03	2017-05-03	18:59:30	-55.1242
302	5.03333	2017-05-03	18:59:31	-55.1242
302.2	5.03667	2017-05-03	18:59:31	-55.1242
302.4	5.04	2017-05-03	18:59:31	-55.1242
302.6	5.04333	2017-05-03	18:59:31	-55.1242
302.8	5.04667	2017-05-03	18:59:31	-55.1242
303	5.05	2017-05-03	18:59:32	-55.1242
303.2	5.05333	2017-05-03	18:59:32	-55.1242
303.4	5.05667	2017-05-03	18:59:32	-54.6281
303.6	5.06	2017-05-03	18:59:32	-54.6281
303.8	5.06333	2017-05-03	18:59:32	-54.6281
304	5.06667	2017-05-03	18:59:33	-54.6281
304.2	5.07	2017-05-03	18:59:33	-54.6281
304.4	5.07333	2017-05-03	18:59:33	-54.132
304.6	5.07667	2017-05-03	18:59:33	-54.132
304.8	5.08	2017-05-03	18:59:33	-54.132
305	5.08333	2017-05-03	18:59:34	-54.132
305.2	5.08667	2017-05-03	18:59:34	-54.132
305.4	5.09	2017-05-03	18:59:34	-54.132
305.6	5.09333	2017-05-03	18:59:34	-54.132
305.8	5.09667	2017-05-03	18:59:34	-54.132
306	5.1	2017-05-03	18:59:35	-54.132
306.2	5.10333	2017-05-03	18:59:35	-54.132
306.4	5.10667	2017-05-03	18:59:35	-54.132
306.6	5.11	2017-05-03	18:59:35	-54.132
306.8	5.11333	2017-05-03	18:59:35	-54.132
307	5.11667	2017-05-03	18:59:36	-54.132
307.2	5.12	2017-05-03	18:59:36	-54.132
307.4	5.12333	2017-05-03	18:59:36	-54.132
307.6	5.12667	2017-05-03	18:59:36	-54.132
307.8	5.13	2017-05-03	18:59:36	-54.132
308	5.13333	2017-05-03	18:59:37	-53.636
308.2	5.13667	2017-05-03	18:59:37	-53.636
308.4	5.14	2017-05-03	18:59:37	-53.636
308.6	5.14333	2017-05-03	18:59:37	-53.636
308.8	5.14667	2017-05-03	18:59:37	-53.1399
309	5.15	2017-05-03	18:59:38	-53.1399
309.2	5.15333	2017-05-03	18:59:38	-53.1399
309.4	5.15667	2017-05-03	18:59:38	-53.1399
309.6	5.16	2017-05-03	18:59:38	-53.1399
309.8	5.16333	2017-05-03	18:59:38	-53.1399
310	5.16667	2017-05-03	18:59:39	-52.6438
310.2	5.17	2017-05-03	18:59:39	-52.6438
310.4	5.17333	2017-05-03	18:59:39	-52.6438
310.6	5.17667	2017-05-03	18:59:39	-53.1399
310.8	5.18	2017-05-03	18:59:39	-53.1399
311	5.18333	2017-05-03	18:59:40	-53.1399
311.2	5.18667	2017-05-03	18:59:40	-53.1399
311.4	5.19	2017-05-03	18:59:40	-53.1399
311.6	5.19333	2017-05-03	18:59:40	-53.1399
311.8	5.19667	2017-05-03	18:59:40	-53.1399
312	5.2	2017-05-03	18:59:41	-53.636
312.2	5.20333	2017-05-03	18:59:41	-53.636
312.4	5.20667	2017-05-03	18:59:41	-53.636
312.6	5.21	2017-05-03	18:59:41	-53.636
312.8	5.21333	2017-05-03	18:59:41	-53.636
313	5.21667	2017-05-03	18:59:42	-53.636
313.2	5.22	2017-05-03	18:59:42	-53.636
313.4	5.22333	2017-05-03	18:59:42	-53.636
313.6	5.22667	2017-05-03	18:59:42	-53.636
313.8	5.23	2017-05-03	18:59:42	-53.636
314	5.23333	2017-05-03	18:59:43	-53.636
314.2	5.23667	2017-05-03	18:59:43	-53.636
314.4	5.24	2017-05-03	18:59:43	-54.132
314.6	5.24333	2017-05-03	18:59:43	-54.132
314.8	5.24667	2017-05-03	18:59:43	-54.132
315	5.25	2017-05-03	18:59:44	-54.132
315.2	5.25333	2017-05-03	18:59:44	-54.132
315.4	5.25667	2017-05-03	18:59:44	-54.132
315.6	5.26	2017-05-03	18:59:44	-54.132
315.8	5.26333	2017-05-03	18:59:44	-54.132
316	5.26667	2017-05-03	18:59:45	-54.132
316.2	5.27	2017-05-03	18:59:45	-54.132
316.4	5.27333	2017-05-03	18:59:45	-54.132
316.6	5.27667	2017-05-03	18:59:45	-54.132
316.8	5.28	2017-05-03	18:59:45	-54.132
317	5.28333	2017-05-03	18:59:46	-53.636
317.2	5.28667	2017-05-03	18:59:46	-53.636
317.4	5.29	2017-05-03	18:59:46	-53.636
317.6	5.29333	2017-05-03	18:59:46	-53.1399
317.8	5.29667	2017-05-03	18:59:46	-53.1399
318	5.3	2017-05-03	18:59:47	-53.1399
318.2	5.30333	2017-05-03	18:59:47	-53.1399
318.4	5.30667	2017-05-03	18:59:47	-53.1399
318.6	5.31	2017-05-03	18:59:47	-53.1399
318.8	5.31333	2017-05-03	18:59:47	-53.1399
319	5.31667	2017-05-03	18:59:48	-53.1399
319.2	5.32	2017-05-03	18:59:48	-53.1399
319.4	5.32333	2017-05-03	18:59:48	-53.1399
319.6	5.32667	2017-05-03	18:59:48	-53.1399
319.8	5.33	2017-05-03	18:59:48	-53.1399
320	5.33333	2017-05-03	18:59:49	-53.1399
320.2	5.33667	2017-05-03	18:59:49	-53.1399
320.4	5.34	2017-05-03	18:59:49	-53.1399
320.6	5.34333	2017-05-03	18:59:49	-53.1399
320.8	5.34667	2017-05-03	18:59:49	-53.1399
321	5.35	2017-05-03	18:59:50	-53.1399
321.2	5.35333	2017-05-03	18:59:50	-53.1399
321.4	5.35667	2017-05-03	18:59:50	-52.6438
321.6	5.36	2017-05-03	18:59:50	-52.6438
321.8	5.36333	2017-05-03	18:59:50	-52.6438
322	5.36667	2017-05-03	18:59:51	-52.6438
322.2	5.37	2017-05-03	18:59:51	-52.1477
322.4	5.37333	2017-05-03	18:59:51	-52.1477
322.6	5.37667	2017-05-03	18:59:51	-52.1477
322.8	5.38	2017-05-03	18:59:51	-52.1477
323	5.38333	2017-05-03	18:59:52	-52.1477
323.2	5.38667	2017-05-03	18:59:52	-52.1477
323.4	5.39	2017-05-03	18:59:52	-52.1477
323.6	5.39333	2017-05-03	18:59:52	-52.1477
323.8	5.39667	2017-05-03	18:59:52	-52.1477
324	5.4	2017-05-03	18:59:53	-52.1477
324.2	5.40333	2017-05-03	18:59:53	-52.1477
324.4	5.40667	2017-05-03	18:59:53	-52.1477
324.6	5.41	2017-05-03	18:59:53	-52.6438
324.8	5.41333	2017-05-03	18:59:53	-52.6438
325	5.41667	2017-05-03	18:59:54	-52.6438
325.2	5.42	2017-05-03	18:59:54	-52.6438
325.4	5.42333	2017-05-03	18:59:54	-52.6438
325.6	5.42667	2017-05-03	18:59:54	-52.6438
325.8	5.43	2017-05-03	18:59:54	-52.6438
326	5.43333	2017-05-03	18:59:55	-52.6438
326.2	5.43667	2017-05-03	18:59:55	-52.6438
326.4	5.44	2017-05-03	18:59:55	-53.1399
326.6	5.44333	2017-05-03	18:59:55	-53.1399
326.8	5.44667	2017-05-03	18:59:55	-53.1399
327	5.45	2017-05-03	18:59:56	-53.1399
327.2	5.45333	2017-05-03	18:59:56	-53.1399
327.4	5.45667	2017-05-03	18:59:56	-53.1399
327.6	5.46	2017-05-03	18:59:56	-53.1399
327.8	5.46333	2017-05-03	18:59:56	-53.1399
328	5.46667	2017-05-03	18:59:57	-53.636
328.2	5.47	2017-05-03	18:59:57	-53.636
328.4	5.47333	2017-05-03	18:59:57	-53.636
328.6	5.47667	2017-05-03	18:59:57	-53.636
328.8	5.48	2017-05-03	18:59:57	-53.1399
329	5.48333	2017-05-03	18:59:58	-53.1399
329.2	5.48667	2017-05-03	18:59:58	-53.1399
329.4	5.49	2017-05-03	18:59:58	-53.1399
329.6	5.49333	2017-05-03	18:59:58	-53.1399
329.8	5.49667	2017-05-03	18:59:58	-52.6438
330	5.5	2017-05-03	18:59:59	-52.6438
330.2	5.50333	2017-05-03	18:59:59	-52.6438
330.4	5.50667	2017-05-03	18:59:59	-52.6438
330.6	5.51	2017-05-03	18:59:59	-52.6438
330.8	5.51333	2017-05-03	18:59:59	-52.1477
331	5.51667	2017-05-03	19:00:00	-52.6438
331.2	5.52	2017-05-03	19:00:00	-52.1477
331.4	5.52333	2017-05-03	19:00:00	-52.6438
331.6	5.52667	2017-05-03	19:00:00	-52.6438
331.8	5.53	2017-05-03	19:00:00	-52.6438
332	5.53333	2017-05-03	19:00:01	-52.6438
332.2	5.53667	2017-05-03	19:00:01	-52.6438
332.4	5.54	2017-05-03	19:00:01	-52.6438
332.6	5.54333	2017-05-03	19:00:01	-52.6438
332.8	5.54667	2017-05-03	19:00:01	-52.6438
333	5.55	2017-05-03	19:00:02	-52.6438
333.2	5.55333	2017-05-03	19:00:02	-52.6438
333.4	5.55667	2017-05-03	19:00:02	-52.1477
333.6	5.56	2017-05-03	19:00:02	-52.1477
333.8	5.56333	2017-05-03	19:00:02	-52.1477
334	5.56667	2017-05-03	19:00:03	-51.6516
334.2	5.57	2017-05-03	19:00:03	-51.6516
334.4	5.57333	2017-05-03	19:00:03	-51.6516
334.6	5.57667	2017-05-03	19:00:03	-51.6516
334.8	5.58	2017-05-03	19:00:03	-51.6516
335	5.58333	2017-05-03	19:00:04	-51.1555
335.2	5.58667	2017-05-03	19:00:04	-51.1555
335.4	5.59	2017-05-03	19:00:04	-51.1555
335.6	5.59333	2017-05-03	19:00:04	-51.1555
335.8	5.59667	2017-05-03	19:00:04	-51.1555
336	5.6	2017-05-03	19:00:05	-51.1555
336.2	5.60333	2017-05-03	19:00:05	-51.6516
336.4	5.60667	2017-05-03	19:00:05	-51.1555
336.6	5.61	2017-05-03	19:00:05	-51.6516
336.8	5.61333	2017-05-03	19:00:05	-51.6516
337	5.61667	2017-05-03	19:00:06	-51.6516
337.2	5.62	2017-05-03	19:00:06	-51.6516
337.4	5.62333	2017-05-03	19:00:06	-51.6516
337.6	5.62667	2017-05-03	19:00:06	-51.6516
337.8	5.63	2017-05-03	19:00:06	-52.1477
338	5.63333	2017-05-03	19:00:07	-52.1477
338.2	5.63667	2017-05-03	19:00:07	-52.1477
338.4	5.64	2017-05-03	19:00:07	-52.1477
338.6	5.64333	2017-05-03	19:00:07	-52.1477
338.8	5.64667	2017-05-03	19:00:07	-52.1477
339	5.65	2017-05-03	19:00:08	-52.1477
339.2	5.65333	2017-05-03	19:00:08	-52.1477
339.4	5.65667	2017-05-03	19:00:08	-52.1477
339.6	5.66	2017-05-03	19:00:08	-52.1477
339.8	5.66333	2017-05-03	19:00:08	-52.1477
340	5.66667	2017-05-03	19:00:09	-52.1477
340.2	5.67	2017-05-03	19:00:09	-52.6438
340.4	5.67333	2017-05-03	19:00:09	-52.6438
340.6	5.67667	2017-05-03	19:00:09	-52.6438
340.8	5.68	2017-05-03	19:00:09	-52.6438
341	5.68333	2017-05-03	19:00:10	-52.6438
341.2	5.68667	2017-05-03	19:00:10	-52.6438
341.4	5.69	2017-05-03	19:00:10	-52.6438
341.6	5.69333	2017-05-03	19:00:10	-52.6438
341.8	5.69667	2017-05-03	19:00:10	-52.6438
342	5.7	2017-05-03	19:00:11	-52.6438
342.2	5.70333	2017-05-03	19:00:11	-52.6438
342.4	5.70667	2017-05-03	19:00:11	-52.6438
342.6	5.71	2017-05-03	19:00:11	-52.6438
342.8	5.71333	2017-05-03	19:00:11	-52.6438
343	5.71667	2017-05-03	19:00:12	-52.1477
343.2	5.72	2017-05-03	19:00:12	-52.1477
343.4	5.72333	2017-05-03	19:00:12	-52.1477
343.6	5.72667	2017-05-03	19:00:12	-51.6516
343.8	5.73	2017-05-03	19:00:12	-51.6516
344	5.73333	2017-05-03	19:00:13	-51.6516
344.2	5.73667	2017-05-03	19:00:13	-51.6516
344.4	5.74	2017-05-03	19:00:13	-51.6516
344.6	5.74333	2017-05-03	19:00:13	-51.6516
344.8	5.74667	2017-05-03	19:00:13	-52.1477
345	5.75	2017-05-03	19:00:14	-52.1477
345.2	5.75333	2017-05-03	19:00:14	-52.1477
345.4	5.75667	2017-05-03	19:00:14	-52.1477
345.6	5.76	2017-05-03	19:00:14	-52.1477
345.8	5.76333	2017-05-03	19:00:14	-52.1477
346	5.76667	2017-05-03	19:00:15	-51.6516
346.2	5.77	2017-05-03	19:00:15	-51.6516
346.4	5.77333	2017-05-03	19:00:15	-51.1555
346.6	5.77667	2017-05-03	19:00:15	-51.1555
346.8	5.78	2017-05-03	19:00:15	-51.1555
347	5.78333	2017-05-03	19:00:16	-51.1555
347.2	5.78667	2017-05-03	19:00:16	-51.1555
347.4	5.79	2017-05-03	19:00:16	-50.6594
347.6	5.79333	2017-05-03	19:00:16	-50.6594
347.8	5.79667	2017-05-03	19:00:16	-51.1555
348	5.8	2017-05-03	19:00:17	-51.1555
348.2	5.80333	2017-05-03	19:00:17	-51.1555
348.4	5.80667	2017-05-03	19:00:17	-51.1555
348.6	5.81	2017-05-03	19:00:17	-51.1555
348.8	5.81333	2017-05-03	19:00:17	-51.6516
349	5.81667	2017-05-03	19:00:18	-51.6516
349.2	5.82	2017-05-03	19:00:18	-51.6516
349.4	5.82333	2017-05-03	19:00:18	-51.6516
349.6	5.82667	2017-05-03	19:00:18	-51.6516
349.8	5.83	2017-05-03	19:00:18	-51.6516
350	5.83333	2017-05-03	19:00:19	-52.1477
350.2	5.83667	2017-05-03	19:00:19	-52.1477
350.4	5.84	2017-05-03	19:00:19	-52.1477
350.6	5.84333	2017-05-03	19:00:19	-52.1477
350.8	5.84667	2017-05-03	19:00:19	-52.1477
351	5.85	2017-05-03	19:00:20	-52.1477
351.2	5.85333	2017-05-03	19:00:20	-52.6438
351.4	5.85667	2017-05-03	19:00:20	-52.6438
351.6	5.86	2017-05-03	19:00:20	-52.1477
351.8	5.86333	2017-05-03	19:00:20	-52.1477
352	5.86667	2017-05-03	19:00:21	-52.1477
352.2	5.87	2017-05-03	19:00:21	-51.6516
352.4	5.87333	2017-05-03	19:00:21	-51.6516
352.6	5.87667	2017-05-03	19:00:21	-51.6516
352.8	5.88	2017-05-03	19:00:21	-51.6516
353	5.88333	2017-05-03	19:00:22	-51.6516
353.2	5.88667	2017-05-03	19:00:22	-51.6516
353.4	5.89	2017-05-03	19:00:22	-51.6516
353.6	5.89333	2017-05-03	19:00:22	-51.6516
353.8	5.89667	2017-05-03	19:00:22	-51.6516
354	5.9	2017-05-03	19:00:23	-51.6516
354.2	5.90333	2017-05-03	19:00:23	-51.6516
354.4	5.90667	2017-05-03	19:00:23	-51.6516
354.6	5.91	2017-05-03	19:00:23	-51.6516
354.8	5.91333	2017-05-03	19:00:23	-51.6516
355	5.91667	2017-05-03	19:00:24	-51.6516
355.2	5.92	2017-05-03	19:00:24	-51.6516
355.4	5.92333	2017-05-03	19:00:24	-51.6516
355.6	5.92667	2017-05-03	19:00:24	-51.1555
355.8	5.93	2017-05-03	19:00:24	-51.1555
356	5.93333	2017-05-03	19:00:25	-51.1555
356.2	5.93667	2017-05-03	19:00:25	-51.1555
356.4	5.94	2017-05-03	19:00:25	-51.1555
356.6	5.94333	2017-05-03	19:00:25	-51.1555
356.8	5.94667	2017-05-03	19:00:25	-50.6594
357	5.95	2017-05-03	19:00:26	-50.6594
357.2	5.95333	2017-05-03	19:00:26	-50.6594
357.4	5.95667	2017-05-03	19:00:26	-50.6594
357.6	5.96	2017-05-03	19:00:26	-50.6594
357.8	5.96333	2017-05-03	19:00:26	-50.6594
358	5.96667	2017-05-03	19:00:27	-50.6594
358.2	5.97	2017-05-03	19:00:27	-50.6594
358.4	5.97333	2017-05-03	19:00:27	-50.6594
358.6	5.97667	2017-05-03	19:00:27	-50.6594
358.8	5.98	2017-05-03	19:00:27	-50.6594
359	5.98333	2017-05-03	19:00:28	-50.6594
359.2	5.98667	2017-05-03	19:00:28	-50.6594
359.4	5.99	2017-05-03	19:00:28	-50.6594
359.6	5.99333	2017-05-03	19:00:28	-50.6594
359.8	5.99667	2017-05-03	19:00:28	-50.6594
360	6	2017-05-03	19:00:29	-50.6594
360.2	6.00333	2017-05-03	19:00:29	-51.1555
360.4	6.00667	2017-05-03	19:00:29	-51.1555
360.6	6.01	2017-05-03	19:00:29	-51.1555
360.8	6.01333	2017-05-03	19:00:29	-51.1555
361	6.01667	2017-05-03	19:00:30	-51.1555
361.2	6.02	2017-05-03	19:00:30	-51.1555
361.4	6.02333	2017-05-03	19:00:30	-51.1555
361.6	6.02667	2017-05-03	19:00:30	-51.1555
361.8	6.03	2017-05-03	19:00:30	-51.6516
362	6.03333	2017-05-03	19:00:31	-51.6516
362.2	6.03667	2017-05-03	19:00:31	-51.6516
362.4	6.04	2017-05-03	19:00:31	-51.6516
362.6	6.04333	2017-05-03	19:00:31	-51.6516
362.8	6.04667	2017-05-03	19:00:31	-51.6516
363	6.05	2017-05-03	19:00:32	-52.1477
363.2	6.05333	2017-05-03	19:00:32	-52.1477
363.4	6.05667	2017-05-03	19:00:32	-52.1477
363.6	6.06	2017-05-03	19:00:32	-52.1477
363.8	6.06333	2017-05-03	19:00:32	-52.1477
364	6.06667	2017-05-03	19:00:33	-52.1477
364.2	6.07	2017-05-03	19:00:33	-52.1477
364.4	6.07333	2017-05-03	19:00:33	-52.1477
364.6	6.07667	2017-05-03	19:00:33	-52.1477
364.8	6.08	2017-05-03	19:00:33	-52.1477
365	6.08333	2017-05-03	19:00:34	-52.1477
365.2	6.08667	2017-05-03	19:00:34	-51.6516
365.4	6.09	2017-05-03	19:00:34	-51.6516
365.6	6.09333	2017-05-03	19:00:34	-51.6516
365.8	6.09667	2017-05-03	19:00:34	-51.1555
366	6.1	2017-05-03	19:00:35	-51.1555
366.2	6.10333	2017-05-03	19:00:35	-51.1555
366.4	6.10667	2017-05-03	19:00:35	-51.1555
366.6	6.11	2017-05-03	19:00:35	-51.1555
366.8	6.11333	2017-05-03	19:00:35	-51.1555
367	6.11667	2017-05-03	19:00:36	-51.1555
367.2	6.12	2017-05-03	19:00:36	-51.1555
367.4	6.12333	2017-05-03	19:00:36	-51.6516
367.6	6.12667	2017-05-03	19:00:36	-51.1555
367.8	6.13	2017-05-03	19:00:36	-51.6516
368	6.13333	2017-05-03	19:00:37	-51.1555
368.2	6.13667	2017-05-03	19:00:37	-51.1555
368.4	6.14	2017-05-03	19:00:37	-51.1555
368.6	6.14333	2017-05-03	19:00:37	-51.1555
368.8	6.14667	2017-05-03	19:00:37	-50.6594
369	6.15	2017-05-03	19:00:38	-50.6594
369.2	6.15333	2017-05-03	19:00:38	-50.6594
369.4	6.15667	2017-05-03	19:00:38	-50.6594
369.6	6.16	2017-05-03	19:00:38	-50.6594
369.8	6.16333	2017-05-03	19:00:38	-50.6594
370	6.16667	2017-05-03	19:00:39	-50.1633
370.2	6.17	2017-05-03	19:00:39	-50.6594
370.4	6.17333	2017-05-03	19:00:39	-50.6594
370.6	6.17667	2017-05-03	19:00:39	-50.6594
370.8	6.18	2017-05-03	19:00:39	-50.6594
371	6.18333	2017-05-03	19:00:40	-50.6594
371.2	6.18667	2017-05-03	19:00:40	-51.1555
371.4	6.19	2017-05-03	19:00:40	-51.1555
371.6	6.19333	2017-05-03	19:00:40	-51.1555
371.8	6.19667	2017-05-03	19:00:40	-51.1555
372	6.2	2017-05-03	19:00:41	-51.1555
372.2	6.20333	2017-05-03	19:00:41	-51.1555
372.4	6.20667	2017-05-03	19:00:41	-51.6516
372.6	6.21	2017-05-03	19:00:41	-51.6516
372.8	6.21333	2017-05-03	19:00:41	-51.6516
373	6.21667	2017-05-03	19:00:42	-51.6516
373.2	6.22	2017-05-03	19:00:42	-51.6516
373.4	6.22333	2017-05-03	19:00:42	-52.1477
373.6	6.22667	2017-05-03	19:00:42	-52.1477
373.8	6.23	2017-05-03	19:00:42	-52.1477
374	6.23333	2017-05-03	19:00:43	-52.1477
374.2	6.23667	2017-05-03	19:00:43	-52.1477
374.4	6.24	2017-05-03	19:00:43	-52.1477
374.6	6.24333	2017-05-03	19:00:43	-52.1477
374.8	6.24667	2017-05-03	19:00:43	-51.6516
375	6.25	2017-05-03	19:00:44	-51.6516
375.2	6.25333	2017-05-03	19:00:44	-51.6516
375.4	6.25667	2017-05-03	19:00:44	-51.1555
375.6	6.26	2017-05-03	19:00:44	-51.1555
375.8	6.26333	2017-05-03	19:00:44	-51.1555
376	6.26667	2017-05-03	19:00:45	-51.1555
376.2	6.27	2017-05-03	19:00:45	-51.1555
376.4	6.27333	2017-05-03	19:00:45	-51.1555
376.6	6.27667	2017-05-03	19:00:45	-51.1555
376.8	6.28	2017-05-03	19:00:45	-51.1555
377	6.28333	2017-05-03	19:00:46	-51.1555
377.2	6.28667	2017-05-03	19:00:46	-51.6516
377.4	6.29	2017-05-03	19:00:46	-51.6516
377.6	6.29333	2017-05-03	19:00:46	-51.1555
377.8	6.29667	2017-05-03	19:00:46	-51.1555
378	6.3	2017-05-03	19:00:47	-51.1555
378.2	6.30333	2017-05-03	19:00:47	-51.1555
378.4	6.30667	2017-05-03	19:00:47	-50.6594
378.6	6.31	2017-05-03	19:00:47	-50.6594
378.8	6.31333	2017-05-03	19:00:47	-50.6594
379	6.31667	2017-05-03	19:00:48	-50.1633
379.2	6.32	2017-05-03	19:00:48	-50.1633
379.4	6.32333	2017-05-03	19:00:48	-50.1633
379.6	6.32667	2017-05-03	19:00:48	-50.6594
379.8	6.33	2017-05-03	19:00:48	-50.6594
380	6.33333	2017-05-03	19:00:49	-50.6594
380.2	6.33667	2017-05-03	19:00:49	-50.6594
380.4	6.34	2017-05-03	19:00:49	-51.1555
380.6	6.34333	2017-05-03	19:00:49	-51.1555
380.8	6.34667	2017-05-03	19:00:49	-51.1555
381	6.35	2017-05-03	19:00:50	-51.1555
381.2	6.35333	2017-05-03	19:00:50	-51.1555
381.4	6.35667	2017-05-03	19:00:50	-51.1555
381.6	6.36	2017-05-03	19:00:50	-51.1555
381.8	6.36333	2017-05-03	19:00:50	-51.6516
382	6.36667	2017-05-03	19:00:51	-51.6516
382.2	6.37	2017-05-03	19:00:51	-51.6516
382.4	6.37333	2017-05-03	19:00:51	-51.6516
382.6	6.37667	2017-05-03	19:00:51	-51.6516
382.8	6.38	2017-05-03	19:00:51	-52.1477
383	6.38333	2017-05-03	19:00:52	-52.1477
383.2	6.38667	2017-05-03	19:00:52	-52.1477
383.4	6.39	2017-05-03	19:00:52	-52.1477
383.6	6.39333	2017-05-03	19:00:52	-52.1477
383.8	6.39667	2017-05-03	19:00:52	-52.1477
384	6.4	2017-05-03	19:00:53	-51.6516
384.2	6.40333	2017-05-03	19:00:53	-51.6516
384.4	6.40667	2017-05-03	19:00:53	-51.6516
384.6	6.41	2017-05-03	19:00:53	-51.6516
384.8	6.41333	2017-05-03	19:00:53	-51.1555
385	6.41667	2017-05-03	19:00:54	-51.1555
385.2	6.42	2017-05-03	19:00:54	-51.1555
385.4	6.42333	2017-05-03	19:00:54	-51.1555
385.6	6.42667	2017-05-03	19:00:54	-51.1555
385.8	6.43	2017-05-03	19:00:54	-51.1555
386	6.43333	2017-05-03	19:00:55	-51.6516
386.2	6.43667	2017-05-03	19:00:55	-51.1555
386.4	6.44	2017-05-03	19:00:55	-51.6516
386.6	6.44333	2017-05-03	19:00:55	-51.1555
386.8	6.44667	2017-05-03	19:00:55	-51.1555
387	6.45	2017-05-03	19:00:56	-51.1555
387.2	6.45333	2017-05-03	19:00:56	-50.6594
387.4	6.45667	2017-05-03	19:00:56	-50.6594
387.6	6.46	2017-05-03	19:00:56	-50.6594
387.8	6.46333	2017-05-03	19:00:56	-50.1633
388	6.46667	2017-05-03	19:00:57	-50.1633
388.2	6.47	2017-05-03	19:00:57	-50.1633
388.4	6.47333	2017-05-03	19:00:57	-50.1633
388.6	6.47667	2017-05-03	19:00:57	-50.1633
388.8	6.48	2017-05-03	19:00:57	-50.6594
389	6.48333	2017-05-03	19:00:58	-50.1633
389.2	6.48667	2017-05-03	19:00:58	-50.1633
389.4	6.49	2017-05-03	19:00:58	-50.6594
389.6	6.49333	2017-05-03	19:00:58	-50.6594
389.8	6.49667	2017-05-03	19:00:58	-50.6594
390	6.5	2017-05-03	19:00:59	-50.6594
390.2	6.50333	2017-05-03	19:00:59	-50.6594
390.4	6.50667	2017-05-03	19:00:59	-51.1555
390.6	6.51	2017-05-03	19:00:59	-51.1555
390.8	6.51333	2017-05-03	19:00:59	-51.1555
391	6.51667	2017-05-03	19:01:00	-51.1555
391.2	6.52	2017-05-03	19:01:00	-51.1555
391.4	6.52333	2017-05-03	19:01:00	-51.1555
391.6	6.52667	2017-05-03	19:01:00	-51.1555
391.8	6.53	2017-05-03	19:01:00	-51.1555
392	6.53333	2017-05-03	19:01:01	-51.1555
392.2	6.53667	2017-05-03	19:01:01	-51.1555
392.4	6.54	2017-05-03	19:01:01	-51.6516
392.6	6.54333	2017-05-03	19:01:01	-51.6516
392.8	6.54667	2017-05-03	19:01:01	-51.6516
393	6.55	2017-05-03	19:01:02	-51.6516
393.2	6.55333	2017-05-03	19:01:02	-51.6516
393.4	6.55667	2017-05-03	19:01:02	-51.6516
393.6	6.56	2017-05-03	19:01:02	-51.6516
393.8	6.56333	2017-05-03	19:01:02	-51.6516
394	6.56667	2017-05-03	19:01:03	-51.6516
394.2	6.57	2017-05-03	19:01:03	-51.6516
394.4	6.57333	2017-05-03	19:01:03	-51.6516
394.6	6.57667	2017-05-03	19:01:03	-51.6516
394.8	6.58	2017-05-03	19:01:03	-52.1477
395	6.58333	2017-05-03	19:01:04	-52.1477
395.2	6.58667	2017-05-03	19:01:04	-52.1477
395.4	6.59	2017-05-03	19:01:04	-52.1477
395.6	6.59333	2017-05-03	19:01:04	-52.1477
395.8	6.59667	2017-05-03	19:01:04	-52.1477
396	6.6	2017-05-03	19:01:05	-52.1477
396.2	6.60333	2017-05-03	19:01:05	-52.1477
396.4	6.60667	2017-05-03	19:01:05	-52.1477
396.6	6.61	2017-05-03	19:01:05	-52.1477
396.8	6.61333	2017-05-03	19:01:05	-52.1477
397	6.61667	2017-05-03	19:01:06	-52.1477
397.2	6.62	2017-05-03	19:01:06	-52.1477
397.4	6.62333	2017-05-03	19:01:06	-52.1477
397.6	6.62667	2017-05-03	19:01:06	-52.1477
397.8	6.63	2017-05-03	19:01:06	-52.1477
398	6.63333	2017-05-03	19:01:07	-52.1477
398.2	6.63667	2017-05-03	19:01:07	-52.1477
398.4	6.64	2017-05-03	19:01:07	-52.1477
398.6	6.64333	2017-05-03	19:01:07	-52.1477
398.8	6.64667	2017-05-03	19:01:07	-52.1477
399	6.65	2017-05-03	19:01:08	-52.1477
399.2	6.65333	2017-05-03	19:01:08	-52.1477
399.4	6.65667	2017-05-03	19:01:08	-52.1477
399.6	6.66	2017-05-03	19:01:08	-52.1477
[truncated: 12,701 more rows]

## Sheet: Vitrification 40%
Relative Time		Date	Time Stamp UTC	bars	Chn 1 Events
0	0	2017-05-04	18:21:14	-60.0851
0.1	0.00166667	2017-05-04	18:21:14	-60.0851
0.2	0.00333333	2017-05-04	18:21:14	-60.0851
0.3	0.005	2017-05-04	18:21:14	-60.0851
0.4	0.00666667	2017-05-04	18:21:14	-60.0851
0.5	0.00833333	2017-05-04	18:21:14	-60.0851
0.6	0.01	2017-05-04	18:21:14	-60.0851
0.7	0.0116667	2017-05-04	18:21:14	-60.0851
0.8	0.0133333	2017-05-04	18:21:14	-60.0851
0.9	0.015	2017-05-04	18:21:14	-60.0851
1	0.0166667	2017-05-04	18:21:15	-60.5812
1.1	0.0183333	2017-05-04	18:21:15	-60.0851
1.2	0.02	2017-05-04	18:21:15	-60.5812
1.3	0.0216667	2017-05-04	18:21:15	-60.5812
1.4	0.0233333	2017-05-04	18:21:15	-60.0851
1.5	0.025	2017-05-04	18:21:15	-60.5812
1.6	0.0266667	2017-05-04	18:21:15	-60.0851
1.7	0.0283333	2017-05-04	18:21:15	-60.5812
1.8	0.03	2017-05-04	18:21:15	-60.0851
1.9	0.0316667	2017-05-04	18:21:15	-60.0851
2	0.0333333	2017-05-04	18:21:16	-60.5812
2.1	0.035	2017-05-04	18:21:16	-60.0851
2.2	0.0366667	2017-05-04	18:21:16	-60.0851
2.3	0.0383333	2017-05-04	18:21:16	-60.0851
2.4	0.04	2017-05-04	18:21:16	-60.0851
2.5	0.0416667	2017-05-04	18:21:16	-60.0851
2.6	0.0433333	2017-05-04	18:21:16	-60.0851
2.7	0.045	2017-05-04	18:21:16	-60.0851
2.8	0.0466667	2017-05-04	18:21:16	-60.0851
2.9	0.0483333	2017-05-04	18:21:16	-60.0851
3	0.05	2017-05-04	18:21:17	-60.0851
3.1	0.0516667	2017-05-04	18:21:17	-60.0851
3.2	0.0533333	2017-05-04	18:21:17	-60.0851
3.3	0.055	2017-05-04	18:21:17	-60.5812
3.4	0.0566667	2017-05-04	18:21:17	-60.0851
3.5	0.0583333	2017-05-04	18:21:17	-60.0851
3.6	0.06	2017-05-04	18:21:17	-60.0851
3.7	0.0616667	2017-05-04	18:21:17	-60.0851
3.8	0.0633333	2017-05-04	18:21:17	-60.0851
3.9	0.065	2017-05-04	18:21:17	-60.0851
4	0.0666667	2017-05-04	18:21:18	-60.0851
4.1	0.0683333	2017-05-04	18:21:18	-60.0851
4.2	0.07	2017-05-04	18:21:18	-60.0851
4.3	0.0716667	2017-05-04	18:21:18	-60.0851
4.4	0.0733333	2017-05-04	18:21:18	-60.0851
4.5	0.075	2017-05-04	18:21:18	-60.0851
4.6	0.0766667	2017-05-04	18:21:18	-60.0851
4.7	0.0783333	2017-05-04	18:21:18	-60.0851
4.8	0.08	2017-05-04	18:21:18	-60.5812
4.9	0.0816667	2017-05-04	18:21:18	-60.5812
5	0.0833333	2017-05-04	18:21:19	-60.0851
5.1	0.085	2017-05-04	18:21:19	-60.5812
5.2	0.0866667	2017-05-04	18:21:19	-60.5812
5.3	0.0883333	2017-05-04	18:21:19	-60.5812
5.4	0.09	2017-05-04	18:21:19	-60.0851
5.5	0.0916667	2017-05-04	18:21:19	-60.5812
5.6	0.0933333	2017-05-04	18:21:19	-60.5812
5.7	0.095	2017-05-04	18:21:19	-60.5812
5.8	0.0966667	2017-05-04	18:21:19	-60.5812
5.9	0.0983333	2017-05-04	18:21:19	-60.5812
6	0.1	2017-05-04	18:21:20	-60.5812
6.1	0.101667	2017-05-04	18:21:20	-60.0851
6.2	0.103333	2017-05-04	18:21:20	-60.0851
6.3	0.105	2017-05-04	18:21:20	-60.5812
6.4	0.106667	2017-05-04	18:21:20	-60.5812
6.5	0.108333	2017-05-04	18:21:20	-60.5812
6.6	0.11	2017-05-04	18:21:20	-60.0851
6.7	0.111667	2017-05-04	18:21:20	-60.0851
6.8	0.113333	2017-05-04	18:21:20	-60.0851
6.9	0.115	2017-05-04	18:21:20	-60.0851
7	0.116667	2017-05-04	18:21:21	-60.0851
7.1	0.118333	2017-05-04	18:21:21	-60.0851
7.2	0.12	2017-05-04	18:21:21	-60.0851
7.3	0.121667	2017-05-04	18:21:21	-60.0851
7.4	0.123333	2017-05-04	18:21:21	-60.0851
7.5	0.125	2017-05-04	18:21:21	-60.0851
7.6	0.126667	2017-05-04	18:21:21	-60.0851
7.7	0.128333	2017-05-04	18:21:21	-60.0851
7.8	0.13	2017-05-04	18:21:21	-60.0851
7.9	0.131667	2017-05-04	18:21:21	-60.5812
8	0.133333	2017-05-04	18:21:22	-60.5812
8.1	0.135	2017-05-04	18:21:22	-60.5812
8.2	0.136667	2017-05-04	18:21:22	-60.5812
8.3	0.138333	2017-05-04	18:21:22	-60.5812
8.4	0.14	2017-05-04	18:21:22	-60.5812
8.5	0.141667	2017-05-04	18:21:22	-60.5812
8.6	0.143333	2017-05-04	18:21:22	-60.5812
8.7	0.145	2017-05-04	18:21:22	-60.5812
8.8	0.146667	2017-05-04	18:21:22	-60.0851
8.9	0.148333	2017-05-04	18:21:22	-60.5812
9	0.15	2017-05-04	18:21:23	-60.5812
9.1	0.151667	2017-05-04	18:21:23	-60.0851
9.2	0.153333	2017-05-04	18:21:23	-60.5812
9.3	0.155	2017-05-04	18:21:23	-60.5812
9.4	0.156667	2017-05-04	18:21:23	-60.5812
9.5	0.158333	2017-05-04	18:21:23	-60.0851
9.6	0.16	2017-05-04	18:21:23	-60.5812
9.7	0.161667	2017-05-04	18:21:23	-60.5812
9.8	0.163333	2017-05-04	18:21:23	-60.5812
9.9	0.165	2017-05-04	18:21:23	-60.5812
10	0.166667	2017-05-04	18:21:24	-60.0851
10.1	0.168333	2017-05-04	18:21:24	-60.0851
10.2	0.17	2017-05-04	18:21:24	-60.5812
10.3	0.171667	2017-05-04	18:21:24	-60.0851
10.4	0.173333	2017-05-04	18:21:24	-60.5812
10.5	0.175	2017-05-04	18:21:24	-60.5812
10.6	0.176667	2017-05-04	18:21:24	-60.0851
10.7	0.178333	2017-05-04	18:21:24	-60.5812
10.8	0.18	2017-05-04	18:21:24	-60.0851
10.9	0.181667	2017-05-04	18:21:24	-60.0851
11	0.183333	2017-05-04	18:21:25	-60.5812
11.1	0.185	2017-05-04	18:21:25	-60.5812
11.2	0.186667	2017-05-04	18:21:25	-60.5812
11.3	0.188333	2017-05-04	18:21:25	-60.5812
11.4	0.19	2017-05-04	18:21:25	-60.5812
11.5	0.191667	2017-05-04	18:21:25	-60.5812
11.6	0.193333	2017-05-04	18:21:25	-60.5812
11.7	0.195	2017-05-04	18:21:25	-60.5812
11.8	0.196667	2017-05-04	18:21:25	-60.5812
11.9	0.198333	2017-05-04	18:21:25	-60.5812
12	0.2	2017-05-04	18:21:26	-60.5812
12.1	0.201667	2017-05-04	18:21:26	-60.0851
12.2	0.203333	2017-05-04	18:21:26	-60.5812
12.3	0.205	2017-05-04	18:21:26	-60.5812
12.4	0.206667	2017-05-04	18:21:26	-60.5812
12.5	0.208333	2017-05-04	18:21:26	-60.5812
12.6	0.21	2017-05-04	18:21:26	-60.5812
12.7	0.211667	2017-05-04	18:21:26	-60.5812
12.8	0.213333	2017-05-04	18:21:26	-60.5812
12.9	0.215	2017-05-04	18:21:26	-60.5812
13	0.216667	2017-05-04	18:21:27	-60.5812
13.1	0.218333	2017-05-04	18:21:27	-60.5812
13.2	0.22	2017-05-04	18:21:27	-60.5812
13.3	0.221667	2017-05-04	18:21:27	-60.5812
13.4	0.223333	2017-05-04	18:21:27	-60.5812
13.5	0.225	2017-05-04	18:21:27	-60.5812
13.6	0.226667	2017-05-04	18:21:27	-60.5812
13.7	0.228333	2017-05-04	18:21:27	-60.5812
13.8	0.23	2017-05-04	18:21:27	-60.5812
13.9	0.231667	2017-05-04	18:21:27	-60.5812
14	0.233333	2017-05-04	18:21:28	-60.5812
14.1	0.235	2017-05-04	18:21:28	-60.5812
14.2	0.236667	2017-05-04	18:21:28	-60.5812
14.3	0.238333	2017-05-04	18:21:28	-60.5812
14.4	0.24	2017-05-04	18:21:28	-60.5812
14.5	0.241667	2017-05-04	18:21:28	-60.0851
14.6	0.243333	2017-05-04	18:21:28	-60.0851
14.7	0.245	2017-05-04	18:21:28	-60.5812
14.8	0.246667	2017-05-04	18:21:28	-60.5812
14.9	0.248333	2017-05-04	18:21:28	-60.5812
15	0.25	2017-05-04	18:21:29	-60.5812
15.1	0.251667	2017-05-04	18:21:29	-60.0851
15.2	0.253333	2017-05-04	18:21:29	-60.5812
15.3	0.255	2017-05-04	18:21:29	-60.0851
15.4	0.256667	2017-05-04	18:21:29	-60.5812
15.5	0.258333	2017-05-04	18:21:29	-60.5812
15.6	0.26	2017-05-04	18:21:29	-60.5812
15.7	0.261667	2017-05-04	18:21:29	-60.5812
15.8	0.263333	2017-05-04	18:21:29	-60.0851
15.9	0.265	2017-05-04	18:21:29	-60.0851
16	0.266667	2017-05-04	18:21:30	-60.0851
16.1	0.268333	2017-05-04	18:21:30	-60.0851
16.2	0.27	2017-05-04	18:21:30	-60.0851
16.3	0.271667	2017-05-04	18:21:30	-60.0851
16.4	0.273333	2017-05-04	18:21:30	-60.0851
16.5	0.275	2017-05-04	18:21:30	-60.0851
16.6	0.276667	2017-05-04	18:21:30	-59.589
16.7	0.278333	2017-05-04	18:21:30	-59.589
16.8	0.28	2017-05-04	18:21:30	-59.589
16.9	0.281667	2017-05-04	18:21:30	-59.589
17	0.283333	2017-05-04	18:21:31	-59.589
17.1	0.285	2017-05-04	18:21:31	-59.589
17.2	0.286667	2017-05-04	18:21:31	-59.589
17.3	0.288333	2017-05-04	18:21:31	-59.589
17.4	0.29	2017-05-04	18:21:31	-59.589
17.5	0.291667	2017-05-04	18:21:31	-59.589
17.6	0.293333	2017-05-04	18:21:31	-59.589
17.7	0.295	2017-05-04	18:21:31	-59.589
17.8	0.296667	2017-05-04	18:21:31	-59.589
17.9	0.298333	2017-05-04	18:21:31	-59.589
18	0.3	2017-05-04	18:21:32	-59.589
18.1	0.301667	2017-05-04	18:21:32	-60.0851
18.2	0.303333	2017-05-04	18:21:32	-60.0851
18.3	0.305	2017-05-04	18:21:32	-60.0851
18.4	0.306667	2017-05-04	18:21:32	-60.0851
18.5	0.308333	2017-05-04	18:21:32	-60.0851
18.6	0.31	2017-05-04	18:21:32	-60.5812
18.7	0.311667	2017-05-04	18:21:32	-60.5812
18.8	0.313333	2017-05-04	18:21:32	-60.5812
18.9	0.315	2017-05-04	18:21:32	-60.5812
19	0.316667	2017-05-04	18:21:33	-61.0773
19.1	0.318333	2017-05-04	18:21:33	-61.0773
19.2	0.32	2017-05-04	18:21:33	-61.5734
19.3	0.321667	2017-05-04	18:21:33	-61.5734
19.4	0.323333	2017-05-04	18:21:33	-61.5734
19.5	0.325	2017-05-04	18:21:33	-62.0694
19.6	0.326667	2017-05-04	18:21:33	-62.0694
19.7	0.328333	2017-05-04	18:21:33	-62.5655
19.8	0.33	2017-05-04	18:21:33	-62.5655
19.9	0.331667	2017-05-04	18:21:33	-63.0616
20	0.333333	2017-05-04	18:21:34	-63.0616
20.1	0.335	2017-05-04	18:21:34	-63.0616
20.2	0.336667	2017-05-04	18:21:34	-63.5577
20.3	0.338333	2017-05-04	18:21:34	-64.0538
20.4	0.34	2017-05-04	18:21:34	-64.0538
20.5	0.341667	2017-05-04	18:21:34	-64.5499
20.6	0.343333	2017-05-04	18:21:34	-64.5499
20.7	0.345	2017-05-04	18:21:34	-65.046
20.8	0.346667	2017-05-04	18:21:34	-65.5421
20.9	0.348333	2017-05-04	18:21:34	-65.5421
21	0.35	2017-05-04	18:21:35	-66.0381
21.1	0.351667	2017-05-04	18:21:35	-66.0381
21.2	0.353333	2017-05-04	18:21:35	-66.5342
21.3	0.355	2017-05-04	18:21:35	-66.5342
21.4	0.356667	2017-05-04	18:21:35	-67.0303
21.5	0.358333	2017-05-04	18:21:35	-67.5264
21.6	0.36	2017-05-04	18:21:35	-67.5264
21.7	0.361667	2017-05-04	18:21:35	-68.0225
21.8	0.363333	2017-05-04	18:21:35	-68.0225
21.9	0.365	2017-05-04	18:21:35	-68.5186
22	0.366667	2017-05-04	18:21:36	-69.0147
22.1	0.368333	2017-05-04	18:21:36	-69.0147
22.2	0.37	2017-05-04	18:21:36	-69.5108
22.3	0.371667	2017-05-04	18:21:36	-69.5108
22.4	0.373333	2017-05-04	18:21:36	-70.0068
22.5	0.375	2017-05-04	18:21:36	-70.5029
22.6	0.376667	2017-05-04	18:21:36	-70.5029
22.7	0.378333	2017-05-04	18:21:36	-70.999
22.8	0.38	2017-05-04	18:21:36	-70.999
22.9	0.381667	2017-05-04	18:21:36	-70.999
23	0.383333	2017-05-04	18:21:37	-71.4951
23.1	0.385	2017-05-04	18:21:37	-71.4951
23.2	0.386667	2017-05-04	18:21:37	-71.4951
23.3	0.388333	2017-05-04	18:21:37	-71.9912
23.4	0.39	2017-05-04	18:21:37	-71.9912
23.5	0.391667	2017-05-04	18:21:37	-71.9912
23.6	0.393333	2017-05-04	18:21:37	-71.9912
23.7	0.395	2017-05-04	18:21:37	-71.9912
23.8	0.396667	2017-05-04	18:21:37	-72.4873
23.9	0.398333	2017-05-04	18:21:37	-71.9912
24	0.4	2017-05-04	18:21:38	-72.4873
24.1	0.401667	2017-05-04	18:21:38	-72.4873
24.2	0.403333	2017-05-04	18:21:38	-72.4873
24.3	0.405	2017-05-04	18:21:38	-72.4873
24.4	0.406667	2017-05-04	18:21:38	-72.4873
24.5	0.408333	2017-05-04	18:21:38	-72.4873
24.6	0.41	2017-05-04	18:21:38	-72.4873
24.7	0.411667	2017-05-04	18:21:38	-72.4873
24.8	0.413333	2017-05-04	18:21:38	-72.4873
24.9	0.415	2017-05-04	18:21:38	-72.4873
25	0.416667	2017-05-04	18:21:39	-72.4873
25.1	0.418333	2017-05-04	18:21:39	-72.4873
25.2	0.42	2017-05-04	18:21:39	-72.4873
25.3	0.421667	2017-05-04	18:21:39	-72.4873
25.4	0.423333	2017-05-04	18:21:39	-72.4873
25.5	0.425	2017-05-04	18:21:39	-72.4873
25.6	0.426667	2017-05-04	18:21:39	-72.4873
25.7	0.428333	2017-05-04	18:21:39	-72.4873
25.8	0.43	2017-05-04	18:21:39	-72.4873
25.9	0.431667	2017-05-04	18:21:39	-72.4873
26	0.433333	2017-05-04	18:21:40	-72.4873
26.1	0.435	2017-05-04	18:21:40	-72.4873
26.2	0.436667	2017-05-04	18:21:40	-72.4873
26.3	0.438333	2017-05-04	18:21:40	-72.4873
26.4	0.44	2017-05-04	18:21:40	-72.4873
26.5	0.441667	2017-05-04	18:21:40	-72.4873
26.6	0.443333	2017-05-04	18:21:40	-72.4873
26.7	0.445	2017-05-04	18:21:40	-72.4873
26.8	0.446667	2017-05-04	18:21:40	-72.4873
26.9	0.448333	2017-05-04	18:21:40	-72.4873
27	0.45	2017-05-04	18:21:41	-72.4873
27.1	0.451667	2017-05-04	18:21:41	-72.4873
27.2	0.453333	2017-05-04	18:21:41	-72.4873
27.3	0.455	2017-05-04	18:21:41	-71.9912
27.4	0.456667	2017-05-04	18:21:41	-71.9912
27.5	0.458333	2017-05-04	18:21:41	-71.9912
27.6	0.46	2017-05-04	18:21:41	-71.9912
27.7	0.461667	2017-05-04	18:21:41	-71.9912
27.8	0.463333	2017-05-04	18:21:41	-71.9912
27.9	0.465	2017-05-04	18:21:41	-71.9912
28	0.466667	2017-05-04	18:21:42	-71.9912
28.1	0.468333	2017-05-04	18:21:42	-71.9912
28.2	0.47	2017-05-04	18:21:42	-71.9912
28.3	0.471667	2017-05-04	18:21:42	-71.9912
28.4	0.473333	2017-05-04	18:21:42	-71.9912
28.5	0.475	2017-05-04	18:21:42	-71.9912
28.6	0.476667	2017-05-04	18:21:42	-71.9912
28.7	0.478333	2017-05-04	18:21:42	-71.9912
28.8	0.48	2017-05-04	18:21:42	-71.9912
28.9	0.481667	2017-05-04	18:21:42	-71.9912
29	0.483333	2017-05-04	18:21:43	-71.9912
29.1	0.485	2017-05-04	18:21:43	-71.9912
29.2	0.486667	2017-05-04	18:21:43	-71.9912
29.3	0.488333	2017-05-04	18:21:43	-71.9912
29.4	0.49	2017-05-04	18:21:43	-71.9912
29.5	0.491667	2017-05-04	18:21:43	-71.9912
29.6	0.493333	2017-05-04	18:21:43	-71.9912
29.7	0.495	2017-05-04	18:21:43	-71.9912
29.8	0.496667	2017-05-04	18:21:43	-71.9912
29.9	0.498333	2017-05-04	18:21:43	-71.9912
30	0.5	2017-05-04	18:21:44	-71.9912
30.1	0.501667	2017-05-04	18:21:44	-71.9912
30.2	0.503333	2017-05-04	18:21:44	-71.9912
30.3	0.505	2017-05-04	18:21:44	-71.9912
30.4	0.506667	2017-05-04	18:21:44	-71.9912
30.5	0.508333	2017-05-04	18:21:44	-71.9912
30.6	0.51	2017-05-04	18:21:44	-71.9912
30.7	0.511667	2017-05-04	18:21:44	-71.9912
30.8	0.513333	2017-05-04	18:21:44	-71.4951
30.9	0.515	2017-05-04	18:21:44	-71.4951
31	0.516667	2017-05-04	18:21:45	-71.4951
31.1	0.518333	2017-05-04	18:21:45	-71.4951
31.2	0.52	2017-05-04	18:21:45	-71.4951
31.3	0.521667	2017-05-04	18:21:45	-71.4951
31.4	0.523333	2017-05-04	18:21:45	-71.4951
31.5	0.525	2017-05-04	18:21:45	-71.4951
31.6	0.526667	2017-05-04	18:21:45	-71.4951
31.7	0.528333	2017-05-04	18:21:45	-71.4951
31.8	0.53	2017-05-04	18:21:45	-71.4951
31.9	0.531667	2017-05-04	18:21:45	-71.4951
32	0.533333	2017-05-04	18:21:46	-71.4951
32.1	0.535	2017-05-04	18:21:46	-71.4951
32.2	0.536667	2017-05-04	18:21:46	-71.4951
32.3	0.538333	2017-05-04	18:21:46	-71.4951
32.4	0.54	2017-05-04	18:21:46	-71.4951
32.5	0.541667	2017-05-04	18:21:46	-71.4951
32.6	0.543333	2017-05-04	18:21:46	-71.4951
32.7	0.545	2017-05-04	18:21:46	-71.4951
32.8	0.546667	2017-05-04	18:21:46	-70.999
32.9	0.548333	2017-05-04	18:21:46	-70.999
33	0.55	2017-05-04	18:21:47	-70.999
33.1	0.551667	2017-05-04	18:21:47	-70.999
33.2	0.553333	2017-05-04	18:21:47	-70.999
33.3	0.555	2017-05-04	18:21:47	-70.999
33.4	0.556667	2017-05-04	18:21:47	-70.999
33.5	0.558333	2017-05-04	18:21:47	-70.999
33.6	0.56	2017-05-04	18:21:47	-70.999
33.7	0.561667	2017-05-04	18:21:47	-70.999
33.8	0.563333	2017-05-04	18:21:47	-70.999
33.9	0.565	2017-05-04	18:21:47	-70.999
34	0.566667	2017-05-04	18:21:48	-70.999
34.1	0.568333	2017-05-04	18:21:48	-70.999
34.2	0.57	2017-05-04	18:21:48	-70.999
34.3	0.571667	2017-05-04	18:21:48	-70.999
34.4	0.573333	2017-05-04	18:21:48	-70.999
34.5	0.575	2017-05-04	18:21:48	-70.999
34.6	0.576667	2017-05-04	18:21:48	-70.999
34.7	0.578333	2017-05-04	18:21:48	-70.999
34.8	0.58	2017-05-04	18:21:48	-70.999
34.9	0.581667	2017-05-04	18:21:48	-70.999
35	0.583333	2017-05-04	18:21:49	-70.5029
35.1	0.585	2017-05-04	18:21:49	-70.999
35.2	0.586667	2017-05-04	18:21:49	-70.999
35.3	0.588333	2017-05-04	18:21:49	-70.999
35.4	0.59	2017-05-04	18:21:49	-70.999
35.5	0.591667	2017-05-04	18:21:49	-70.999
35.6	0.593333	2017-05-04	18:21:49	-70.999
35.7	0.595	2017-05-04	18:21:49	-70.5029
35.8	0.596667	2017-05-04	18:21:49	-70.5029
35.9	0.598333	2017-05-04	18:21:49	-70.5029
36	0.6	2017-05-04	18:21:50	-70.5029
36.1	0.601667	2017-05-04	18:21:50	-70.5029
36.2	0.603333	2017-05-04	18:21:50	-70.5029
36.3	0.605	2017-05-04	18:21:50	-70.5029
36.4	0.606667	2017-05-04	18:21:50	-70.5029
36.5	0.608333	2017-05-04	18:21:50	-70.5029
36.6	0.61	2017-05-04	18:21:50	-70.5029
36.7	0.611667	2017-05-04	18:21:50	-70.5029
36.8	0.613333	2017-05-04	18:21:50	-70.5029
36.9	0.615	2017-05-04	18:21:50	-70.5029
37	0.616667	2017-05-04	18:21:51	-70.5029
37.1	0.618333	2017-05-04	18:21:51	-70.5029
37.2	0.62	2017-05-04	18:21:51	-70.5029
37.3	0.621667	2017-05-04	18:21:51	-70.5029
37.4	0.623333	2017-05-04	18:21:51	-70.5029
37.5	0.625	2017-05-04	18:21:51	-70.5029
37.6	0.626667	2017-05-04	18:21:51	-70.5029
37.7	0.628333	2017-05-04	18:21:51	-70.5029
37.8	0.63	2017-05-04	18:21:51	-70.5029
37.9	0.631667	2017-05-04	18:21:51	-70.5029
38	0.633333	2017-05-04	18:21:52	-70.5029
38.1	0.635	2017-05-04	18:21:52	-70.5029
38.2	0.636667	2017-05-04	18:21:52	-70.5029
38.3	0.638333	2017-05-04	18:21:52	-70.5029
38.4	0.64	2017-05-04	18:21:52	-70.5029
38.5	0.641667	2017-05-04	18:21:52	-70.0068
38.6	0.643333	2017-05-04	18:21:52	-70.0068
38.7	0.645	2017-05-04	18:21:52	-70.0068
38.8	0.646667	2017-05-04	18:21:52	-70.0068
38.9	0.648333	2017-05-04	18:21:52	-70.0068
39	0.65	2017-05-04	18:21:53	-70.0068
39.1	0.651667	2017-05-04	18:21:53	-70.0068
39.2	0.653333	2017-05-04	18:21:53	-70.0068
39.3	0.655	2017-05-04	18:21:53	-70.0068
39.4	0.656667	2017-05-04	18:21:53	-70.0068
39.5	0.658333	2017-05-04	18:21:53	-70.0068
39.6	0.66	2017-05-04	18:21:53	-70.0068
39.7	0.661667	2017-05-04	18:21:53	-70.0068
39.8	0.663333	2017-05-04	18:21:53	-70.0068
39.9	0.665	2017-05-04	18:21:53	-70.0068
40	0.666667	2017-05-04	18:21:54	-70.0068
40.1	0.668333	2017-05-04	18:21:54	-70.0068
40.2	0.67	2017-05-04	18:21:54	-70.0068
40.3	0.671667	2017-05-04	18:21:54	-70.0068
40.4	0.673333	2017-05-04	18:21:54	-70.0068
40.5	0.675	2017-05-04	18:21:54	-70.0068
40.6	0.676667	2017-05-04	18:21:54	-69.5108
40.7	0.678333	2017-05-04	18:21:54	-70.0068
40.8	0.68	2017-05-04	18:21:54	-70.0068
40.9	0.681667	2017-05-04	18:21:54	-69.5108
41	0.683333	2017-05-04	18:21:55	-69.5108
41.1	0.685	2017-05-04	18:21:55	-69.5108
41.2	0.686667	2017-05-04	18:21:55	-69.5108
41.3	0.688333	2017-05-04	18:21:55	-69.5108
41.4	0.69	2017-05-04	18:21:55	-69.5108
41.5	0.691667	2017-05-04	18:21:55	-69.5108
41.6	0.693333	2017-05-04	18:21:55	-69.5108
41.7	0.695	2017-05-04	18:21:55	-69.5108
41.8	0.696667	2017-05-04	18:21:55	-69.5108
41.9	0.698333	2017-05-04	18:21:55	-69.5108
42	0.7	2017-05-04	18:21:56	-69.5108
42.1	0.701667	2017-05-04	18:21:56	-69.5108
42.2	0.703333	2017-05-04	18:21:56	-69.5108
42.3	0.705	2017-05-04	18:21:56	-69.5108
42.4	0.706667	2017-05-04	18:21:56	-69.5108
42.5	0.708333	2017-05-04	18:21:56	-69.5108
42.6	0.71	2017-05-04	18:21:56	-69.5108
42.7	0.711667	2017-05-04	18:21:56	-69.5108
42.8	0.713333	2017-05-04	18:21:56	-69.5108
42.9	0.715	2017-05-04	18:21:56	-69.5108
43	0.716667	2017-05-04	18:21:57	-69.5108
43.1	0.718333	2017-05-04	18:21:57	-69.5108
43.2	0.72	2017-05-04	18:21:57	-69.5108
43.3	0.721667	2017-05-04	18:21:57	-69.5108
43.4	0.723333	2017-05-04	18:21:57	-69.5108
43.5	0.725	2017-05-04	18:21:57	-69.0147
43.6	0.726667	2017-05-04	18:21:57	-69.5108
43.7	0.728333	2017-05-04	18:21:57	-69.0147
43.8	0.73	2017-05-04	18:21:57	-69.0147
43.9	0.731667	2017-05-04	18:21:57	-69.0147
44	0.733333	2017-05-04	18:21:58	-69.0147
44.1	0.735	2017-05-04	18:21:58	-69.0147
44.2	0.736667	2017-05-04	18:21:58	-69.0147
44.3	0.738333	2017-05-04	18:21:58	-69.0147
44.4	0.74	2017-05-04	18:21:58	-69.0147
44.5	0.741667	2017-05-04	18:21:58	-69.0147
44.6	0.743333	2017-05-04	18:21:58	-69.0147
44.7	0.745	2017-05-04	18:21:58	-69.0147
44.8	0.746667	2017-05-04	18:21:58	-69.0147
44.9	0.748333	2017-05-04	18:21:58	-69.0147
45	0.75	2017-05-04	18:21:59	-69.0147
45.1	0.751667	2017-05-04	18:21:59	-69.0147
45.2	0.753333	2017-05-04	18:21:59	-69.0147
45.3	0.755	2017-05-04	18:21:59	-69.0147
45.4	0.756667	2017-05-04	18:21:59	-69.0147
45.5	0.758333	2017-05-04	18:21:59	-69.0147
45.6	0.76	2017-05-04	18:21:59	-69.0147
45.7	0.761667	2017-05-04	18:21:59	-69.0147
45.8	0.763333	2017-05-04	18:21:59	-69.0147
45.9	0.765	2017-05-04	18:21:59	-68.5186
46	0.766667	2017-05-04	18:22:00	-68.5186
46.1	0.768333	2017-05-04	18:22:00	-68.5186
46.2	0.77	2017-05-04	18:22:00	-68.5186
46.3	0.771667	2017-05-04	18:22:00	-68.5186
46.4	0.773333	2017-05-04	18:22:00	-68.5186
46.5	0.775	2017-05-04	18:22:00	-68.5186
46.6	0.776667	2017-05-04	18:22:00	-68.5186
46.7	0.778333	2017-05-04	18:22:00	-68.5186
46.8	0.78	2017-05-04	18:22:00	-68.5186
46.9	0.781667	2017-05-04	18:22:00	-68.5186
47	0.783333	2017-05-04	18:22:01	-68.5186
47.1	0.785	2017-05-04	18:22:01	-68.5186
47.2	0.786667	2017-05-04	18:22:01	-68.5186
47.3	0.788333	2017-05-04	18:22:01	-68.5186
47.4	0.79	2017-05-04	18:22:01	-68.5186
47.5	0.791667	2017-05-04	18:22:01	-68.5186
47.6	0.793333	2017-05-04	18:22:01	-68.5186
47.7	0.795	2017-05-04	18:22:01	-68.5186
47.8	0.796667	2017-05-04	18:22:01	-68.5186
47.9	0.798333	2017-05-04	18:22:01	-68.5186
48	0.8	2017-05-04	18:22:02	-68.5186
48.1	0.801667	2017-05-04	18:22:02	-68.5186
48.2	0.803333	2017-05-04	18:22:02	-68.5186
48.3	0.805	2017-05-04	18:22:02	-68.5186
48.4	0.806667	2017-05-04	18:22:02	-68.5186
48.5	0.808333	2017-05-04	18:22:02	-68.5186
48.6	0.81	2017-05-04	18:22:02	-68.5186
48.7	0.811667	2017-05-04	18:22:02	-68.5186
48.8	0.813333	2017-05-04	18:22:02	-68.5186
48.9	0.815	2017-05-04	18:22:02	-68.5186
49	0.816667	2017-05-04	18:22:03	-68.5186
49.1	0.818333	2017-05-04	18:22:03	-68.5186
49.2	0.82	2017-05-04	18:22:03	-68.5186
49.3	0.821667	2017-05-04	18:22:03	-68.5186
49.4	0.823333	2017-05-04	18:22:03	-68.5186
49.5	0.825	2017-05-04	18:22:03	-68.5186
49.6	0.826667	2017-05-04	18:22:03	-68.5186
49.7	0.828333	2017-05-04	18:22:03	-68.5186
49.8	0.83	2017-05-04	18:22:03	-68.0225
49.9	0.831667	2017-05-04	18:22:03	-68.0225
50	0.833333	2017-05-04	18:22:04	-68.0225
50.1	0.835	2017-05-04	18:22:04	-68.0225
50.2	0.836667	2017-05-04	18:22:04	-68.0225
50.3	0.838333	2017-05-04	18:22:04	-68.0225
50.4	0.84	2017-05-04	18:22:04	-68.0225
50.5	0.841667	2017-05-04	18:22:04	-68.0225
50.6	0.843333	2017-05-04	18:22:04	-68.0225
50.7	0.845	2017-05-04	18:22:04	-68.0225
50.8	0.846667	2017-05-04	18:22:04	-68.0225
50.9	0.848333	2017-05-04	18:22:04	-68.0225
51	0.85	2017-05-04	18:22:05	-68.0225
51.1	0.851667	2017-05-04	18:22:05	-68.0225
51.2	0.853333	2017-05-04	18:22:05	-68.0225
51.3	0.855	2017-05-04	18:22:05	-68.0225
51.4	0.856667	2017-05-04	18:22:05	-68.0225
51.5	0.858333	2017-05-04	18:22:05	-68.0225
51.6	0.86	2017-05-04	18:22:05	-68.0225
51.7	0.861667	2017-05-04	18:22:05	-68.0225
51.8	0.863333	2017-05-04	18:22:05	-68.0225
51.9	0.865	2017-05-04	18:22:05	-68.0225
52	0.866667	2017-05-04	18:22:06	-68.0225
52.1	0.868333	2017-05-04	18:22:06	-68.0225
52.2	0.87	2017-05-04	18:22:06	-68.0225
52.3	0.871667	2017-05-04	18:22:06	-68.0225
52.4	0.873333	2017-05-04	18:22:06	-68.0225
52.5	0.875	2017-05-04	18:22:06	-68.0225
52.6	0.876667	2017-05-04	18:22:06	-68.0225
52.7	0.878333	2017-05-04	18:22:06	-68.0225
52.8	0.88	2017-05-04	18:22:06	-68.0225
52.9	0.881667	2017-05-04	18:22:06	-68.0225
53	0.883333	2017-05-04	18:22:07	-68.0225
53.1	0.885	2017-05-04	18:22:07	-68.0225
53.2	0.886667	2017-05-04	18:22:07	-68.0225
53.3	0.888333	2017-05-04	18:22:07	-68.0225
53.4	0.89	2017-05-04	18:22:07	-67.5264
53.5	0.891667	2017-05-04	18:22:07	-67.5264
53.6	0.893333	2017-05-04	18:22:07	-67.5264
53.7	0.895	2017-05-04	18:22:07	-67.5264
53.8	0.896667	2017-05-04	18:22:07	-67.5264
53.9	0.898333	2017-05-04	18:22:07	-67.5264
54	0.9	2017-05-04	18:22:08	-67.5264
54.1	0.901667	2017-05-04	18:22:08	-67.5264
54.2	0.903333	2017-05-04	18:22:08	-67.5264
54.3	0.905	2017-05-04	18:22:08	-67.5264
54.4	0.906667	2017-05-04	18:22:08	-67.5264
54.5	0.908333	2017-05-04	18:22:08	-67.5264
54.6	0.91	2017-05-04	18:22:08	-67.5264
54.7	0.911667	2017-05-04	18:22:08	-67.5264
54.8	0.913333	2017-05-04	18:22:08	-67.5264
54.9	0.915	2017-05-04	18:22:08	-67.5264
55	0.916667	2017-05-04	18:22:09	-67.5264
55.1	0.918333	2017-05-04	18:22:09	-67.5264
55.2	0.92	2017-05-04	18:22:09	-67.5264
55.3	0.921667	2017-05-04	18:22:09	-67.5264
55.4	0.923333	2017-05-04	18:22:09	-67.5264
55.5	0.925	2017-05-04	18:22:09	-67.5264
55.6	0.926667	2017-05-04	18:22:09	-67.5264
55.7	0.928333	2017-05-04	18:22:09	-67.5264
55.8	0.93	2017-05-04	18:22:09	-67.5264
55.9	0.931667	2017-05-04	18:22:09	-67.5264
56	0.933333	2017-05-04	18:22:10	-67.5264
56.1	0.935	2017-05-04	18:22:10	-67.5264
56.2	0.936667	2017-05-04	18:22:10	-67.5264
56.3	0.938333	2017-05-04	18:22:10	-67.5264
56.4	0.94	2017-05-04	18:22:10	-67.5264
56.5	0.941667	2017-05-04	18:22:10	-67.5264
56.6	0.943333	2017-05-04	18:22:10	-67.0303
56.7	0.945	2017-05-04	18:22:10	-67.0303
56.8	0.946667	2017-05-04	18:22:10	-67.0303
56.9	0.948333	2017-05-04	18:22:10	-67.0303
57	0.95	2017-05-04	18:22:11	-67.0303
57.1	0.951667	2017-05-04	18:22:11	-67.0303
57.2	0.953333	2017-05-04	18:22:11	-67.0303
57.3	0.955	2017-05-04	18:22:11	-67.0303
57.4	0.956667	2017-05-04	18:22:11	-67.0303
57.5	0.958333	2017-05-04	18:22:11	-67.0303
57.6	0.96	2017-05-04	18:22:11	-67.0303
57.7	0.961667	2017-05-04	18:22:11	-67.0303
57.8	0.963333	2017-05-04	18:22:11	-67.0303
57.9	0.965	2017-05-04	18:22:11	-67.0303
58	0.966667	2017-05-04	18:22:12	-67.0303
58.1	0.968333	2017-05-04	18:22:12	-67.0303
58.2	0.97	2017-05-04	18:22:12	-67.0303
58.3	0.971667	2017-05-04	18:22:12	-67.0303
58.4	0.973333	2017-05-04	18:22:12	-67.0303
58.5	0.975	2017-05-04	18:22:12	-67.0303
58.6	0.976667	2017-05-04	18:22:12	-67.0303
58.7	0.978333	2017-05-04	18:22:12	-66.5342
58.8	0.98	2017-05-04	18:22:12	-66.5342
58.9	0.981667	2017-05-04	18:22:12	-66.5342
59	0.983333	2017-05-04	18:22:13	-67.0303
59.1	0.985	2017-05-04	18:22:13	-66.5342
59.2	0.986667	2017-05-04	18:22:13	-66.5342
59.3	0.988333	2017-05-04	18:22:13	-66.5342
59.4	0.99	2017-05-04	18:22:13	-66.5342
59.5	0.991667	2017-05-04	18:22:13	-66.5342
59.6	0.993333	2017-05-04	18:22:13	-66.5342
59.7	0.995	2017-05-04	18:22:13	-66.5342
59.8	0.996667	2017-05-04	18:22:13	-66.5342
59.9	0.998333	2017-05-04	18:22:13	-66.5342
60	1	2017-05-04	18:22:14	-66.5342
60.1	1.00167	2017-05-04	18:22:14	-66.5342
60.2	1.00333	2017-05-04	18:22:14	-66.5342
60.3	1.005	2017-05-04	18:22:14	-66.5342
60.4	1.00667	2017-05-04	18:22:14	-66.5342
60.5	1.00833	2017-05-04	18:22:14	-66.5342
60.6	1.01	2017-05-04	18:22:14	-66.5342
60.7	1.01167	2017-05-04	18:22:14	-66.5342
60.8	1.01333	2017-05-04	18:22:14	-66.5342
60.9	1.015	2017-05-04	18:22:14	-66.5342
61	1.01667	2017-05-04	18:22:15	-66.5342
61.1	1.01833	2017-05-04	18:22:15	-66.5342
61.2	1.02	2017-05-04	18:22:15	-66.5342
61.3	1.02167	2017-05-04	18:22:15	-66.5342
61.4	1.02333	2017-05-04	18:22:15	-66.5342
61.5	1.025	2017-05-04	18:22:15	-66.5342
61.6	1.02667	2017-05-04	18:22:15	-66.5342
61.7	1.02833	2017-05-04	18:22:15	-66.5342
61.8	1.03	2017-05-04	18:22:15	-66.5342
61.9	1.03167	2017-05-04	18:22:15	-66.5342
62	1.03333	2017-05-04	18:22:16	-66.5342
62.1	1.035	2017-05-04	18:22:16	-66.5342
62.2	1.03667	2017-05-04	18:22:16	-66.5342
62.3	1.03833	2017-05-04	18:22:16	-66.0381
62.4	1.04	2017-05-04	18:22:16	-66.5342
62.5	1.04167	2017-05-04	18:22:16	-66.5342
62.6	1.04333	2017-05-04	18:22:16	-66.0381
62.7	1.045	2017-05-04	18:22:16	-66.0381
62.8	1.04667	2017-05-04	18:22:16	-66.0381
62.9	1.04833	2017-05-04	18:22:16	-66.0381
63	1.05	2017-05-04	18:22:17	-66.0381
63.1	1.05167	2017-05-04	18:22:17	-66.0381
63.2	1.05333	2017-05-04	18:22:17	-66.0381
63.3	1.055	2017-05-04	18:22:17	-66.0381
63.4	1.05667	2017-05-04	18:22:17	-66.0381
63.5	1.05833	2017-05-04	18:22:17	-66.0381
63.6	1.06	2017-05-04	18:22:17	-66.0381
63.7	1.06167	2017-05-04	18:22:17	-66.0381
63.8	1.06333	2017-05-04	18:22:17	-66.0381
63.9	1.065	2017-05-04	18:22:17	-66.0381
64	1.06667	2017-05-04	18:22:18	-66.0381
64.1	1.06833	2017-05-04	18:22:18	-66.0381
64.2	1.07	2017-05-04	18:22:18	-66.0381
64.3	1.07167	2017-05-04	18:22:18	-66.0381
64.4	1.07333	2017-05-04	18:22:18	-66.0381
64.5	1.075	2017-05-04	18:22:18	-66.0381
64.6	1.07667	2017-05-04	18:22:18	-66.0381
64.7	1.07833	2017-05-04	18:22:18	-66.0381
64.8	1.08	2017-05-04	18:22:18	-66.0381
64.9	1.08167	2017-05-04	18:22:18	-66.0381
65	1.08333	2017-05-04	18:22:19	-66.0381
65.1	1.085	2017-05-04	18:22:19	-66.0381
65.2	1.08667	2017-05-04	18:22:19	-66.0381
65.3	1.08833	2017-05-04	18:22:19	-66.0381
65.4	1.09	2017-05-04	18:22:19	-66.0381
65.5	1.09167	2017-05-04	18:22:19	-66.0381
65.6	1.09333	2017-05-04	18:22:19	-66.0381
65.7	1.095	2017-05-04	18:22:19	-66.0381
65.8	1.09667	2017-05-04	18:22:19	-66.0381
65.9	1.09833	2017-05-04	18:22:19	-65.5421
66	1.1	2017-05-04	18:22:20	-66.0381
66.1	1.10167	2017-05-04	18:22:20	-66.0381
66.2	1.10333	2017-05-04	18:22:20	-65.5421
66.3	1.105	2017-05-04	18:22:20	-65.5421
66.4	1.10667	2017-05-04	18:22:20	-65.5421
66.5	1.10833	2017-05-04	18:22:20	-65.5421
66.6	1.11	2017-05-04	18:22:20	-65.5421
66.7	1.11167	2017-05-04	18:22:20	-65.5421
66.8	1.11333	2017-05-04	18:22:20	-65.5421
66.9	1.115	2017-05-04	18:22:20	-65.5421
67	1.11667	2017-05-04	18:22:21	-65.5421
67.1	1.11833	2017-05-04	18:22:21	-65.5421
67.2	1.12	2017-05-04	18:22:21	-65.5421
67.3	1.12167	2017-05-04	18:22:21	-65.5421
67.4	1.12333	2017-05-04	18:22:21	-65.5421
67.5	1.125	2017-05-04	18:22:21	-65.5421
67.6	1.12667	2017-05-04	18:22:21	-65.5421
67.7	1.12833	2017-05-04	18:22:21	-65.5421
67.8	1.13	2017-05-04	18:22:21	-65.5421
67.9	1.13167	2017-05-04	18:22:21	-65.5421
68	1.13333	2017-05-04	18:22:22	-65.5421
68.1	1.135	2017-05-04	18:22:22	-65.046
68.2	1.13667	2017-05-04	18:22:22	-65.5421
68.3	1.13833	2017-05-04	18:22:22	-65.046
68.4	1.14	2017-05-04	18:22:22	-65.046
68.5	1.14167	2017-05-04	18:22:22	-65.046
68.6	1.14333	2017-05-04	18:22:22	-65.046
68.7	1.145	2017-05-04	18:22:22	-65.046
68.8	1.14667	2017-05-04	18:22:22	-65.046
68.9	1.14833	2017-05-04	18:22:22	-65.046
69	1.15	2017-05-04	18:22:23	-65.046
69.1	1.15167	2017-05-04	18:22:23	-65.046
69.2	1.15333	2017-05-04	18:22:23	-65.046
69.3	1.155	2017-05-04	18:22:23	-65.046
69.4	1.15667	2017-05-04	18:22:23	-65.046
69.5	1.15833	2017-05-04	18:22:23	-65.046
69.6	1.16	2017-05-04	18:22:23	-65.046
69.7	1.16167	2017-05-04	18:22:23	-65.046
69.8	1.16333	2017-05-04	18:22:23	-65.046
69.9	1.165	2017-05-04	18:22:23	-65.046
70	1.16667	2017-05-04	18:22:24	-65.046
70.1	1.16833	2017-05-04	18:22:24	-65.046
70.2	1.17	2017-05-04	18:22:24	-65.046
70.3	1.17167	2017-05-04	18:22:24	-65.046
70.4	1.17333	2017-05-04	18:22:24	-65.046
70.5	1.175	2017-05-04	18:22:24	-65.046
70.6	1.17667	2017-05-04	18:22:24	-65.046
70.7	1.17833	2017-05-04	18:22:24	-65.046
70.8	1.18	2017-05-04	18:22:24	-65.046
70.9	1.18167	2017-05-04	18:22:24	-65.046
71	1.18333	2017-05-04	18:22:25	-65.046
71.1	1.185	2017-05-04	18:22:25	-65.046
71.2	1.18667	2017-05-04	18:22:25	-65.046
71.3	1.18833	2017-05-04	18:22:25	-64.5499
71.4	1.19	2017-05-04	18:22:25	-65.046
71.5	1.19167	2017-05-04	18:22:25	-64.5499
71.6	1.19333	2017-05-04	18:22:25	-64.5499
71.7	1.195	2017-05-04	18:22:25	-64.5499
71.8	1.19667	2017-05-04	18:22:25	-64.5499
71.9	1.19833	2017-05-04	18:22:25	-64.5499
72	1.2	2017-05-04	18:22:26	-64.5499
72.1	1.20167	2017-05-04	18:22:26	-64.5499
72.2	1.20333	2017-05-04	18:22:26	-64.5499
72.3	1.205	2017-05-04	18:22:26	-64.5499
72.4	1.20667	2017-05-04	18:22:26	-64.5499
72.5	1.20833	2017-05-04	18:22:26	-64.5499
72.6	1.21	2017-05-04	18:22:26	-64.5499
72.7	1.21167	2017-05-04	18:22:26	-64.5499
72.8	1.21333	2017-05-04	18:22:26	-64.5499
72.9	1.215	2017-05-04	18:22:26	-64.5499
73	1.21667	2017-05-04	18:22:27	-64.5499
73.1	1.21833	2017-05-04	18:22:27	-64.0538
73.2	1.22	2017-05-04	18:22:27	-64.0538
73.3	1.22167	2017-05-04	18:22:27	-64.5499
73.4	1.22333	2017-05-04	18:22:27	-64.5499
73.5	1.225	2017-05-04	18:22:27	-64.0538
73.6	1.22667	2017-05-04	18:22:27	-64.0538
73.7	1.22833	2017-05-04	18:22:27	-64.0538
73.8	1.23	2017-05-04	18:22:27	-64.0538
73.9	1.23167	2017-05-04	18:22:27	-64.0538
74	1.23333	2017-05-04	18:22:28	-64.0538
74.1	1.235	2017-05-04	18:22:28	-64.0538
74.2	1.23667	2017-05-04	18:22:28	-64.0538
74.3	1.23833	2017-05-04	18:22:28	-64.0538
74.4	1.24	2017-05-04	18:22:28	-64.0538
74.5	1.24167	2017-05-04	18:22:28	-64.0538
74.6	1.24333	2017-05-04	18:22:28	-64.0538
74.7	1.245	2017-05-04	18:22:28	-64.0538
74.8	1.24667	2017-05-04	18:22:28	-64.0538
74.9	1.24833	2017-05-04	18:22:28	-64.0538
75	1.25	2017-05-04	18:22:29	-63.5577
75.1	1.25167	2017-05-04	18:22:29	-64.0538
75.2	1.25333	2017-05-04	18:22:29	-63.5577
75.3	1.255	2017-05-04	18:22:29	-63.5577
75.4	1.25667	2017-05-04	18:22:29	-63.5577
75.5	1.25833	2017-05-04	18:22:29	-64.0538
75.6	1.26	2017-05-04	18:22:29	-63.5577
75.7	1.26167	2017-05-04	18:22:29	-63.5577
75.8	1.26333	2017-05-04	18:22:29	-63.5577
75.9	1.265	2017-05-04	18:22:29	-63.5577
76	1.26667	2017-05-04	18:22:30	-63.5577
76.1	1.26833	2017-05-04	18:22:30	-63.5577
76.2	1.27	2017-05-04	18:22:30	-63.5577
76.3	1.27167	2017-05-04	18:22:30	-63.5577
76.4	1.27333	2017-05-04	18:22:30	-63.5577
76.5	1.275	2017-05-04	18:22:30	-63.5577
76.6	1.27667	2017-05-04	18:22:30	-63.5577
76.7	1.27833	2017-05-04	18:22:30	-63.5577
76.8	1.28	2017-05-04	18:22:30	-63.5577
76.9	1.28167	2017-05-04	18:22:30	-63.5577
77	1.28333	2017-05-04	18:22:31	-63.5577
77.1	1.285	2017-05-04	18:22:31	-63.5577
77.2	1.28667	2017-05-04	18:22:31	-63.5577
77.3	1.28833	2017-05-04	18:22:31	-63.5577
77.4	1.29	2017-05-04	18:22:31	-63.5577
77.5	1.29167	2017-05-04	18:22:31	-63.5577
77.6	1.29333	2017-05-04	18:22:31	-63.5577
77.7	1.295	2017-05-04	18:22:31	-63.5577
77.8	1.29667	2017-05-04	18:22:31	-63.0616
77.9	1.29833	2017-05-04	18:22:31	-63.0616
78	1.3	2017-05-04	18:22:32	-63.5577
78.1	1.30167	2017-05-04	18:22:32	-63.0616
78.2	1.30333	2017-05-04	18:22:32	-63.0616
78.3	1.305	2017-05-04	18:22:32	-63.0616
78.4	1.30667	2017-05-04	18:22:32	-63.0616
78.5	1.30833	2017-05-04	18:22:32	-63.0616
78.6	1.31	2017-05-04	18:22:32	-63.0616
78.7	1.31167	2017-05-04	18:22:32	-63.0616
78.8	1.31333	2017-05-04	18:22:32	-63.0616
78.9	1.315	2017-05-04	18:22:32	-63.0616
79	1.31667	2017-05-04	18:22:33	-63.0616
79.1	1.31833	2017-05-04	18:22:33	-63.0616
79.2	1.32	2017-05-04	18:22:33	-63.0616
79.3	1.32167	2017-05-04	18:22:33	-63.0616
79.4	1.32333	2017-05-04	18:22:33	-63.0616
79.5	1.325	2017-05-04	18:22:33	-63.0616
79.6	1.32667	2017-05-04	18:22:33	-63.0616
79.7	1.32833	2017-05-04	18:22:33	-63.0616
79.8	1.33	2017-05-04	18:22:33	-63.0616
79.9	1.33167	2017-05-04	18:22:33	-63.0616
80	1.33333	2017-05-04	18:22:34	-63.0616
80.1	1.335	2017-05-04	18:22:34	-63.0616
80.2	1.33667	2017-05-04	18:22:34	-62.5655
80.3	1.33833	2017-05-04	18:22:34	-63.0616
80.4	1.34	2017-05-04	18:22:34	-62.5655
80.5	1.34167	2017-05-04	18:22:34	-62.5655
80.6	1.34333	2017-05-04	18:22:34	-62.5655
80.7	1.345	2017-05-04	18:22:34	-62.5655
80.8	1.34667	2017-05-04	18:22:34	-62.5655
80.9	1.34833	2017-05-04	18:22:34	-62.5655
81	1.35	2017-05-04	18:22:35	-62.5655
81.1	1.35167	2017-05-04	18:22:35	-62.5655
81.2	1.35333	2017-05-04	18:22:35	-62.5655
81.3	1.355	2017-05-04	18:22:35	-62.5655
81.4	1.35667	2017-05-04	18:22:35	-62.5655
81.5	1.35833	2017-05-04	18:22:35	-62.5655
81.6	1.36	2017-05-04	18:22:35	-62.5655
81.7	1.36167	2017-05-04	18:22:35	-62.5655
81.8	1.36333	2017-05-04	18:22:35	-62.5655
81.9	1.365	2017-05-04	18:22:35	-62.5655
82	1.36667	2017-05-04	18:22:36	-62.5655
82.1	1.36833	2017-05-04	18:22:36	-62.5655
82.2	1.37	2017-05-04	18:22:36	-62.5655
82.3	1.37167	2017-05-04	18:22:36	-62.5655
82.4	1.37333	2017-05-04	18:22:36	-62.0694
82.5	1.375	2017-05-04	18:22:36	-62.0694
82.6	1.37667	2017-05-04	18:22:36	-62.0694
82.7	1.37833	2017-05-04	18:22:36	-62.0694
82.8	1.38	2017-05-04	18:22:36	-62.0694
82.9	1.38167	2017-05-04	18:22:36	-62.0694
83	1.38333	2017-05-04	18:22:37	-62.0694
83.1	1.385	2017-05-04	18:22:37	-62.0694
83.2	1.38667	2017-05-04	18:22:37	-62.0694
83.3	1.38833	2017-05-04	18:22:37	-62.0694
83.4	1.39	2017-05-04	18:22:37	-62.0694
83.5	1.39167	2017-05-04	18:22:37	-62.0694
83.6	1.39333	2017-05-04	18:22:37	-62.0694
83.7	1.395	2017-05-04	18:22:37	-62.0694
83.8	1.39667	2017-05-04	18:22:37	-62.0694
83.9	1.39833	2017-05-04	18:22:37	-62.0694
84	1.4	2017-05-04	18:22:38	-62.0694
84.1	1.40167	2017-05-04	18:22:38	-61.5734
84.2	1.40333	2017-05-04	18:22:38	-61.5734
84.3	1.405	2017-05-04	18:22:38	-61.5734
84.4	1.40667	2017-05-04	18:22:38	-61.5734
84.5	1.40833	2017-05-04	18:22:38	-61.5734
84.6	1.41	2017-05-04	18:22:38	-61.5734
84.7	1.41167	2017-05-04	18:22:38	-61.5734
84.8	1.41333	2017-05-04	18:22:38	-61.5734
84.9	1.415	2017-05-04	18:22:38	-61.5734
85	1.41667	2017-05-04	18:22:39	-61.5734
85.1	1.41833	2017-05-04	18:22:39	-61.5734
85.2	1.42	2017-05-04	18:22:39	-61.5734
85.3	1.42167	2017-05-04	18:22:39	-61.5734
85.4	1.42333	2017-05-04	18:22:39	-61.5734
85.5	1.425	2017-05-04	18:22:39	-61.5734
85.6	1.42667	2017-05-04	18:22:39	-61.5734
85.7	1.42833	2017-05-04	18:22:39	-61.0773
85.8	1.43	2017-05-04	18:22:39	-61.5734
85.9	1.43167	2017-05-04	18:22:39	-61.0773
86	1.43333	2017-05-04	18:22:40	-61.0773
86.1	1.435	2017-05-04	18:22:40	-61.0773
86.2	1.43667	2017-05-04	18:22:40	-61.0773
86.3	1.43833	2017-05-04	18:22:40	-61.0773
86.4	1.44	2017-05-04	18:22:40	-61.0773
86.5	1.44167	2017-05-04	18:22:40	-61.0773
86.6	1.44333	2017-05-04	18:22:40	-61.0773
86.7	1.445	2017-05-04	18:22:40	-61.0773
86.8	1.44667	2017-05-04	18:22:40	-61.0773
86.9	1.44833	2017-05-04	18:22:40	-61.0773
87	1.45	2017-05-04	18:22:41	-61.0773
87.1	1.45167	2017-05-04	18:22:41	-61.0773
87.2	1.45333	2017-05-04	18:22:41	-61.0773
87.3	1.455	2017-05-04	18:22:41	-60.5812
87.4	1.45667	2017-05-04	18:22:41	-60.5812
87.5	1.45833	2017-05-04	18:22:41	-60.5812
87.6	1.46	2017-05-04	18:22:41	-60.5812
87.7	1.46167	2017-05-04	18:22:41	-60.5812
87.8	1.46333	2017-05-04	18:22:41	-60.5812
87.9	1.465	2017-05-04	18:22:41	-60.5812
88	1.46667	2017-05-04	18:22:42	-60.5812
88.1	1.46833	2017-05-04	18:22:42	-60.5812
88.2	1.47	2017-05-04	18:22:42	-60.5812
88.3	1.47167	2017-05-04	18:22:42	-60.5812
88.4	1.47333	2017-05-04	18:22:42	-60.5812
88.5	1.475	2017-05-04	18:22:42	-60.5812
88.6	1.47667	2017-05-04	18:22:42	-60.5812
88.7	1.47833	2017-05-04	18:22:42	-60.5812
88.8	1.48	2017-05-04	18:22:42	-60.0851
88.9	1.48167	2017-05-04	18:22:42	-60.5812
89	1.48333	2017-05-04	18:22:43	-60.0851
89.1	1.485	2017-05-04	18:22:43	-60.0851
89.2	1.48667	2017-05-04	18:22:43	-60.0851
89.3	1.48833	2017-05-04	18:22:43	-60.0851
89.4	1.49	2017-05-04	18:22:43	-60.0851
89.5	1.49167	2017-05-04	18:22:43	-60.0851
89.6	1.49333	2017-05-04	18:22:43	-60.0851
89.7	1.495	2017-05-04	18:22:43	-60.0851
89.8	1.49667	2017-05-04	18:22:43	-60.0851
89.9	1.49833	2017-05-04	18:22:43	-60.0851
90	1.5	2017-05-04	18:22:44	-60.0851
90.1	1.50167	2017-05-04	18:22:44	-60.0851
90.2	1.50333	2017-05-04	18:22:44	-60.0851
90.3	1.505	2017-05-04	18:22:44	-60.0851
90.4	1.50667	2017-05-04	18:22:44	-60.0851
90.5	1.50833	2017-05-04	18:22:44	-59.589
90.6	1.51	2017-05-04	18:22:44	-59.589
90.7	1.51167	2017-05-04	18:22:44	-59.589
90.8	1.51333	2017-05-04	18:22:44	-59.589
90.9	1.515	2017-05-04	18:22:44	-59.589
91	1.51667	2017-05-04	18:22:45	-59.589
91.1	1.51833	2017-05-04	18:22:45	-59.589
91.2	1.52	2017-05-04	18:22:45	-59.589
91.3	1.52167	2017-05-04	18:22:45	-59.589
91.4	1.52333	2017-05-04	18:22:45	-59.589
91.5	1.525	2017-05-04	18:22:45	-59.589
91.6	1.52667	2017-05-04	18:22:45	-59.589
91.7	1.52833	2017-05-04	18:22:45	-59.589
91.8	1.53	2017-05-04	18:22:45	-59.589
91.9	1.53167	2017-05-04	18:22:45	-59.589
92	1.53333	2017-05-04	18:22:46	-59.589
92.1	1.535	2017-05-04	18:22:46	-59.589
92.2	1.53667	2017-05-04	18:22:46	-59.589
92.3	1.53833	2017-05-04	18:22:46	-59.589
92.4	1.54	2017-05-04	18:22:46	-59.589
92.5	1.54167	2017-05-04	18:22:46	-59.589
92.6	1.54333	2017-05-04	18:22:46	-59.589
92.7	1.545	2017-05-04	18:22:46	-59.589
92.8	1.54667	2017-05-04	18:22:46	-59.589
92.9	1.54833	2017-05-04	18:22:46	-59.0929
93	1.55	2017-05-04	18:22:47	-59.0929
93.1	1.55167	2017-05-04	18:22:47	-59.0929
93.2	1.55333	2017-05-04	18:22:47	-59.0929
93.3	1.555	2017-05-04	18:22:47	-59.0929
93.4	1.55667	2017-05-04	18:22:47	-59.0929
93.5	1.55833	2017-05-04	18:22:47	-59.0929
93.6	1.56	2017-05-04	18:22:47	-59.0929
93.7	1.56167	2017-05-04	18:22:47	-59.0929
93.8	1.56333	2017-05-04	18:22:47	-59.0929
93.9	1.565	2017-05-04	18:22:47	-59.0929
94	1.56667	2017-05-04	18:22:48	-59.0929
94.1	1.56833	2017-05-04	18:22:48	-59.0929
94.2	1.57	2017-05-04	18:22:48	-59.0929
94.3	1.57167	2017-05-04	18:22:48	-59.0929
94.4	1.57333	2017-05-04	18:22:48	-59.0929
94.5	1.575	2017-05-04	18:22:48	-59.0929
94.6	1.57667	2017-05-04	18:22:48	-58.5968
94.7	1.57833	2017-05-04	18:22:48	-58.5968
94.8	1.58	2017-05-04	18:22:48	-58.5968
94.9	1.58167	2017-05-04	18:22:48	-59.0929
95	1.58333	2017-05-04	18:22:49	-58.5968
95.1	1.585	2017-05-04	18:22:49	-58.5968
95.2	1.58667	2017-05-04	18:22:49	-58.5968
95.3	1.58833	2017-05-04	18:22:49	-58.5968
95.4	1.59	2017-05-04	18:22:49	-58.5968
95.5	1.59167	2017-05-04	18:22:49	-58.5968
95.6	1.59333	2017-05-04	18:22:49	-58.5968
95.7	1.595	2017-05-04	18:22:49	-58.5968
95.8	1.59667	2017-05-04	18:22:49	-58.5968
95.9	1.59833	2017-05-04	18:22:49	-58.5968
96	1.6	2017-05-04	18:22:50	-58.5968
96.1	1.60167	2017-05-04	18:22:50	-58.5968
96.2	1.60333	2017-05-04	18:22:50	-58.5968
96.3	1.605	2017-05-04	18:22:50	-58.5968
96.4	1.60667	2017-05-04	18:22:50	-58.5968
96.5	1.60833	2017-05-04	18:22:50	-58.5968
96.6	1.61	2017-05-04	18:22:50	-58.5968
96.7	1.61167	2017-05-04	18:22:50	-58.1007
96.8	1.61333	2017-05-04	18:22:50	-58.1007
96.9	1.615	2017-05-04	18:22:50	-58.1007
97	1.61667	2017-05-04	18:22:51	-58.1007
97.1	1.61833	2017-05-04	18:22:51	-58.1007
97.2	1.62	2017-05-04	18:22:51	-58.1007
97.3	1.62167	2017-05-04	18:22:51	-58.1007
97.4	1.62333	2017-05-04	18:22:51	-58.1007
97.5	1.625	2017-05-04	18:22:51	-58.1007
97.6	1.62667	2017-05-04	18:22:51	-58.1007
97.7	1.62833	2017-05-04	18:22:51	-58.1007
97.8	1.63	2017-05-04	18:22:51	-58.1007
97.9	1.63167	2017-05-04	18:22:51	-58.1007
98	1.63333	2017-05-04	18:22:52	-58.1007
98.1	1.635	2017-05-04	18:22:52	-58.1007
98.2	1.63667	2017-05-04	18:22:52	-58.1007
98.3	1.63833	2017-05-04	18:22:52	-58.1007
98.4	1.64	2017-05-04	18:22:52	-58.1007
98.5	1.64167	2017-05-04	18:22:52	-58.1007
98.6	1.64333	2017-05-04	18:22:52	-58.1007
98.7	1.645	2017-05-04	18:22:52	-58.1007
98.8	1.64667	2017-05-04	18:22:52	-58.1007
98.9	1.64833	2017-05-04	18:22:52	-58.1007
99	1.65	2017-05-04	18:22:53	-58.1007
99.1	1.65167	2017-05-04	18:22:53	-57.6047
99.2	1.65333	2017-05-04	18:22:53	-57.6047
99.3	1.655	2017-05-04	18:22:53	-57.6047
99.4	1.65667	2017-05-04	18:22:53	-57.6047
99.5	1.65833	2017-05-04	18:22:53	-57.6047
99.6	1.66	2017-05-04	18:22:53	-57.6047
99.7	1.66167	2017-05-04	18:22:53	-57.6047
99.8	1.66333	2017-05-04	18:22:53	-57.6047
99.9	1.665	2017-05-04	18:22:53	-57.6047
100	1.66667	2017-05-04	18:22:54	-57.6047
100.1	1.66833	2017-05-04	18:22:54	-57.6047
100.2	1.67	2017-05-04	18:22:54	-57.6047
100.3	1.67167	2017-05-04	18:22:54	-57.6047
100.4	1.67333	2017-05-04	18:22:54	-57.6047
100.5	1.675	2017-05-04	18:22:54	-57.6047
100.6	1.67667	2017-05-04	18:22:54	-57.6047
100.7	1.67833	2017-05-04	18:22:54	-57.6047
100.8	1.68	2017-05-04	18:22:54	-57.6047
100.9	1.68167	2017-05-04	18:22:54	-57.6047
101	1.68333	2017-05-04	18:22:55	-57.6047
101.1	1.685	2017-05-04	18:22:55	-57.1086
101.2	1.68667	2017-05-04	18:22:55	-57.6047
101.3	1.68833	2017-05-04	18:22:55	-57.1086
101.4	1.69	2017-05-04	18:22:55	-57.1086
101.5	1.69167	2017-05-04	18:22:55	-57.1086
101.6	1.69333	2017-05-04	18:22:55	-57.1086
101.7	1.695	2017-05-04	18:22:55	-57.1086
101.8	1.69667	2017-05-04	18:22:55	-57.1086
101.9	1.69833	2017-05-04	18:22:55	-57.1086
102	1.7	2017-05-04	18:22:56	-57.1086
102.1	1.70167	2017-05-04	18:22:56	-57.1086
102.2	1.70333	2017-05-04	18:22:56	-57.1086
102.3	1.705	2017-05-04	18:22:56	-57.1086
102.4	1.70667	2017-05-04	18:22:56	-57.1086
102.5	1.70833	2017-05-04	18:22:56	-57.1086
102.6	1.71	2017-05-04	18:22:56	-57.1086
102.7	1.71167	2017-05-04	18:22:56	-57.1086
102.8	1.71333	2017-05-04	18:22:56	-57.1086
102.9	1.715	2017-05-04	18:22:56	-57.1086
103	1.71667	2017-05-04	18:22:57	-57.1086
103.1	1.71833	2017-05-04	18:22:57	-57.1086
103.2	1.72	2017-05-04	18:22:57	-57.1086
103.3	1.72167	2017-05-04	18:22:57	-57.1086
103.4	1.72333	2017-05-04	18:22:57	-57.1086
103.5	1.725	2017-05-04	18:22:57	-56.6125
103.6	1.72667	2017-05-04	18:22:57	-56.6125
103.7	1.72833	2017-05-04	18:22:57	-56.6125
103.8	1.73	2017-05-04	18:22:57	-56.6125
103.9	1.73167	2017-05-04	18:22:57	-56.6125
104	1.73333	2017-05-04	18:22:58	-56.6125
104.1	1.735	2017-05-04	18:22:58	-56.6125
104.2	1.73667	2017-05-04	18:22:58	-56.6125
104.3	1.73833	2017-05-04	18:22:58	-56.6125
104.4	1.74	2017-05-04	18:22:58	-56.6125
104.5	1.74167	2017-05-04	18:22:58	-56.6125
104.6	1.74333	2017-05-04	18:22:58	-56.6125
104.7	1.745	2017-05-04	18:22:58	-56.6125
104.8	1.74667	2017-05-04	18:22:58	-56.6125
104.9	1.74833	2017-05-04	18:22:58	-56.6125
105	1.75	2017-05-04	18:22:59	-56.6125
105.1	1.75167	2017-05-04	18:22:59	-56.6125
105.2	1.75333	2017-05-04	18:22:59	-56.6125
105.3	1.755	2017-05-04	18:22:59	-56.6125
105.4	1.75667	2017-05-04	18:22:59	-56.6125
105.5	1.75833	2017-05-04	18:22:59	-56.6125
105.6	1.76	2017-05-04	18:22:59	-56.6125
105.7	1.76167	2017-05-04	18:22:59	-56.6125
105.8	1.76333	2017-05-04	18:22:59	-56.1164
105.9	1.765	2017-05-04	18:22:59	-56.1164
106	1.76667	2017-05-04	18:23:00	-56.1164
106.1	1.76833	2017-05-04	18:23:00	-56.1164
106.2	1.77	2017-05-04	18:23:00	-56.1164
106.3	1.77167	2017-05-04	18:23:00	-56.1164
106.4	1.77333	2017-05-04	18:23:00	-56.1164
106.5	1.775	2017-05-04	18:23:00	-56.1164
106.6	1.77667	2017-05-04	18:23:00	-56.1164
106.7	1.77833	2017-05-04	18:23:00	-56.1164
106.8	1.78	2017-05-04	18:23:00	-56.1164
106.9	1.78167	2017-05-04	18:23:00	-56.1164
107	1.78333	2017-05-04	18:23:01	-56.1164
107.1	1.785	2017-05-04	18:23:01	-56.1164
107.2	1.78667	2017-05-04	18:23:01	-56.1164
107.3	1.78833	2017-05-04	18:23:01	-56.1164
107.4	1.79	2017-05-04	18:23:01	-56.1164
107.5	1.79167	2017-05-04	18:23:01	-56.1164
107.6	1.79333	2017-05-04	18:23:01	-55.6203
107.7	1.795	2017-05-04	18:23:01	-55.6203
107.8	1.79667	2017-05-04	18:23:01	-55.6203
107.9	1.79833	2017-05-04	18:23:01	-55.6203
108	1.8	2017-05-04	18:23:02	-55.6203
108.1	1.80167	2017-05-04	18:23:02	-55.6203
108.2	1.80333	2017-05-04	18:23:02	-55.6203
108.3	1.805	2017-05-04	18:23:02	-55.6203
108.4	1.80667	2017-05-04	18:23:02	-55.6203
108.5	1.80833	2017-05-04	18:23:02	-55.6203
108.6	1.81	2017-05-04	18:23:02	-55.6203
108.7	1.81167	2017-05-04	18:23:02	-55.6203
108.8	1.81333	2017-05-04	18:23:02	-55.6203
108.9	1.815	2017-05-04	18:23:02	-55.6203
109	1.81667	2017-05-04	18:23:03	-55.6203
109.1	1.81833	2017-05-04	18:23:03	-55.6203
109.2	1.82	2017-05-04	18:23:03	-55.6203
109.3	1.82167	2017-05-04	18:23:03	-55.6203
109.4	1.82333	2017-05-04	18:23:03	-55.6203
109.5	1.825	2017-05-04	18:23:03	-55.6203
109.6	1.82667	2017-05-04	18:23:03	-55.6203
109.7	1.82833	2017-05-04	18:23:03	-55.6203
109.8	1.83	2017-05-04	18:23:03	-55.6203
109.9	1.83167	2017-05-04	18:23:03	-55.6203
110	1.83333	2017-05-04	18:23:04	-55.6203
110.1	1.835	2017-05-04	18:23:04	-55.6203
110.2	1.83667	2017-05-04	18:23:04	-55.1242
110.3	1.83833	2017-05-04	18:23:04	-55.6203
110.4	1.84	2017-05-04	18:23:04	-55.6203
110.5	1.84167	2017-05-04	18:23:04	-55.1242
110.6	1.84333	2017-05-04	18:23:04	-55.1242
110.7	1.845	2017-05-04	18:23:04	-55.1242
110.8	1.84667	2017-05-04	18:23:04	-55.1242
110.9	1.84833	2017-05-04	18:23:04	-55.1242
111	1.85	2017-05-04	18:23:05	-55.1242
111.1	1.85167	2017-05-04	18:23:05	-55.1242
111.2	1.85333	2017-05-04	18:23:05	-55.1242
111.3	1.855	2017-05-04	18:23:05	-55.1242
111.4	1.85667	2017-05-04	18:23:05	-55.1242
111.5	1.85833	2017-05-04	18:23:05	-55.1242
111.6	1.86	2017-05-04	18:23:05	-55.1242
111.7	1.86167	2017-05-04	18:23:05	-55.1242
111.8	1.86333	2017-05-04	18:23:05	-55.1242
111.9	1.865	2017-05-04	18:23:05	-55.1242
112	1.86667	2017-05-04	18:23:06	-55.1242
112.1	1.86833	2017-05-04	18:23:06	-55.1242
112.2	1.87	2017-05-04	18:23:06	-55.1242
112.3	1.87167	2017-05-04	18:23:06	-55.1242
112.4	1.87333	2017-05-04	18:23:06	-55.1242
112.5	1.875	2017-05-04	18:23:06	-55.1242
112.6	1.87667	2017-05-04	18:23:06	-55.1242
112.7	1.87833	2017-05-04	18:23:06	-55.1242
112.8	1.88	2017-05-04	18:23:06	-55.1242
112.9	1.88167	2017-05-04	18:23:06	-55.1242
113	1.88333	2017-05-04	18:23:07	-54.6281
113.1	1.885	2017-05-04	18:23:07	-55.1242
113.2	1.88667	2017-05-04	18:23:07	-55.1242
113.3	1.88833	2017-05-04	18:23:07	-54.6281
113.4	1.89	2017-05-04	18:23:07	-54.6281
113.5	1.89167	2017-05-04	18:23:07	-54.6281
113.6	1.89333	2017-05-04	18:23:07	-54.6281
113.7	1.895	2017-05-04	18:23:07	-54.6281
113.8	1.89667	2017-05-04	18:23:07	-54.6281
113.9	1.89833	2017-05-04	18:23:07	-54.6281
114	1.9	2017-05-04	18:23:08	-54.6281
114.1	1.90167	2017-05-04	18:23:08	-54.6281
114.2	1.90333	2017-05-04	18:23:08	-54.6281
114.3	1.905	2017-05-04	18:23:08	-54.6281
114.4	1.90667	2017-05-04	18:23:08	-54.6281
114.5	1.90833	2017-05-04	18:23:08	-54.6281
114.6	1.91	2017-05-04	18:23:08	-54.6281
114.7	1.91167	2017-05-04	18:23:08	-54.6281
114.8	1.91333	2017-05-04	18:23:08	-54.6281
114.9	1.915	2017-05-04	18:23:08	-54.6281
115	1.91667	2017-05-04	18:23:09	-54.132
115.1	1.91833	2017-05-04	18:23:09	-54.6281
115.2	1.92	2017-05-04	18:23:09	-54.132
115.3	1.92167	2017-05-04	18:23:09	-54.132
115.4	1.92333	2017-05-04	18:23:09	-54.132
115.5	1.925	2017-05-04	18:23:09	-54.132
115.6	1.92667	2017-05-04	18:23:09	-54.132
115.7	1.92833	2017-05-04	18:23:09	-54.132
115.8	1.93	2017-05-04	18:23:09	-54.132
115.9	1.93167	2017-05-04	18:23:09	-54.132
116	1.93333	2017-05-04	18:23:10	-54.132
116.1	1.935	2017-05-04	18:23:10	-54.132
116.2	1.93667	2017-05-04	18:23:10	-54.132
116.3	1.93833	2017-05-04	18:23:10	-54.132
116.4	1.94	2017-05-04	18:23:10	-54.132
116.5	1.94167	2017-05-04	18:23:10	-54.132
116.6	1.94333	2017-05-04	18:23:10	-54.132
116.7	1.945	2017-05-04	18:23:10	-54.132
116.8	1.94667	2017-05-04	18:23:10	-53.636
116.9	1.94833	2017-05-04	18:23:10	-53.636
117	1.95	2017-05-04	18:23:11	-53.636
117.1	1.95167	2017-05-04	18:23:11	-53.636
117.2	1.95333	2017-05-04	18:23:11	-53.636
117.3	1.955	2017-05-04	18:23:11	-53.636
117.4	1.95667	2017-05-04	18:23:11	-53.636
117.5	1.95833	2017-05-04	18:23:11	-53.636
117.6	1.96	2017-05-04	18:23:11	-53.636
117.7	1.96167	2017-05-04	18:23:11	-53.636
117.8	1.96333	2017-05-04	18:23:11	-53.636
117.9	1.965	2017-05-04	18:23:11	-53.636
118	1.96667	2017-05-04	18:23:12	-53.636
118.1	1.96833	2017-05-04	18:23:12	-53.636
118.2	1.97	2017-05-04	18:23:12	-53.1399
118.3	1.97167	2017-05-04	18:23:12	-53.1399
118.4	1.97333	2017-05-04	18:23:12	-53.1399
118.5	1.975	2017-05-04	18:23:12	-53.1399
118.6	1.97667	2017-05-04	18:23:12	-53.1399
118.7	1.97833	2017-05-04	18:23:12	-53.1399
118.8	1.98	2017-05-04	18:23:12	-53.1399
118.9	1.98167	2017-05-04	18:23:12	-53.1399
119	1.98333	2017-05-04	18:23:13	-53.1399
119.1	1.985	2017-05-04	18:23:13	-53.1399
119.2	1.98667	2017-05-04	18:23:13	-53.1399
119.3	1.98833	2017-05-04	18:23:13	-52.6438
119.4	1.99	2017-05-04	18:23:13	-52.6438
119.5	1.99167	2017-05-04	18:23:13	-52.6438
119.6	1.99333	2017-05-04	18:23:13	-52.6438
119.7	1.995	2017-05-04	18:23:13	-52.6438
119.8	1.99667	2017-05-04	18:23:13	-52.6438
119.9	1.99833	2017-05-04	18:23:13	-52.6438
120	2	2017-05-04	18:23:14	-52.6438
120.1	2.00167	2017-05-04	18:23:14	-52.6438
120.2	2.00333	2017-05-04	18:23:14	-52.6438
120.3	2.005	2017-05-04	18:23:14	-52.6438
120.4	2.00667	2017-05-04	18:23:14	-52.6438
120.5	2.00833	2017-05-04	18:23:14	-52.1477
120.6	2.01	2017-05-04	18:23:14	-52.1477
120.7	2.01167	2017-05-04	18:23:14	-52.1477
120.8	2.01333	2017-05-04	18:23:14	-52.1477
120.9	2.015	2017-05-04	18:23:14	-52.1477
121	2.01667	2017-05-04	18:23:15	-52.1477
121.1	2.01833	2017-05-04	18:23:15	-52.1477
121.2	2.02	2017-05-04	18:23:15	-52.1477
121.3	2.02167	2017-05-04	18:23:15	-51.6516
121.4	2.02333	2017-05-04	18:23:15	-51.6516
121.5	2.025	2017-05-04	18:23:15	-51.6516
121.6	2.02667	2017-05-04	18:23:15	-51.6516
121.7	2.02833	2017-05-04	18:23:15	-51.6516
121.8	2.03	2017-05-04	18:23:15	-51.6516
121.9	2.03167	2017-05-04	18:23:15	-51.6516
122	2.03333	2017-05-04	18:23:16	-51.1555
122.1	2.035	2017-05-04	18:23:16	-51.1555
122.2	2.03667	2017-05-04	18:23:16	-51.1555
122.3	2.03833	2017-05-04	18:23:16	-51.1555
122.4	2.04	2017-05-04	18:23:16	-51.1555
122.5	2.04167	2017-05-04	18:23:16	-51.1555
122.6	2.04333	2017-05-04	18:23:16	-51.1555
122.7	2.045	2017-05-04	18:23:16	-51.1555
122.8	2.04667	2017-05-04	18:23:16	-50.6594
122.9	2.04833	2017-05-04	18:23:16	-50.6594
123	2.05	2017-05-04	18:23:17	-50.6594
123.1	2.05167	2017-05-04	18:23:17	-50.6594
123.2	2.05333	2017-05-04	18:23:17	-50.6594
123.3	2.055	2017-05-04	18:23:17	-50.6594
123.4	2.05667	2017-05-04	18:23:17	-50.1633
123.5	2.05833	2017-05-04	18:23:17	-50.1633
123.6	2.06	2017-05-04	18:23:17	-50.1633
123.7	2.06167	2017-05-04	18:23:17	-50.1633
123.8	2.06333	2017-05-04	18:23:17	-50.1633
123.9	2.065	2017-05-04	18:23:17	-50.1633
124	2.06667	2017-05-04	18:23:18	-49.6673
124.1	2.06833	2017-05-04	18:23:18	-49.6673
124.2	2.07	2017-05-04	18:23:18	-49.6673
124.3	2.07167	2017-05-04	18:23:18	-49.1712
124.4	2.07333	2017-05-04	18:23:18	-49.1712
124.5	2.075	2017-05-04	18:23:18	-49.1712
124.6	2.07667	2017-05-04	18:23:18	-49.1712
124.7	2.07833	2017-05-04	18:23:18	-48.6751
124.8	2.08	2017-05-04	18:23:18	-48.6751
124.9	2.08167	2017-05-04	18:23:18	-48.6751
125	2.08333	2017-05-04	18:23:19	-48.6751
125.1	2.085	2017-05-04	18:23:19	-48.179
125.2	2.08667	2017-05-04	18:23:19	-48.179
125.3	2.08833	2017-05-04	18:23:19	-48.179
125.4	2.09	2017-05-04	18:23:19	-47.6829
125.5	2.09167	2017-05-04	18:23:19	-47.6829
125.6	2.09333	2017-05-04	18:23:19	-47.6829
125.7	2.095	2017-05-04	18:23:19	-47.1868
125.8	2.09667	2017-05-04	18:23:19	-47.1868
125.9	2.09833	2017-05-04	18:23:19	-46.6907
126	2.1	2017-05-04	18:23:20	-46.6907
126.1	2.10167	2017-05-04	18:23:20	-46.6907
126.2	2.10333	2017-05-04	18:23:20	-46.1946
126.3	2.105	2017-05-04	18:23:20	-46.1946
126.4	2.10667	2017-05-04	18:23:20	-46.1946
126.5	2.10833	2017-05-04	18:23:20	-45.6986
126.6	2.11	2017-05-04	18:23:20	-45.6986
126.7	2.11167	2017-05-04	18:23:20	-45.6986
126.8	2.11333	2017-05-04	18:23:20	-45.6986
126.9	2.115	2017-05-04	18:23:20	-45.6986
127	2.11667	2017-05-04	18:23:21	-45.6986
127.1	2.11833	2017-05-04	18:23:21	-45.6986
127.2	2.12	2017-05-04	18:23:21	-45.6986
127.3	2.12167	2017-05-04	18:23:21	-45.6986
127.4	2.12333	2017-05-04	18:23:21	-45.6986
127.5	2.125	2017-05-04	18:23:21	-45.6986
127.6	2.12667	2017-05-04	18:23:21	-45.6986
127.7	2.12833	2017-05-04	18:23:21	-45.6986
127.8	2.13	2017-05-04	18:23:21	-46.1946
127.9	2.13167	2017-05-04	18:23:21	-46.1946
128	2.13333	2017-05-04	18:23:22	-46.1946
128.1	2.135	2017-05-04	18:23:22	-46.6907
128.2	2.13667	2017-05-04	18:23:22	-46.6907
128.3	2.13833	2017-05-04	18:23:22	-47.1868
128.4	2.14	2017-05-04	18:23:22	-47.1868
128.5	2.14167	2017-05-04	18:23:22	-47.6829
128.6	2.14333	2017-05-04	18:23:22	-47.6829
128.7	2.145	2017-05-04	18:23:22	-48.179
128.8	2.14667	2017-05-04	18:23:22	-48.179
128.9	2.14833	2017-05-04	18:23:22	-48.6751
129	2.15	2017-05-04	18:23:23	-48.6751
129.1	2.15167	2017-05-04	18:23:23	-48.6751
129.2	2.15333	2017-05-04	18:23:23	-48.6751
129.3	2.155	2017-05-04	18:23:23	-48.6751
129.4	2.15667	2017-05-04	18:23:23	-48.6751
129.5	2.15833	2017-05-04	18:23:23	-48.6751
129.6	2.16	2017-05-04	18:23:23	-49.1712
129.7	2.16167	2017-05-04	18:23:23	-49.1712
129.8	2.16333	2017-05-04	18:23:23	-49.1712
129.9	2.165	2017-05-04	18:23:23	-49.1712
130	2.16667	2017-05-04	18:23:24	-49.1712
130.1	2.16833	2017-05-04	18:23:24	-49.1712
130.2	2.17	2017-05-04	18:23:24	-49.1712
130.3	2.17167	2017-05-04	18:23:24	-49.1712
130.4	2.17333	2017-05-04	18:23:24	-49.1712
130.5	2.175	2017-05-04	18:23:24	-49.1712
130.6	2.17667	2017-05-04	18:23:24	-49.1712
130.7	2.17833	2017-05-04	18:23:24	-49.1712
130.8	2.18	2017-05-04	18:23:24	-49.1712
130.9	2.18167	2017-05-04	18:23:24	-49.1712
131	2.18333	2017-05-04	18:23:25	-49.1712
131.1	2.185	2017-05-04	18:23:25	-49.1712
131.2	2.18667	2017-05-04	18:23:25	-49.1712
131.3	2.18833	2017-05-04	18:23:25	-49.1712
131.4	2.19	2017-05-04	18:23:25	-49.1712
131.5	2.19167	2017-05-04	18:23:25	-49.1712
131.6	2.19333	2017-05-04	18:23:25	-49.1712
131.7	2.195	2017-05-04	18:23:25	-49.1712
131.8	2.19667	2017-05-04	18:23:25	-49.1712
131.9	2.19833	2017-05-04	18:23:25	-49.1712
132	2.2	2017-05-04	18:23:26	-49.1712
132.1	2.20167	2017-05-04	18:23:26	-49.1712
132.2	2.20333	2017-05-04	18:23:26	-49.1712
132.3	2.205	2017-05-04	18:23:26	-49.1712
132.4	2.20667	2017-05-04	18:23:26	-49.1712
132.5	2.20833	2017-05-04	18:23:26	-49.1712
132.6	2.21	2017-05-04	18:23:26	-49.1712
132.7	2.21167	2017-05-04	18:23:26	-49.1712
132.8	2.21333	2017-05-04	18:23:26	-49.1712
132.9	2.215	2017-05-04	18:23:26	-49.1712
133	2.21667	2017-05-04	18:23:27	-49.1712
133.1	2.21833	2017-05-04	18:23:27	-49.1712
133.2	2.22	2017-05-04	18:23:27	-49.1712
133.3	2.22167	2017-05-04	18:23:27	-49.1712
133.4	2.22333	2017-05-04	18:23:27	-49.1712
133.5	2.225	2017-05-04	18:23:27	-48.6751
133.6	2.22667	2017-05-04	18:23:27	-48.6751
133.7	2.22833	2017-05-04	18:23:27	-48.6751
133.8	2.23	2017-05-04	18:23:27	-48.6751
133.9	2.23167	2017-05-04	18:23:27	-48.6751
134	2.23333	2017-05-04	18:23:28	-48.6751
134.1	2.235	2017-05-04	18:23:28	-48.6751
134.2	2.23667	2017-05-04	18:23:28	-48.6751
134.3	2.23833	2017-05-04	18:23:28	-48.6751
134.4	2.24	2017-05-04	18:23:28	-48.6751
134.5	2.24167	2017-05-04	18:23:28	-48.6751
134.6	2.24333	2017-05-04	18:23:28	-48.6751
134.7	2.245	2017-05-04	18:23:28	-48.6751
134.8	2.24667	2017-05-04	18:23:28	-48.6751
134.9	2.24833	2017-05-04	18:23:28	-48.6751
135	2.25	2017-05-04	18:23:29	-48.6751
135.1	2.25167	2017-05-04	18:23:29	-48.6751
135.2	2.25333	2017-05-04	18:23:29	-48.6751
135.3	2.255	2017-05-04	18:23:29	-48.6751
135.4	2.25667	2017-05-04	18:23:29	-48.6751
135.5	2.25833	2017-05-04	18:23:29	-48.6751
135.6	2.26	2017-05-04	18:23:29	-48.6751
135.7	2.26167	2017-05-04	18:23:29	-48.179
135.8	2.26333	2017-05-04	18:23:29	-48.6751
135.9	2.265	2017-05-04	18:23:29	-48.6751
136	2.26667	2017-05-04	18:23:30	-48.179
136.1	2.26833	2017-05-04	18:23:30	-48.179
136.2	2.27	2017-05-04	18:23:30	-48.179
136.3	2.27167	2017-05-04	18:23:30	-48.179
136.4	2.27333	2017-05-04	18:23:30	-48.179
136.5	2.275	2017-05-04	18:23:30	-48.179
136.6	2.27667	2017-05-04	18:23:30	-48.179
136.7	2.27833	2017-05-04	18:23:30	-48.179
136.8	2.28	2017-05-04	18:23:30	-48.179
136.9	2.28167	2017-05-04	18:23:30	-48.179
137	2.28333	2017-05-04	18:23:31	-48.179
137.1	2.285	2017-05-04	18:23:31	-48.179
137.2	2.28667	2017-05-04	18:23:31	-48.179
137.3	2.28833	2017-05-04	18:23:31	-48.179
137.4	2.29	2017-05-04	18:23:31	-48.179
137.5	2.29167	2017-05-04	18:23:31	-48.179
137.6	2.29333	2017-05-04	18:23:31	-48.179
137.7	2.295	2017-05-04	18:23:31	-48.179
137.8	2.29667	2017-05-04	18:23:31	-48.179
137.9	2.29833	2017-05-04	18:23:31	-48.179
138	2.3	2017-05-04	18:23:32	-48.179
138.1	2.30167	2017-05-04	18:23:32	-47.6829
138.2	2.30333	2017-05-04	18:23:32	-47.6829
138.3	2.305	2017-05-04	18:23:32	-47.6829
138.4	2.30667	2017-05-04	18:23:32	-47.6829
138.5	2.30833	2017-05-04	18:23:32	-47.6829
138.6	2.31	2017-05-04	18:23:32	-47.6829
138.7	2.31167	2017-05-04	18:23:32	-47.6829
138.8	2.31333	2017-05-04	18:23:32	-47.6829
138.9	2.315	2017-05-04	18:23:32	-47.6829
139	2.31667	2017-05-04	18:23:33	-47.6829
139.1	2.31833	2017-05-04	18:23:33	-47.6829
139.2	2.32	2017-05-04	18:23:33	-47.6829
139.3	2.32167	2017-05-04	18:23:33	-47.6829
139.4	2.32333	2017-05-04	18:23:33	-47.6829
139.5	2.325	2017-05-04	18:23:33	-47.6829
139.6	2.32667	2017-05-04	18:23:33	-47.6829
139.7	2.32833	2017-05-04	18:23:33	-47.6829
139.8	2.33	2017-05-04	18:23:33	-47.6829
139.9	2.33167	2017-05-04	18:23:33	-47.6829
140	2.33333	2017-05-04	18:23:34	-47.6829
140.1	2.335	2017-05-04	18:23:34	-47.6829
140.2	2.33667	2017-05-04	18:23:34	-47.6829
140.3	2.33833	2017-05-04	18:23:34	-47.6829
140.4	2.34	2017-05-04	18:23:34	-47.1868
140.5	2.34167	2017-05-04	18:23:34	-47.1868
140.6	2.34333	2017-05-04	18:23:34	-47.1868
140.7	2.345	2017-05-04	18:23:34	-47.1868
140.8	2.34667	2017-05-04	18:23:34	-47.1868
140.9	2.34833	2017-05-04	18:23:34	-47.1868
141	2.35	2017-05-04	18:23:35	-47.1868
141.1	2.35167	2017-05-04	18:23:35	-47.1868
141.2	2.35333	2017-05-04	18:23:35	-47.1868
141.3	2.355	2017-05-04	18:23:35	-47.1868
141.4	2.35667	2017-05-04	18:23:35	-47.1868
141.5	2.35833	2017-05-04	18:23:35	-47.1868
141.6	2.36	2017-05-04	18:23:35	-47.1868
141.7	2.36167	2017-05-04	18:23:35	-47.1868
141.8	2.36333	2017-05-04	18:23:35	-47.1868
141.9	2.365	2017-05-04	18:23:35	-47.1868
142	2.36667	2017-05-04	18:23:36	-47.1868
142.1	2.36833	2017-05-04	18:23:36	-47.1868
142.2	2.37	2017-05-04	18:23:36	-47.1868
142.3	2.37167	2017-05-04	18:23:36	-47.1868
142.4	2.37333	2017-05-04	18:23:36	-47.1868
142.5	2.375	2017-05-04	18:23:36	-47.1868
142.6	2.37667	2017-05-04	18:23:36	-47.1868
142.7	2.37833	2017-05-04	18:23:36	-47.1868
142.8	2.38	2017-05-04	18:23:36	-47.1868
142.9	2.38167	2017-05-04	18:23:36	-46.6907
143	2.38333	2017-05-04	18:23:37	-46.6907
143.1	2.385	2017-05-04	18:23:37	-46.6907
143.2	2.38667	2017-05-04	18:23:37	-46.6907
143.3	2.38833	2017-05-04	18:23:37	-46.6907
143.4	2.39	2017-05-04	18:23:37	-46.6907
143.5	2.39167	2017-05-04	18:23:37	-46.6907
143.6	2.39333	2017-05-04	18:23:37	-46.6907
143.7	2.395	2017-05-04	18:23:37	-46.6907
143.8	2.39667	2017-05-04	18:23:37	-46.6907
143.9	2.39833	2017-05-04	18:23:37	-46.6907
144	2.4	2017-05-04	18:23:38	-46.6907
144.1	2.40167	2017-05-04	18:23:38	-46.6907
144.2	2.40333	2017-05-04	18:23:38	-46.6907
144.3	2.405	2017-05-04	18:23:38	-46.6907
144.4	2.40667	2017-05-04	18:23:38	-46.6907
144.5	2.40833	2017-05-04	18:23:38	-46.6907
144.6	2.41	2017-05-04	18:23:38	-46.6907
144.7	2.41167	2017-05-04	18:23:38	-46.6907
144.8	2.41333	2017-05-04	18:23:38	-46.6907
144.9	2.415	2017-05-04	18:23:38	-46.6907
145	2.41667	2017-05-04	18:23:39	-46.6907
145.1	2.41833	2017-05-04	18:23:39	-46.6907
145.2	2.42	2017-05-04	18:23:39	-46.6907
145.3	2.42167	2017-05-04	18:23:39	-46.6907
145.4	2.42333	2017-05-04	18:23:39	-46.1946
145.5	2.425	2017-05-04	18:23:39	-46.1946
145.6	2.42667	2017-05-04	18:23:39	-46.1946
145.7	2.42833	2017-05-04	18:23:39	-46.1946
145.8	2.43	2017-05-04	18:23:39	-46.1946
145.9	2.43167	2017-05-04	18:23:39	-46.1946
146	2.43333	2017-05-04	18:23:40	-46.1946
146.1	2.435	2017-05-04	18:23:40	-46.1946
146.2	2.43667	2017-05-04	18:23:40	-46.1946
146.3	2.43833	2017-05-04	18:23:40	-46.1946
146.4	2.44	2017-05-04	18:23:40	-46.1946
146.5	2.44167	2017-05-04	18:23:40	-46.1946
146.6	2.44333	2017-05-04	18:23:40	-46.1946
146.7	2.445	2017-05-04	18:23:40	-46.1946
146.8	2.44667	2017-05-04	18:23:40	-46.1946
146.9	2.44833	2017-05-04	18:23:40	-46.1946
147	2.45	2017-05-04	18:23:41	-46.1946
147.1	2.45167	2017-05-04	18:23:41	-46.1946
147.2	2.45333	2017-05-04	18:23:41	-46.1946
147.3	2.455	2017-05-04	18:23:41	-46.1946
147.4	2.45667	2017-05-04	18:23:41	-46.1946
147.5	2.45833	2017-05-04	18:23:41	-46.1946
147.6	2.46	2017-05-04	18:23:41	-46.1946
147.7	2.46167	2017-05-04	18:23:41	-45.6986
147.8	2.46333	2017-05-04	18:23:41	-46.1946
147.9	2.465	2017-05-04	18:23:41	-45.6986
148	2.46667	2017-05-04	18:23:42	-45.6986
148.1	2.46833	2017-05-04	18:23:42	-45.6986
148.2	2.47	2017-05-04	18:23:42	-45.6986
148.3	2.47167	2017-05-04	18:23:42	-45.6986
148.4	2.47333	2017-05-04	18:23:42	-45.6986
148.5	2.475	2017-05-04	18:23:42	-45.6986
148.6	2.47667	2017-05-04	18:23:42	-45.6986
148.7	2.47833	2017-05-04	18:23:42	-45.6986
148.8	2.48	2017-05-04	18:23:42	-45.6986
148.9	2.48167	2017-05-04	18:23:42	-45.6986
149	2.48333	2017-05-04	18:23:43	-45.6986
149.1	2.485	2017-05-04	18:23:43	-45.6986
149.2	2.48667	2017-05-04	18:23:43	-45.6986
149.3	2.48833	2017-05-04	18:23:43	-45.6986
149.4	2.49	2017-05-04	18:23:43	-45.6986
149.5	2.49167	2017-05-04	18:23:43	-45.6986
149.6	2.49333	2017-05-04	18:23:43	-45.6986
149.7	2.495	2017-05-04	18:23:43	-45.6986
149.8	2.49667	2017-05-04	18:23:43	-45.6986
149.9	2.49833	2017-05-04	18:23:43	-45.6986
150	2.5	2017-05-04	18:23:44	-45.6986
150.1	2.50167	2017-05-04	18:23:44	-45.6986
150.2	2.50333	2017-05-04	18:23:44	-45.6986
150.3	2.505	2017-05-04	18:23:44	-45.6986
150.4	2.50667	2017-05-04	18:23:44	-45.6986
150.5	2.50833	2017-05-04	18:23:44	-45.6986
150.6	2.51	2017-05-04	18:23:44	-45.6986
150.7	2.51167	2017-05-04	18:23:44	-45.6986
150.8	2.51333	2017-05-04	18:23:44	-45.6986
150.9	2.515	2017-05-04	18:23:44	-45.2025
151	2.51667	2017-05-04	18:23:45	-45.6986
151.1	2.51833	2017-05-04	18:23:45	-45.2025
151.2	2.52	2017-05-04	18:23:45	-45.6986
151.3	2.52167	2017-05-04	18:23:45	-45.2025
151.4	2.52333	2017-05-04	18:23:45	-45.2025
151.5	2.525	2017-05-04	18:23:45	-45.2025
151.6	2.52667	2017-05-04	18:23:45	-45.2025
151.7	2.52833	2017-05-04	18:23:45	-45.2025
151.8	2.53	2017-05-04	18:23:45	-45.2025
151.9	2.53167	2017-05-04	18:23:45	-45.2025
152	2.53333	2017-05-04	18:23:46	-45.2025
152.1	2.535	2017-05-04	18:23:46	-45.2025
152.2	2.53667	2017-05-04	18:23:46	-45.2025
152.3	2.53833	2017-05-04	18:23:46	-45.2025
152.4	2.54	2017-05-04	18:23:46	-45.2025
152.5	2.54167	2017-05-04	18:23:46	-45.2025
152.6	2.54333	2017-05-04	18:23:46	-45.2025
152.7	2.545	2017-05-04	18:23:46	-45.2025
152.8	2.54667	2017-05-04	18:23:46	-45.2025
152.9	2.54833	2017-05-04	18:23:46	-45.2025
153	2.55	2017-05-04	18:23:47	-45.2025
153.1	2.55167	2017-05-04	18:23:47	-45.2025
153.2	2.55333	2017-05-04	18:23:47	-45.2025
153.3	2.555	2017-05-04	18:23:47	-44.7064
153.4	2.55667	2017-05-04	18:23:47	-44.7064
153.5	2.55833	2017-05-04	18:23:47	-44.7064
153.6	2.56	2017-05-04	18:23:47	-44.7064
153.7	2.56167	2017-05-04	18:23:47	-44.7064
153.8	2.56333	2017-05-04	18:23:47	-44.7064
153.9	2.565	2017-05-04	18:23:47	-44.7064
154	2.56667	2017-05-04	18:23:48	-44.7064
154.1	2.56833	2017-05-04	18:23:48	-44.7064
154.2	2.57	2017-05-04	18:23:48	-44.7064
154.3	2.57167	2017-05-04	18:23:48	-44.7064
154.4	2.57333	2017-05-04	18:23:48	-44.7064
154.5	2.575	2017-05-04	18:23:48	-44.7064
154.6	2.57667	2017-05-04	18:23:48	-44.7064
154.7	2.57833	2017-05-04	18:23:48	-44.7064
154.8	2.58	2017-05-04	18:23:48	-44.7064
154.9	2.58167	2017-05-04	18:23:48	-44.7064
155	2.58333	2017-05-04	18:23:49	-44.7064
155.1	2.585	2017-05-04	18:23:49	-44.7064
155.2	2.58667	2017-05-04	18:23:49	-44.7064
155.3	2.58833	2017-05-04	18:23:49	-44.7064
155.4	2.59	2017-05-04	18:23:49	-44.7064
155.5	2.59167	2017-05-04	18:23:49	-44.7064
155.6	2.59333	2017-05-04	18:23:49	-44.7064
155.7	2.595	2017-05-04	18:23:49	-44.7064
155.8	2.59667	2017-05-04	18:23:49	-44.7064
155.9	2.59833	2017-05-04	18:23:49	-44.7064
156	2.6	2017-05-04	18:23:50	-44.7064
156.1	2.60167	2017-05-04	18:23:50	-44.7064
156.2	2.60333	2017-05-04	18:23:50	-44.7064
156.3	2.605	2017-05-04	18:23:50	-44.7064
156.4	2.60667	2017-05-04	18:23:50	-44.7064
156.5	2.60833	2017-05-04	18:23:50	-44.2103
156.6	2.61	2017-05-04	18:23:50	-44.2103
156.7	2.61167	2017-05-04	18:23:50	-44.2103
156.8	2.61333	2017-05-04	18:23:50	-44.2103
156.9	2.615	2017-05-04	18:23:50	-44.2103
157	2.61667	2017-05-04	18:23:51	-44.2103
157.1	2.61833	2017-05-04	18:23:51	-44.2103
157.2	2.62	2017-05-04	18:23:51	-44.2103
157.3	2.62167	2017-05-04	18:23:51	-44.2103
157.4	2.62333	2017-05-04	18:23:51	-44.2103
157.5	2.625	2017-05-04	18:23:51	-44.2103
157.6	2.62667	2017-05-04	18:23:51	-44.2103
157.7	2.62833	2017-05-04	18:23:51	-44.2103
157.8	2.63	2017-05-04	18:23:51	-44.2103
157.9	2.63167	2017-05-04	18:23:51	-44.2103
158	2.63333	2017-05-04	18:23:52	-44.2103
158.1	2.635	2017-05-04	18:23:52	-44.2103
158.2	2.63667	2017-05-04	18:23:52	-44.2103
158.3	2.63833	2017-05-04	18:23:52	-44.2103
158.4	2.64	2017-05-04	18:23:52	-44.2103
158.5	2.64167	2017-05-04	18:23:52	-44.2103
158.6	2.64333	2017-05-04	18:23:52	-44.2103
158.7	2.645	2017-05-04	18:23:52	-44.2103
158.8	2.64667	2017-05-04	18:23:52	-44.2103
158.9	2.64833	2017-05-04	18:23:52	-44.2103
159	2.65	2017-05-04	18:23:53	-44.2103
159.1	2.65167	2017-05-04	18:23:53	-44.2103
159.2	2.65333	2017-05-04	18:23:53	-44.2103
159.3	2.655	2017-05-04	18:23:53	-43.7142
159.4	2.65667	2017-05-04	18:23:53	-44.2103
159.5	2.65833	2017-05-04	18:23:53	-43.7142
159.6	2.66	2017-05-04	18:23:53	-44.2103
159.7	2.66167	2017-05-04	18:23:53	-44.2103
159.8	2.66333	2017-05-04	18:23:53	-44.2103
159.9	2.665	2017-05-04	18:23:53	-43.7142
160	2.66667	2017-05-04	18:23:54	-43.7142
160.1	2.66833	2017-05-04	18:23:54	-43.7142
160.2	2.67	2017-05-04	18:23:54	-43.7142
160.3	2.67167	2017-05-04	18:23:54	-43.7142
160.4	2.67333	2017-05-04	18:23:54	-43.7142
160.5	2.675	2017-05-04	18:23:54	-43.7142
160.6	2.67667	2017-05-04	18:23:54	-43.7142
160.7	2.67833	2017-05-04	18:23:54	-43.7142
160.8	2.68	2017-05-04	18:23:54	-43.7142
160.9	2.68167	2017-05-04	18:23:54	-43.7142
161	2.68333	2017-05-04	18:23:55	-43.7142
161.1	2.685	2017-05-04	18:23:55	-43.7142
161.2	2.68667	2017-05-04	18:23:55	-43.7142
161.3	2.68833	2017-05-04	18:23:55	-43.7142
161.4	2.69	2017-05-04	18:23:55	-43.7142
161.5	2.69167	2017-05-04	18:23:55	-43.7142
161.6	2.69333	2017-05-04	18:23:55	-43.7142
161.7	2.695	2017-05-04	18:23:55	-43.7142
161.8	2.69667	2017-05-04	18:23:55	-43.7142
161.9	2.69833	2017-05-04	18:23:55	-43.7142
162	2.7	2017-05-04	18:23:56	-43.7142
162.1	2.70167	2017-05-04	18:23:56	-43.7142
162.2	2.70333	2017-05-04	18:23:56	-43.7142
162.3	2.705	2017-05-04	18:23:56	-43.7142
162.4	2.70667	2017-05-04	18:23:56	-43.7142
162.5	2.70833	2017-05-04	18:23:56	-43.7142
162.6	2.71	2017-05-04	18:23:56	-43.7142
162.7	2.71167	2017-05-04	18:23:56	-43.7142
162.8	2.71333	2017-05-04	18:23:56	-43.7142
162.9	2.715	2017-05-04	18:23:56	-43.7142
163	2.71667	2017-05-04	18:23:57	-43.2181
163.1	2.71833	2017-05-04	18:23:57	-43.2181
163.2	2.72	2017-05-04	18:23:57	-43.2181
163.3	2.72167	2017-05-04	18:23:57	-43.2181
163.4	2.72333	2017-05-04	18:23:57	-43.2181
163.5	2.725	2017-05-04	18:23:57	-43.2181
163.6	2.72667	2017-05-04	18:23:57	-43.2181
163.7	2.72833	2017-05-04	18:23:57	-43.2181
163.8	2.73	2017-05-04	18:23:57	-43.2181
163.9	2.73167	2017-05-04	18:23:57	-43.2181
164	2.73333	2017-05-04	18:23:58	-43.2181
164.1	2.735	2017-05-04	18:23:58	-43.2181
164.2	2.73667	2017-05-04	18:23:58	-43.2181
164.3	2.73833	2017-05-04	18:23:58	-43.2181
164.4	2.74	2017-05-04	18:23:58	-43.2181
164.5	2.74167	2017-05-04	18:23:58	-43.2181
164.6	2.74333	2017-05-04	18:23:58	-43.2181
164.7	2.745	2017-05-04	18:23:58	-43.2181
164.8	2.74667	2017-05-04	18:23:58	-43.2181
164.9	2.74833	2017-05-04	18:23:58	-43.2181
165	2.75	2017-05-04	18:23:59	-43.2181
165.1	2.75167	2017-05-04	18:23:59	-43.2181
165.2	2.75333	2017-05-04	18:23:59	-43.2181
165.3	2.755	2017-05-04	18:23:59	-43.2181
165.4	2.75667	2017-05-04	18:23:59	-43.2181
165.5	2.75833	2017-05-04	18:23:59	-43.2181
165.6	2.76	2017-05-04	18:23:59	-43.2181
165.7	2.76167	2017-05-04	18:23:59	-43.2181
165.8	2.76333	2017-05-04	18:23:59	-43.2181
165.9	2.765	2017-05-04	18:23:59	-42.722
166	2.76667	2017-05-04	18:24:00	-42.722
166.1	2.76833	2017-05-04	18:24:00	-42.722
166.2	2.77	2017-05-04	18:24:00	-42.722
166.3	2.77167	2017-05-04	18:24:00	-42.722
166.4	2.77333	2017-05-04	18:24:00	-42.722
166.5	2.775	2017-05-04	18:24:00	-42.722
166.6	2.77667	2017-05-04	18:24:00	-42.722
166.7	2.77833	2017-05-04	18:24:00	-42.722
166.8	2.78	2017-05-04	18:24:00	-42.722
166.9	2.78167	2017-05-04	18:24:00	-42.722
167	2.78333	2017-05-04	18:24:01	-42.722
167.1	2.785	2017-05-04	18:24:01	-42.722
167.2	2.78667	2017-05-04	18:24:01	-42.722
167.3	2.78833	2017-05-04	18:24:01	-42.722
167.4	2.79	2017-05-04	18:24:01	-42.722
167.5	2.79167	2017-05-04	18:24:01	-42.722
167.6	2.79333	2017-05-04	18:24:01	-42.722
167.7	2.795	2017-05-04	18:24:01	-42.722
167.8	2.79667	2017-05-04	18:24:01	-42.722
167.9	2.79833	2017-05-04	18:24:01	-42.722
168	2.8	2017-05-04	18:24:02	-42.722
168.1	2.80167	2017-05-04	18:24:02	-42.2259
168.2	2.80333	2017-05-04	18:24:02	-42.722
168.3	2.805	2017-05-04	18:24:02	-42.2259
168.4	2.80667	2017-05-04	18:24:02	-42.2259
168.5	2.80833	2017-05-04	18:24:02	-42.2259
168.6	2.81	2017-05-04	18:24:02	-42.2259
168.7	2.81167	2017-05-04	18:24:02	-42.2259
168.8	2.81333	2017-05-04	18:24:02	-42.2259
168.9	2.815	2017-05-04	18:24:02	-42.2259
169	2.81667	2017-05-04	18:24:03	-42.2259
169.1	2.81833	2017-05-04	18:24:03	-42.2259
169.2	2.82	2017-05-04	18:24:03	-42.2259
169.3	2.82167	2017-05-04	18:24:03	-42.2259
169.4	2.82333	2017-05-04	18:24:03	-42.2259
169.5	2.825	2017-05-04	18:24:03	-42.2259
169.6	2.82667	2017-05-04	18:24:03	-42.2259
169.7	2.82833	2017-05-04	18:24:03	-42.2259
169.8	2.83	2017-05-04	18:24:03	-42.2259
169.9	2.83167	2017-05-04	18:24:03	-42.2259
170	2.83333	2017-05-04	18:24:04	-42.2259
170.1	2.835	2017-05-04	18:24:04	-42.2259
170.2	2.83667	2017-05-04	18:24:04	-42.2259
170.3	2.83833	2017-05-04	18:24:04	-42.2259
170.4	2.84	2017-05-04	18:24:04	-42.2259
170.5	2.84167	2017-05-04	18:24:04	-41.7299
170.6	2.84333	2017-05-04	18:24:04	-41.7299
170.7	2.845	2017-05-04	18:24:04	-41.7299
170.8	2.84667	2017-05-04	18:24:04	-41.7299
170.9	2.84833	2017-05-04	18:24:04	-41.7299
171	2.85	2017-05-04	18:24:05	-41.7299
171.1	2.85167	2017-05-04	18:24:05	-41.7299
171.2	2.85333	2017-05-04	18:24:05	-41.7299
171.3	2.855	2017-05-04	18:24:05	-41.7299
171.4	2.85667	2017-05-04	18:24:05	-41.7299
171.5	2.85833	2017-05-04	18:24:05	-41.7299
171.6	2.86	2017-05-04	18:24:05	-41.7299
171.7	2.86167	2017-05-04	18:24:05	-41.7299
171.8	2.86333	2017-05-04	18:24:05	-41.7299
171.9	2.865	2017-05-04	18:24:05	-41.7299
172	2.86667	2017-05-04	18:24:06	-41.7299
172.1	2.86833	2017-05-04	18:24:06	-41.7299
172.2	2.87	2017-05-04	18:24:06	-41.7299
172.3	2.87167	2017-05-04	18:24:06	-41.2338
172.4	2.87333	2017-05-04	18:24:06	-41.2338
172.5	2.875	2017-05-04	18:24:06	-41.2338
172.6	2.87667	2017-05-04	18:24:06	-41.2338
172.7	2.87833	2017-05-04	18:24:06	-41.2338
172.8	2.88	2017-05-04	18:24:06	-41.2338
172.9	2.88167	2017-05-04	18:24:06	-41.2338
173	2.88333	2017-05-04	18:24:07	-41.2338
173.1	2.885	2017-05-04	18:24:07	-41.2338
173.2	2.88667	2017-05-04	18:24:07	-41.2338
173.3	2.88833	2017-05-04	18:24:07	-41.2338
173.4	2.89	2017-05-04	18:24:07	-41.2338
173.5	2.89167	2017-05-04	18:24:07	-41.2338
173.6	2.89333	2017-05-04	18:24:07	-41.2338
173.7	2.895	2017-05-04	18:24:07	-41.2338
173.8	2.89667	2017-05-04	18:24:07	-41.2338
173.9	2.89833	2017-05-04	18:24:07	-40.7377
174	2.9	2017-05-04	18:24:08	-40.7377
174.1	2.90167	2017-05-04	18:24:08	-40.7377
174.2	2.90333	2017-05-04	18:24:08	-40.7377
174.3	2.905	2017-05-04	18:24:08	-40.7377
174.4	2.90667	2017-05-04	18:24:08	-40.7377
174.5	2.90833	2017-05-04	18:24:08	-40.7377
174.6	2.91	2017-05-04	18:24:08	-40.7377
174.7	2.91167	2017-05-04	18:24:08	-40.7377
174.8	2.91333	2017-05-04	18:24:08	-40.7377
174.9	2.915	2017-05-04	18:24:08	-40.2416
175	2.91667	2017-05-04	18:24:09	-40.2416
175.1	2.91833	2017-05-04	18:24:09	-40.7377
175.2	2.92	2017-05-04	18:24:09	-40.2416
175.3	2.92167	2017-05-04	18:24:09	-40.2416
175.4	2.92333	2017-05-04	18:24:09	-40.2416
175.5	2.925	2017-05-04	18:24:09	-40.2416
175.6	2.92667	2017-05-04	18:24:09	-40.2416
175.7	2.92833	2017-05-04	18:24:09	-40.2416
175.8	2.93	2017-05-04	18:24:09	-40.2416
175.9	2.93167	2017-05-04	18:24:09	-40.2416
176	2.93333	2017-05-04	18:24:10	-40.2416
176.1	2.935	2017-05-04	18:24:10	-40.2416
176.2	2.93667	2017-05-04	18:24:10	-40.2416
176.3	2.93833	2017-05-04	18:24:10	-39.7455
176.4	2.94	2017-05-04	18:24:10	-39.7455
176.5	2.94167	2017-05-04	18:24:10	-39.7455
176.6	2.94333	2017-05-04	18:24:10	-39.7455
176.7	2.945	2017-05-04	18:24:10	-39.7455
176.8	2.94667	2017-05-04	18:24:10	-39.7455
176.9	2.94833	2017-05-04	18:24:10	-39.7455
177	2.95	2017-05-04	18:24:11	-39.7455
177.1	2.95167	2017-05-04	18:24:11	-39.7455
177.2	2.95333	2017-05-04	18:24:11	-39.7455
177.3	2.955	2017-05-04	18:24:11	-39.7455
177.4	2.95667	2017-05-04	18:24:11	-39.2494
177.5	2.95833	2017-05-04	18:24:11	-39.2494
177.6	2.96	2017-05-04	18:24:11	-39.2494
177.7	2.96167	2017-05-04	18:24:11	-39.2494
177.8	2.96333	2017-05-04	18:24:11	-39.2494
177.9	2.965	2017-05-04	18:24:11	-39.2494
178	2.96667	2017-05-04	18:24:12	-39.2494
178.1	2.96833	2017-05-04	18:24:12	-39.2494
178.2	2.97	2017-05-04	18:24:12	-39.2494
178.3	2.97167	2017-05-04	18:24:12	-38.7533
178.4	2.97333	2017-05-04	18:24:12	-38.7533
178.5	2.975	2017-05-04	18:24:12	-38.7533
178.6	2.97667	2017-05-04	18:24:12	-38.7533
178.7	2.97833	2017-05-04	18:24:12	-38.7533
178.8	2.98	2017-05-04	18:24:12	-38.7533
178.9	2.98167	2017-05-04	18:24:12	-38.7533
179	2.98333	2017-05-04	18:24:13	-38.7533
179.1	2.985	2017-05-04	18:24:13	-38.7533
179.2	2.98667	2017-05-04	18:24:13	-38.7533
179.3	2.98833	2017-05-04	18:24:13	-38.2572
179.4	2.99	2017-05-04	18:24:13	-38.2572
179.5	2.99167	2017-05-04	18:24:13	-38.2572
179.6	2.99333	2017-05-04	18:24:13	-38.2572
179.7	2.995	2017-05-04	18:24:13	-38.2572
179.8	2.99667	2017-05-04	18:24:13	-38.2572
179.9	2.99833	2017-05-04	18:24:13	-38.2572
180	3	2017-05-04	18:24:14	-38.2572
180.1	3.00167	2017-05-04	18:24:14	-38.2572
180.2	3.00333	2017-05-04	18:24:14	-37.7612
180.3	3.005	2017-05-04	18:24:14	-37.7612
180.4	3.00667	2017-05-04	18:24:14	-37.7612
180.5	3.00833	2017-05-04	18:24:14	-37.7612
180.6	3.01	2017-05-04	18:24:14	-37.7612
180.7	3.01167	2017-05-04	18:24:14	-37.7612
180.8	3.01333	2017-05-04	18:24:14	-37.2651
180.9	3.015	2017-05-04	18:24:14	-37.2651
181	3.01667	2017-05-04	18:24:15	-37.2651
181.1	3.01833	2017-05-04	18:24:15	-37.2651
181.2	3.02	2017-05-04	18:24:15	-37.2651
181.3	3.02167	2017-05-04	18:24:15	-37.2651
181.4	3.02333	2017-05-04	18:24:15	-37.2651
181.5	3.025	2017-05-04	18:24:15	-36.769
181.6	3.02667	2017-05-04	18:24:15	-36.769
181.7	3.02833	2017-05-04	18:24:15	-36.769
181.8	3.03	2017-05-04	18:24:15	-36.769
181.9	3.03167	2017-05-04	18:24:15	-36.769
182	3.03333	2017-05-04	18:24:16	-36.769
182.1	3.035	2017-05-04	18:24:16	-36.2729
182.2	3.03667	2017-05-04	18:24:16	-36.2729
182.3	3.03833	2017-05-04	18:24:16	-36.2729
182.4	3.04	2017-05-04	18:24:16	-36.2729
182.5	3.04167	2017-05-04	18:24:16	-36.2729
182.6	3.04333	2017-05-04	18:24:16	-35.7768
182.7	3.045	2017-05-04	18:24:16	-35.7768
182.8	3.04667	2017-05-04	18:24:16	-35.7768
182.9	3.04833	2017-05-04	18:24:16	-35.7768
183	3.05	2017-05-04	18:24:17	-35.7768
183.1	3.05167	2017-05-04	18:24:17	-35.7768
183.2	3.05333	2017-05-04	18:24:17	-35.7768
183.3	3.055	2017-05-04	18:24:17	-35.2807
183.4	3.05667	2017-05-04	18:24:17	-35.2807
183.5	3.05833	2017-05-04	18:24:17	-35.2807
183.6	3.06	2017-05-04	18:24:17	-35.2807
183.7	3.06167	2017-05-04	18:24:17	-35.2807
183.8	3.06333	2017-05-04	18:24:17	-35.2807
183.9	3.065	2017-05-04	18:24:17	-34.7846
184	3.06667	2017-05-04	18:24:18	-34.7846
184.1	3.06833	2017-05-04	18:24:18	-34.7846
184.2	3.07	2017-05-04	18:24:18	-34.7846
184.3	3.07167	2017-05-04	18:24:18	-34.7846
184.4	3.07333	2017-05-04	18:24:18	-34.7846
184.5	3.075	2017-05-04	18:24:18	-34.7846
184.6	3.07667	2017-05-04	18:24:18	-34.2886
184.7	3.07833	2017-05-04	18:24:18	-34.2886
184.8	3.08	2017-05-04	18:24:18	-34.2886
184.9	3.08167	2017-05-04	18:24:18	-34.2886
185	3.08333	2017-05-04	18:24:19	-34.2886
185.1	3.085	2017-05-04	18:24:19	-34.2886
185.2	3.08667	2017-05-04	18:24:19	-33.7925
185.3	3.08833	2017-05-04	18:24:19	-33.7925
185.4	3.09	2017-05-04	18:24:19	-33.7925
185.5	3.09167	2017-05-04	18:24:19	-33.7925
185.6	3.09333	2017-05-04	18:24:19	-33.7925
185.7	3.095	2017-05-04	18:24:19	-33.7925
185.8	3.09667	2017-05-04	18:24:19	-33.2964
185.9	3.09833	2017-05-04	18:24:19	-33.2964
186	3.1	2017-05-04	18:24:20	-33.2964
186.1	3.10167	2017-05-04	18:24:20	-33.2964
186.2	3.10333	2017-05-04	18:24:20	-33.2964
186.3	3.105	2017-05-04	18:24:20	-33.2964
186.4	3.10667	2017-05-04	18:24:20	-33.2964
186.5	3.10833	2017-05-04	18:24:20	-32.8003
186.6	3.11	2017-05-04	18:24:20	-32.8003
186.7	3.11167	2017-05-04	18:24:20	-32.8003
186.8	3.11333	2017-05-04	18:24:20	-32.8003
186.9	3.115	2017-05-04	18:24:20	-32.8003
187	3.11667	2017-05-04	18:24:21	-32.8003
187.1	3.11833	2017-05-04	18:24:21	-32.3042
187.2	3.12	2017-05-04	18:24:21	-32.3042
187.3	3.12167	2017-05-04	18:24:21	-32.3042
187.4	3.12333	2017-05-04	18:24:21	-32.3042
187.5	3.125	2017-05-04	18:24:21	-32.3042
187.6	3.12667	2017-05-04	18:24:21	-32.3042
187.7	3.12833	2017-05-04	18:24:21	-32.3042
187.8	3.13	2017-05-04	18:24:21	-32.3042
187.9	3.13167	2017-05-04	18:24:21	-32.3042
188	3.13333	2017-05-04	18:24:22	-31.8081
188.1	3.135	2017-05-04	18:24:22	-32.3042
188.2	3.13667	2017-05-04	18:24:22	-31.8081
188.3	3.13833	2017-05-04	18:24:22	-31.8081
188.4	3.14	2017-05-04	18:24:22	-31.8081
188.5	3.14167	2017-05-04	18:24:22	-31.8081
188.6	3.14333	2017-05-04	18:24:22	-31.8081
188.7	3.145	2017-05-04	18:24:22	-31.8081
188.8	3.14667	2017-05-04	18:24:22	-31.8081
188.9	3.14833	2017-05-04	18:24:22	-31.8081
189	3.15	2017-05-04	18:24:23	-31.8081
189.1	3.15167	2017-05-04	18:24:23	-31.312
189.2	3.15333	2017-05-04	18:24:23	-31.312
189.3	3.155	2017-05-04	18:24:23	-31.312
189.4	3.15667	2017-05-04	18:24:23	-31.312
189.5	3.15833	2017-05-04	18:24:23	-31.312
189.6	3.16	2017-05-04	18:24:23	-31.312
189.7	3.16167	2017-05-04	18:24:23	-31.312
189.8	3.16333	2017-05-04	18:24:23	-31.312
189.9	3.165	2017-05-04	18:24:23	-31.312
190	3.16667	2017-05-04	18:24:24	-30.8159
190.1	3.16833	2017-05-04	18:24:24	-30.8159
190.2	3.17	2017-05-04	18:24:24	-30.8159
190.3	3.17167	2017-05-04	18:24:24	-30.8159
190.4	3.17333	2017-05-04	18:24:24	-30.8159
190.5	3.175	2017-05-04	18:24:24	-30.8159
190.6	3.17667	2017-05-04	18:24:24	-30.8159
190.7	3.17833	2017-05-04	18:24:24	-30.8159
190.8	3.18	2017-05-04	18:24:24	-30.8159
190.9	3.18167	2017-05-04	18:24:24	-30.8159
191	3.18333	2017-05-04	18:24:25	-30.8159
191.1	3.185	2017-05-04	18:24:25	-30.8159
191.2	3.18667	2017-05-04	18:24:25	-30.8159
191.3	3.18833	2017-05-04	18:24:25	-30.3199
191.4	3.19	2017-05-04	18:24:25	-30.3199
191.5	3.19167	2017-05-04	18:24:25	-30.3199
191.6	3.19333	2017-05-04	18:24:25	-30.8159
191.7	3.195	2017-05-04	18:24:25	-30.3199
191.8	3.19667	2017-05-04	18:24:25	-30.3199
191.9	3.19833	2017-05-04	18:24:25	-30.3199
192	3.2	2017-05-04	18:24:26	-30.3199
192.1	3.20167	2017-05-04	18:24:26	-30.3199
192.2	3.20333	2017-05-04	18:24:26	-30.3199
192.3	3.205	2017-05-04	18:24:26	-30.3199
192.4	3.20667	2017-05-04	18:24:26	-30.3199
192.5	3.20833	2017-05-04	18:24:26	-30.3199
192.6	3.21	2017-05-04	18:24:26	-30.3199
192.7	3.21167	2017-05-04	18:24:26	-30.3199
192.8	3.21333	2017-05-04	18:24:26	-30.3199
192.9	3.215	2017-05-04	18:24:26	-30.3199
193	3.21667	2017-05-04	18:24:27	-30.3199
193.1	3.21833	2017-05-04	18:24:27	-30.3199
193.2	3.22	2017-05-04	18:24:27	-30.3199
193.3	3.22167	2017-05-04	18:24:27	-30.3199
193.4	3.22333	2017-05-04	18:24:27	-30.3199
193.5	3.225	2017-05-04	18:24:27	-30.3199
193.6	3.22667	2017-05-04	18:24:27	-30.3199
193.7	3.22833	2017-05-04	18:24:27	-30.3199
193.8	3.23	2017-05-04	18:24:27	-30.3199
193.9	3.23167	2017-05-04	18:24:27	-30.3199
194	3.23333	2017-05-04	18:24:28	-30.3199
194.1	3.235	2017-05-04	18:24:28	-30.3199
194.2	3.23667	2017-05-04	18:24:28	-30.3199
194.3	3.23833	2017-05-04	18:24:28	-30.3199
194.4	3.24	2017-05-04	18:24:28	-30.3199
194.5	3.24167	2017-05-04	18:24:28	-30.3199
194.6	3.24333	2017-05-04	18:24:28	-30.3199
194.7	3.245	2017-05-04	18:24:28	-30.3199
194.8	3.24667	2017-05-04	18:24:28	-30.3199
194.9	3.24833	2017-05-04	18:24:28	-30.3199
195	3.25	2017-05-04	18:24:29	-30.3199
195.1	3.25167	2017-05-04	18:24:29	-30.3199
195.2	3.25333	2017-05-04	18:24:29	-30.3199
195.3	3.255	2017-05-04	18:24:29	-30.3199
195.4	3.25667	2017-05-04	18:24:29	-30.3199
195.5	3.25833	2017-05-04	18:24:29	-30.3199
195.6	3.26	2017-05-04	18:24:29	-30.3199
195.7	3.26167	2017-05-04	18:24:29	-30.3199
195.8	3.26333	2017-05-04	18:24:29	-30.3199
195.9	3.265	2017-05-04	18:24:29	-30.3199
196	3.26667	2017-05-04	18:24:30	-30.3199
196.1	3.26833	2017-05-04	18:24:30	-30.8159
196.2	3.27	2017-05-04	18:24:30	-30.8159
196.3	3.27167	2017-05-04	18:24:30	-30.8159
196.4	3.27333	2017-05-04	18:24:30	-30.8159
196.5	3.275	2017-05-04	18:24:30	-30.8159
196.6	3.27667	2017-05-04	18:24:30	-30.8159
196.7	3.27833	2017-05-04	18:24:30	-30.8159
196.8	3.28	2017-05-04	18:24:30	-30.8159
196.9	3.28167	2017-05-04	18:24:30	-30.8159
197	3.28333	2017-05-04	18:24:31	-31.312
197.1	3.285	2017-05-04	18:24:31	-31.312
197.2	3.28667	2017-05-04	18:24:31	-31.312
197.3	3.28833	2017-05-04	18:24:31	-31.312
197.4	3.29	2017-05-04	18:24:31	-31.312
197.5	3.29167	2017-05-04	18:24:31	-31.312
197.6	3.29333	2017-05-04	18:24:31	-31.312
197.7	3.295	2017-05-04	18:24:31	-31.8081
197.8	3.29667	2017-05-04	18:24:31	-31.8081
197.9	3.29833	2017-05-04	18:24:31	-31.8081
198	3.3	2017-05-04	18:24:32	-31.8081
198.1	3.30167	2017-05-04	18:24:32	-31.8081
198.2	3.30333	2017-05-04	18:24:32	-31.8081
198.3	3.305	2017-05-04	18:24:32	-32.3042
198.4	3.30667	2017-05-04	18:24:32	-32.3042
198.5	3.30833	2017-05-04	18:24:32	-32.3042
198.6	3.31	2017-05-04	18:24:32	-32.3042
198.7	3.31167	2017-05-04	18:24:32	-32.8003
198.8	3.31333	2017-05-04	18:24:32	-32.8003
198.9	3.315	2017-05-04	18:24:32	-32.8003
199	3.31667	2017-05-04	18:24:33	-32.8003
199.1	3.31833	2017-05-04	18:24:33	-33.2964
199.2	3.32	2017-05-04	18:24:33	-33.2964
199.3	3.32167	2017-05-04	18:24:33	-33.7925
199.4	3.32333	2017-05-04	18:24:33	-33.7925
199.5	3.325	2017-05-04	18:24:33	-33.7925
199.6	3.32667	2017-05-04	18:24:33	-34.2886
199.7	3.32833	2017-05-04	18:24:33	-34.2886
199.8	3.33	2017-05-04	18:24:33	-34.2886
[truncated: 34,439 more rows]

## Sheet: 35% run2
Relative Time		Date	Time Stamp UTC	bars	Chn 1 Events
0	0	2017-05-16	00:01:53	-85.3855
0.1	0.00166667	2017-05-16	00:01:53	-85.3855
0.2	0.00333333	2017-05-16	00:01:53	-84.8895
0.3	0.005	2017-05-16	00:01:53	-84.8895
0.4	0.00666667	2017-05-16	00:01:53	-84.8895
0.5	0.00833333	2017-05-16	00:01:53	-84.8895
0.6	0.01	2017-05-16	00:01:53	-84.8895
0.7	0.0116667	2017-05-16	00:01:53	-84.8895
0.8	0.0133333	2017-05-16	00:01:53	-84.8895
0.9	0.015	2017-05-16	00:01:53	-84.8895
1	0.0166667	2017-05-16	00:01:54	-84.8895
1.1	0.0183333	2017-05-16	00:01:54	-84.8895
1.2	0.02	2017-05-16	00:01:54	-84.8895
1.3	0.0216667	2017-05-16	00:01:54	-84.8895
1.4	0.0233333	2017-05-16	00:01:54	-84.8895
1.5	0.025	2017-05-16	00:01:54	-84.8895
1.6	0.0266667	2017-05-16	00:01:54	-84.8895
1.7	0.0283333	2017-05-16	00:01:54	-84.8895
1.8	0.03	2017-05-16	00:01:54	-84.8895
1.9	0.0316667	2017-05-16	00:01:54	-84.8895
2	0.0333333	2017-05-16	00:01:55	-84.8895
2.1	0.035	2017-05-16	00:01:55	-84.8895
2.2	0.0366667	2017-05-16	00:01:55	-84.8895
2.3	0.0383333	2017-05-16	00:01:55	-84.8895
2.4	0.04	2017-05-16	00:01:55	-84.3934
2.5	0.0416667	2017-05-16	00:01:55	-84.3934
2.6	0.0433333	2017-05-16	00:01:55	-84.3934
2.7	0.045	2017-05-16	00:01:55	-84.3934
2.8	0.0466667	2017-05-16	00:01:55	-84.3934
2.9	0.0483333	2017-05-16	00:01:55	-84.3934
3	0.05	2017-05-16	00:01:56	-84.3934
3.1	0.0516667	2017-05-16	00:01:56	-83.8973
3.2	0.0533333	2017-05-16	00:01:56	-83.8973
3.3	0.055	2017-05-16	00:01:56	-83.8973
3.4	0.0566667	2017-05-16	00:01:56	-83.4012
3.5	0.0583333	2017-05-16	00:01:56	-83.4012
3.6	0.06	2017-05-16	00:01:56	-83.4012
3.7	0.0616667	2017-05-16	00:01:56	-82.9051
3.8	0.0633333	2017-05-16	00:01:56	-82.9051
3.9	0.065	2017-05-16	00:01:56	-82.9051
4	0.0666667	2017-05-16	00:01:57	-82.409
4.1	0.0683333	2017-05-16	00:01:57	-82.409
4.2	0.07	2017-05-16	00:01:57	-82.409
4.3	0.0716667	2017-05-16	00:01:57	-82.409
4.4	0.0733333	2017-05-16	00:01:57	-81.9129
4.5	0.075	2017-05-16	00:01:57	-81.9129
4.6	0.0766667	2017-05-16	00:01:57	-81.9129
4.7	0.0783333	2017-05-16	00:01:57	-81.4168
4.8	0.08	2017-05-16	00:01:57	-81.4168
4.9	0.0816667	2017-05-16	00:01:57	-81.4168
5	0.0833333	2017-05-16	00:01:58	-81.4168
5.1	0.085	2017-05-16	00:01:58	-80.9208
5.2	0.0866667	2017-05-16	00:01:58	-80.9208
5.3	0.0883333	2017-05-16	00:01:58	-80.9208
5.4	0.09	2017-05-16	00:01:58	-80.9208
5.5	0.0916667	2017-05-16	00:01:58	-80.4247
5.6	0.0933333	2017-05-16	00:01:58	-80.4247
5.7	0.095	2017-05-16	00:01:58	-80.4247
5.8	0.0966667	2017-05-16	00:01:58	-80.4247
5.9	0.0983333	2017-05-16	00:01:58	-80.4247
6	0.1	2017-05-16	00:01:59	-80.4247
6.1	0.101667	2017-05-16	00:01:59	-79.9286
6.2	0.103333	2017-05-16	00:01:59	-79.9286
6.3	0.105	2017-05-16	00:01:59	-79.9286
6.4	0.106667	2017-05-16	00:01:59	-79.9286
6.5	0.108333	2017-05-16	00:01:59	-79.9286
6.6	0.11	2017-05-16	00:01:59	-79.4325
6.7	0.111667	2017-05-16	00:01:59	-79.4325
6.8	0.113333	2017-05-16	00:01:59	-79.4325
6.9	0.115	2017-05-16	00:01:59	-79.4325
7	0.116667	2017-05-16	00:02:00	-79.4325
7.1	0.118333	2017-05-16	00:02:00	-79.4325
7.2	0.12	2017-05-16	00:02:00	-78.9364
7.3	0.121667	2017-05-16	00:02:00	-78.9364
7.4	0.123333	2017-05-16	00:02:00	-78.9364
7.5	0.125	2017-05-16	00:02:00	-78.9364
7.6	0.126667	2017-05-16	00:02:00	-78.4403
7.7	0.128333	2017-05-16	00:02:00	-78.4403
7.8	0.13	2017-05-16	00:02:00	-78.4403
7.9	0.131667	2017-05-16	00:02:00	-78.4403
8	0.133333	2017-05-16	00:02:01	-78.4403
8.1	0.135	2017-05-16	00:02:01	-77.9442
8.2	0.136667	2017-05-16	00:02:01	-77.9442
8.3	0.138333	2017-05-16	00:02:01	-77.9442
8.4	0.14	2017-05-16	00:02:01	-77.4481
8.5	0.141667	2017-05-16	00:02:01	-76.9521
8.6	0.143333	2017-05-16	00:02:01	-76.456
8.7	0.145	2017-05-16	00:02:01	-75.4638
8.8	0.146667	2017-05-16	00:02:01	-74.4716
8.9	0.148333	2017-05-16	00:02:01	-72.9834
9	0.15	2017-05-16	00:02:02	-71.4951
9.1	0.151667	2017-05-16	00:02:02	-70.0068
9.2	0.153333	2017-05-16	00:02:02	-68.5186
9.3	0.155	2017-05-16	00:02:02	-67.0303
9.4	0.156667	2017-05-16	00:02:02	-65.046
9.5	0.158333	2017-05-16	00:02:02	-63.5577
9.6	0.16	2017-05-16	00:02:02	-61.5734
9.7	0.161667	2017-05-16	00:02:02	-60.0851
9.8	0.163333	2017-05-16	00:02:02	-58.1007
9.9	0.165	2017-05-16	00:02:02	-56.1164
10	0.166667	2017-05-16	00:02:03	-54.132
10.1	0.168333	2017-05-16	00:02:03	-52.6438
10.2	0.17	2017-05-16	00:02:03	-50.6594
10.3	0.171667	2017-05-16	00:02:03	-48.6751
10.4	0.173333	2017-05-16	00:02:03	-46.6907
10.5	0.175	2017-05-16	00:02:03	-44.7064
10.6	0.176667	2017-05-16	00:02:03	-42.722
10.7	0.178333	2017-05-16	00:02:03	-40.7377
10.8	0.18	2017-05-16	00:02:03	-38.7533
10.9	0.181667	2017-05-16	00:02:03	-36.769
11	0.183333	2017-05-16	00:02:04	-34.7846
11.1	0.185	2017-05-16	00:02:04	-32.8003
11.2	0.186667	2017-05-16	00:02:04	-30.8159
11.3	0.188333	2017-05-16	00:02:04	-28.3355
11.4	0.19	2017-05-16	00:02:04	-26.3512
11.5	0.191667	2017-05-16	00:02:04	-24.3668
11.6	0.193333	2017-05-16	00:02:04	-22.3825
11.7	0.195	2017-05-16	00:02:04	-20.3981
11.8	0.196667	2017-05-16	00:02:04	-17.9177
11.9	0.198333	2017-05-16	00:02:04	-15.9333
12	0.2	2017-05-16	00:02:05	-13.949
12.1	0.201667	2017-05-16	00:02:05	-11.9646
12.2	0.203333	2017-05-16	00:02:05	-9.98027
12.3	0.205	2017-05-16	00:02:05	-7.99592
12.4	0.206667	2017-05-16	00:02:05	-6.01157
12.5	0.208333	2017-05-16	00:02:05	-4.02722
12.6	0.21	2017-05-16	00:02:05	-2.04287
12.7	0.211667	2017-05-16	00:02:05	-0.0585235
12.8	0.213333	2017-05-16	00:02:05	1.92583
12.9	0.215	2017-05-16	00:02:05	3.91018
13	0.216667	2017-05-16	00:02:06	5.89452
13.1	0.218333	2017-05-16	00:02:06	7.87887
13.2	0.22	2017-05-16	00:02:06	9.86322
13.3	0.221667	2017-05-16	00:02:06	11.3515
13.4	0.223333	2017-05-16	00:02:06	13.3358
13.5	0.225	2017-05-16	00:02:06	15.3202
13.6	0.226667	2017-05-16	00:02:06	17.3045
13.7	0.228333	2017-05-16	00:02:06	18.7928
13.8	0.23	2017-05-16	00:02:06	20.7771
13.9	0.231667	2017-05-16	00:02:06	22.7615
14	0.233333	2017-05-16	00:02:07	24.2498
14.1	0.235	2017-05-16	00:02:07	26.2341
14.2	0.236667	2017-05-16	00:02:07	28.2185
14.3	0.238333	2017-05-16	00:02:07	29.7067
14.4	0.24	2017-05-16	00:02:07	31.6911
14.5	0.241667	2017-05-16	00:02:07	33.1793
14.6	0.243333	2017-05-16	00:02:07	35.1637
14.7	0.245	2017-05-16	00:02:07	37.148
14.8	0.246667	2017-05-16	00:02:07	38.6363
14.9	0.248333	2017-05-16	00:02:07	40.1246
15	0.25	2017-05-16	00:02:08	42.1089
15.1	0.251667	2017-05-16	00:02:08	43.5972
15.2	0.253333	2017-05-16	00:02:08	45.0854
15.3	0.255	2017-05-16	00:02:08	47.0698
15.4	0.256667	2017-05-16	00:02:08	48.558
15.5	0.258333	2017-05-16	00:02:08	50.0463
15.6	0.26	2017-05-16	00:02:08	51.5346
15.7	0.261667	2017-05-16	00:02:08	53.5189
15.8	0.263333	2017-05-16	00:02:08	55.0072
15.9	0.265	2017-05-16	00:02:08	56.4954
16	0.266667	2017-05-16	00:02:09	57.9837
16.1	0.268333	2017-05-16	00:02:09	59.472
16.2	0.27	2017-05-16	00:02:09	60.9602
16.3	0.271667	2017-05-16	00:02:09	62.4485
16.4	0.273333	2017-05-16	00:02:09	63.9367
16.5	0.275	2017-05-16	00:02:09	65.425
16.6	0.276667	2017-05-16	00:02:09	66.9133
16.7	0.278333	2017-05-16	00:02:09	68.4015
16.8	0.28	2017-05-16	00:02:09	69.8898
16.9	0.281667	2017-05-16	00:02:09	71.3781
17	0.283333	2017-05-16	00:02:10	72.8663
17.1	0.285	2017-05-16	00:02:10	74.3546
17.2	0.286667	2017-05-16	00:02:10	75.8428
17.3	0.288333	2017-05-16	00:02:10	76.835
17.4	0.29	2017-05-16	00:02:10	78.3233
17.5	0.291667	2017-05-16	00:02:10	79.8115
17.6	0.293333	2017-05-16	00:02:10	81.2998
17.7	0.295	2017-05-16	00:02:10	82.7881
17.8	0.296667	2017-05-16	00:02:10	84.2763
17.9	0.298333	2017-05-16	00:02:10	85.7646
18	0.3	2017-05-16	00:02:11	86.7568
18.1	0.301667	2017-05-16	00:02:11	88.245
18.2	0.303333	2017-05-16	00:02:11	89.7333
18.3	0.305	2017-05-16	00:02:11	91.2215
18.4	0.306667	2017-05-16	00:02:11	92.2137
18.5	0.308333	2017-05-16	00:02:11	93.702
18.6	0.31	2017-05-16	00:02:11	94.6942
18.7	0.311667	2017-05-16	00:02:11	96.1824
18.8	0.313333	2017-05-16	00:02:11	97.1746
18.9	0.315	2017-05-16	00:02:11	98.6629
19	0.316667	2017-05-16	00:02:12	99.655
19.1	0.318333	2017-05-16	00:02:12	101.143
19.2	0.32	2017-05-16	00:02:12	102.135
19.3	0.321667	2017-05-16	00:02:12	103.624
19.4	0.323333	2017-05-16	00:02:12	104.616
19.5	0.325	2017-05-16	00:02:12	105.608
19.6	0.326667	2017-05-16	00:02:12	107.096
19.7	0.328333	2017-05-16	00:02:12	108.089
19.8	0.33	2017-05-16	00:02:12	109.081
19.9	0.331667	2017-05-16	00:02:12	110.073
20	0.333333	2017-05-16	00:02:13	111.065
20.1	0.335	2017-05-16	00:02:13	112.553
20.2	0.336667	2017-05-16	00:02:13	113.545
20.3	0.338333	2017-05-16	00:02:13	114.538
20.4	0.34	2017-05-16	00:02:13	115.53
20.5	0.341667	2017-05-16	00:02:13	116.522
20.6	0.343333	2017-05-16	00:02:13	117.514
20.7	0.345	2017-05-16	00:02:13	118.506
20.8	0.346667	2017-05-16	00:02:13	119.499
20.9	0.348333	2017-05-16	00:02:13	120.491
21	0.35	2017-05-16	00:02:14	121.483
21.1	0.351667	2017-05-16	00:02:14	122.475
21.2	0.353333	2017-05-16	00:02:14	123.467
21.3	0.355	2017-05-16	00:02:14	124.459
21.4	0.356667	2017-05-16	00:02:14	124.955
21.5	0.358333	2017-05-16	00:02:14	125.948
21.6	0.36	2017-05-16	00:02:14	126.94
21.7	0.361667	2017-05-16	00:02:14	127.932
21.8	0.363333	2017-05-16	00:02:14	128.924
21.9	0.365	2017-05-16	00:02:14	129.42
22	0.366667	2017-05-16	00:02:15	130.412
22.1	0.368333	2017-05-16	00:02:15	131.405
22.2	0.37	2017-05-16	00:02:15	132.397
22.3	0.371667	2017-05-16	00:02:15	132.893
22.4	0.373333	2017-05-16	00:02:15	133.885
22.5	0.375	2017-05-16	00:02:15	134.381
22.6	0.376667	2017-05-16	00:02:15	135.373
22.7	0.378333	2017-05-16	00:02:15	136.365
22.8	0.38	2017-05-16	00:02:15	136.862
22.9	0.381667	2017-05-16	00:02:15	137.854
23	0.383333	2017-05-16	00:02:16	138.35
23.1	0.385	2017-05-16	00:02:16	139.342
23.2	0.386667	2017-05-16	00:02:16	139.838
23.3	0.388333	2017-05-16	00:02:16	140.83
23.4	0.39	2017-05-16	00:02:16	141.326
23.5	0.391667	2017-05-16	00:02:16	142.319
23.6	0.393333	2017-05-16	00:02:16	142.815
23.7	0.395	2017-05-16	00:02:16	143.807
23.8	0.396667	2017-05-16	00:02:16	144.303
23.9	0.398333	2017-05-16	00:02:16	144.799
24	0.4	2017-05-16	00:02:17	145.791
24.1	0.401667	2017-05-16	00:02:17	146.287
24.2	0.403333	2017-05-16	00:02:17	146.783
24.3	0.405	2017-05-16	00:02:17	147.776
24.4	0.406667	2017-05-16	00:02:17	148.272
24.5	0.408333	2017-05-16	00:02:17	148.768
24.6	0.41	2017-05-16	00:02:17	149.264
24.7	0.411667	2017-05-16	00:02:17	150.256
24.8	0.413333	2017-05-16	00:02:17	150.752
24.9	0.415	2017-05-16	00:02:17	151.248
25	0.416667	2017-05-16	00:02:18	151.744
25.1	0.418333	2017-05-16	00:02:18	152.24
25.2	0.42	2017-05-16	00:02:18	153.232
25.3	0.421667	2017-05-16	00:02:18	153.729
25.4	0.423333	2017-05-16	00:02:18	154.225
25.5	0.425	2017-05-16	00:02:18	154.721
25.6	0.426667	2017-05-16	00:02:18	155.217
25.7	0.428333	2017-05-16	00:02:18	155.713
25.8	0.43	2017-05-16	00:02:18	156.209
25.9	0.431667	2017-05-16	00:02:18	156.705
26	0.433333	2017-05-16	00:02:19	157.201
26.1	0.435	2017-05-16	00:02:19	157.697
26.2	0.436667	2017-05-16	00:02:19	158.193
26.3	0.438333	2017-05-16	00:02:19	158.689
26.4	0.44	2017-05-16	00:02:19	159.186
26.5	0.441667	2017-05-16	00:02:19	159.682
26.6	0.443333	2017-05-16	00:02:19	160.178
26.7	0.445	2017-05-16	00:02:19	160.674
26.8	0.446667	2017-05-16	00:02:19	161.17
26.9	0.448333	2017-05-16	00:02:19	161.666
27	0.45	2017-05-16	00:02:20	162.162
27.1	0.451667	2017-05-16	00:02:20	162.162
27.2	0.453333	2017-05-16	00:02:20	162.658
27.3	0.455	2017-05-16	00:02:20	163.154
27.4	0.456667	2017-05-16	00:02:20	163.154
27.5	0.458333	2017-05-16	00:02:20	163.65
27.6	0.46	2017-05-16	00:02:20	164.146
27.7	0.461667	2017-05-16	00:02:20	164.146
27.8	0.463333	2017-05-16	00:02:20	164.642
27.9	0.465	2017-05-16	00:02:20	164.642
28	0.466667	2017-05-16	00:02:21	165.139
28.1	0.468333	2017-05-16	00:02:21	165.139
28.2	0.47	2017-05-16	00:02:21	165.139
28.3	0.471667	2017-05-16	00:02:21	165.635
28.4	0.473333	2017-05-16	00:02:21	165.635
28.5	0.475	2017-05-16	00:02:21	165.635
28.6	0.476667	2017-05-16	00:02:21	165.635
28.7	0.478333	2017-05-16	00:02:21	165.635
28.8	0.48	2017-05-16	00:02:21	165.635
28.9	0.481667	2017-05-16	00:02:21	166.131
29	0.483333	2017-05-16	00:02:22	166.131
29.1	0.485	2017-05-16	00:02:22	166.131
29.2	0.486667	2017-05-16	00:02:22	166.131
29.3	0.488333	2017-05-16	00:02:22	166.131
29.4	0.49	2017-05-16	00:02:22	166.131
29.5	0.491667	2017-05-16	00:02:22	166.131
29.6	0.493333	2017-05-16	00:02:22	166.131
29.7	0.495	2017-05-16	00:02:22	165.635
29.8	0.496667	2017-05-16	00:02:22	165.635
29.9	0.498333	2017-05-16	00:02:22	165.635
30	0.5	2017-05-16	00:02:23	165.635
30.1	0.501667	2017-05-16	00:02:23	165.635
30.2	0.503333	2017-05-16	00:02:23	165.635
30.3	0.505	2017-05-16	00:02:23	165.635
30.4	0.506667	2017-05-16	00:02:23	165.635
30.5	0.508333	2017-05-16	00:02:23	165.139
30.6	0.51	2017-05-16	00:02:23	165.139
30.7	0.511667	2017-05-16	00:02:23	165.139
30.8	0.513333	2017-05-16	00:02:23	164.642
30.9	0.515	2017-05-16	00:02:23	164.642
31	0.516667	2017-05-16	00:02:24	164.642
31.1	0.518333	2017-05-16	00:02:24	164.146
31.2	0.52	2017-05-16	00:02:24	164.146
31.3	0.521667	2017-05-16	00:02:24	163.65
31.4	0.523333	2017-05-16	00:02:24	163.65
31.5	0.525	2017-05-16	00:02:24	163.154
31.6	0.526667	2017-05-16	00:02:24	163.154
31.7	0.528333	2017-05-16	00:02:24	162.658
31.8	0.53	2017-05-16	00:02:24	162.658
31.9	0.531667	2017-05-16	00:02:24	162.162
32	0.533333	2017-05-16	00:02:25	162.162
32.1	0.535	2017-05-16	00:02:25	161.666
32.2	0.536667	2017-05-16	00:02:25	161.666
32.3	0.538333	2017-05-16	00:02:25	161.17
32.4	0.54	2017-05-16	00:02:25	160.674
32.5	0.541667	2017-05-16	00:02:25	160.674
32.6	0.543333	2017-05-16	00:02:25	160.178
32.7	0.545	2017-05-16	00:02:25	160.178
32.8	0.546667	2017-05-16	00:02:25	159.682
32.9	0.548333	2017-05-16	00:02:25	159.186
33	0.55	2017-05-16	00:02:26	159.186
33.1	0.551667	2017-05-16	00:02:26	158.689
33.2	0.553333	2017-05-16	00:02:26	158.689
33.3	0.555	2017-05-16	00:02:26	158.193
33.4	0.556667	2017-05-16	00:02:26	157.697
33.5	0.558333	2017-05-16	00:02:26	157.697
33.6	0.56	2017-05-16	00:02:26	157.201
33.7	0.561667	2017-05-16	00:02:26	156.705
33.8	0.563333	2017-05-16	00:02:26	156.209
33.9	0.565	2017-05-16	00:02:26	156.209
34	0.566667	2017-05-16	00:02:27	155.713
34.1	0.568333	2017-05-16	00:02:27	155.217
34.2	0.57	2017-05-16	00:02:27	154.721
34.3	0.571667	2017-05-16	00:02:27	154.225
34.4	0.573333	2017-05-16	00:02:27	154.225
34.5	0.575	2017-05-16	00:02:27	153.729
34.6	0.576667	2017-05-16	00:02:27	153.232
34.7	0.578333	2017-05-16	00:02:27	152.736
34.8	0.58	2017-05-16	00:02:27	152.24
34.9	0.581667	2017-05-16	00:02:27	151.744
35	0.583333	2017-05-16	00:02:28	151.744
35.1	0.585	2017-05-16	00:02:28	151.248
35.2	0.586667	2017-05-16	00:02:28	150.752
35.3	0.588333	2017-05-16	00:02:28	150.256
35.4	0.59	2017-05-16	00:02:28	149.76
35.5	0.591667	2017-05-16	00:02:28	149.264
35.6	0.593333	2017-05-16	00:02:28	148.768
35.7	0.595	2017-05-16	00:02:28	148.272
35.8	0.596667	2017-05-16	00:02:28	147.776
35.9	0.598333	2017-05-16	00:02:28	147.279
36	0.6	2017-05-16	00:02:29	146.783
36.1	0.601667	2017-05-16	00:02:29	146.287
36.2	0.603333	2017-05-16	00:02:29	145.791
36.3	0.605	2017-05-16	00:02:29	145.295
36.4	0.606667	2017-05-16	00:02:29	144.799
36.5	0.608333	2017-05-16	00:02:29	144.303
36.6	0.61	2017-05-16	00:02:29	143.807
36.7	0.611667	2017-05-16	00:02:29	143.311
36.8	0.613333	2017-05-16	00:02:29	142.815
36.9	0.615	2017-05-16	00:02:29	142.319
37	0.616667	2017-05-16	00:02:30	141.822
37.1	0.618333	2017-05-16	00:02:30	141.326
37.2	0.62	2017-05-16	00:02:30	140.83
37.3	0.621667	2017-05-16	00:02:30	139.838
37.4	0.623333	2017-05-16	00:02:30	139.342
37.5	0.625	2017-05-16	00:02:30	138.846
37.6	0.626667	2017-05-16	00:02:30	138.35
37.7	0.628333	2017-05-16	00:02:30	137.854
37.8	0.63	2017-05-16	00:02:30	137.358
37.9	0.631667	2017-05-16	00:02:30	136.862
38	0.633333	2017-05-16	00:02:31	135.869
38.1	0.635	2017-05-16	00:02:31	135.373
38.2	0.636667	2017-05-16	00:02:31	134.877
38.3	0.638333	2017-05-16	00:02:31	134.381
38.4	0.64	2017-05-16	00:02:31	133.389
38.5	0.641667	2017-05-16	00:02:31	132.893
38.6	0.643333	2017-05-16	00:02:31	132.397
38.7	0.645	2017-05-16	00:02:31	131.901
38.8	0.646667	2017-05-16	00:02:31	131.405
38.9	0.648333	2017-05-16	00:02:31	130.412
39	0.65	2017-05-16	00:02:32	129.916
39.1	0.651667	2017-05-16	00:02:32	129.42
39.2	0.653333	2017-05-16	00:02:32	128.428
39.3	0.655	2017-05-16	00:02:32	127.932
39.4	0.656667	2017-05-16	00:02:32	127.436
39.5	0.658333	2017-05-16	00:02:32	126.444
39.6	0.66	2017-05-16	00:02:32	125.948
39.7	0.661667	2017-05-16	00:02:32	125.452
39.8	0.663333	2017-05-16	00:02:32	124.459
39.9	0.665	2017-05-16	00:02:32	123.963
40	0.666667	2017-05-16	00:02:33	122.971
40.1	0.668333	2017-05-16	00:02:33	122.475
40.2	0.67	2017-05-16	00:02:33	121.979
40.3	0.671667	2017-05-16	00:02:33	120.987
40.4	0.673333	2017-05-16	00:02:33	120.491
40.5	0.675	2017-05-16	00:02:33	119.499
40.6	0.676667	2017-05-16	00:02:33	119.002
40.7	0.678333	2017-05-16	00:02:33	118.506
40.8	0.68	2017-05-16	00:02:33	117.514
40.9	0.681667	2017-05-16	00:02:33	117.018
41	0.683333	2017-05-16	00:02:34	116.026
41.1	0.685	2017-05-16	00:02:34	115.53
41.2	0.686667	2017-05-16	00:02:34	114.538
41.3	0.688333	2017-05-16	00:02:34	114.042
41.4	0.69	2017-05-16	00:02:34	113.049
41.5	0.691667	2017-05-16	00:02:34	112.553
41.6	0.693333	2017-05-16	00:02:34	111.561
41.7	0.695	2017-05-16	00:02:34	111.065
41.8	0.696667	2017-05-16	00:02:34	110.073
41.9	0.698333	2017-05-16	00:02:34	109.577
42	0.7	2017-05-16	00:02:35	108.585
42.1	0.701667	2017-05-16	00:02:35	108.089
42.2	0.703333	2017-05-16	00:02:35	107.096
42.3	0.705	2017-05-16	00:02:35	106.104
42.4	0.706667	2017-05-16	00:02:35	105.608
42.5	0.708333	2017-05-16	00:02:35	104.616
42.6	0.71	2017-05-16	00:02:35	104.12
42.7	0.711667	2017-05-16	00:02:35	103.128
42.8	0.713333	2017-05-16	00:02:35	102.135
42.9	0.715	2017-05-16	00:02:35	101.639
43	0.716667	2017-05-16	00:02:36	100.647
43.1	0.718333	2017-05-16	00:02:36	100.151
43.2	0.72	2017-05-16	00:02:36	99.1589
43.3	0.721667	2017-05-16	00:02:36	98.1668
43.4	0.723333	2017-05-16	00:02:36	97.6707
43.5	0.725	2017-05-16	00:02:36	96.6785
43.6	0.726667	2017-05-16	00:02:36	95.6863
43.7	0.728333	2017-05-16	00:02:36	95.1902
43.8	0.73	2017-05-16	00:02:36	94.1981
43.9	0.731667	2017-05-16	00:02:36	93.2059
44	0.733333	2017-05-16	00:02:37	92.2137
44.1	0.735	2017-05-16	00:02:37	91.7176
44.2	0.736667	2017-05-16	00:02:37	90.7255
44.3	0.738333	2017-05-16	00:02:37	89.7333
44.4	0.74	2017-05-16	00:02:37	89.2372
44.5	0.741667	2017-05-16	00:02:37	88.245
44.6	0.743333	2017-05-16	00:02:37	87.2528
44.7	0.745	2017-05-16	00:02:37	86.2607
44.8	0.746667	2017-05-16	00:02:37	85.7646
44.9	0.748333	2017-05-16	00:02:37	84.7724
45	0.75	2017-05-16	00:02:38	83.7802
45.1	0.751667	2017-05-16	00:02:38	82.7881
45.2	0.753333	2017-05-16	00:02:38	81.7959
45.3	0.755	2017-05-16	00:02:38	81.2998
45.4	0.756667	2017-05-16	00:02:38	80.3076
45.5	0.758333	2017-05-16	00:02:38	79.3155
45.6	0.76	2017-05-16	00:02:38	78.3233
45.7	0.761667	2017-05-16	00:02:38	77.3311
45.8	0.763333	2017-05-16	00:02:38	76.3389
45.9	0.765	2017-05-16	00:02:38	75.8428
46	0.766667	2017-05-16	00:02:39	74.8507
46.1	0.768333	2017-05-16	00:02:39	73.8585
46.2	0.77	2017-05-16	00:02:39	72.8663
46.3	0.771667	2017-05-16	00:02:39	71.8741
46.4	0.773333	2017-05-16	00:02:39	70.882
46.5	0.775	2017-05-16	00:02:39	69.8898
46.6	0.776667	2017-05-16	00:02:39	68.8976
46.7	0.778333	2017-05-16	00:02:39	67.9054
46.8	0.78	2017-05-16	00:02:39	67.4094
46.9	0.781667	2017-05-16	00:02:39	65.9211
47	0.783333	2017-05-16	00:02:40	65.425
47.1	0.785	2017-05-16	00:02:40	64.4328
47.2	0.786667	2017-05-16	00:02:40	63.4407
47.3	0.788333	2017-05-16	00:02:40	62.4485
47.4	0.79	2017-05-16	00:02:40	61.4563
47.5	0.791667	2017-05-16	00:02:40	60.4641
47.6	0.793333	2017-05-16	00:02:40	59.472
47.7	0.795	2017-05-16	00:02:40	58.4798
47.8	0.796667	2017-05-16	00:02:40	57.4876
47.9	0.798333	2017-05-16	00:02:40	56.4954
48	0.8	2017-05-16	00:02:41	55.5033
48.1	0.801667	2017-05-16	00:02:41	54.5111
48.2	0.803333	2017-05-16	00:02:41	53.5189
48.3	0.805	2017-05-16	00:02:41	52.0306
48.4	0.806667	2017-05-16	00:02:41	51.0385
48.5	0.808333	2017-05-16	00:02:41	50.0463
48.6	0.81	2017-05-16	00:02:41	49.0541
48.7	0.811667	2017-05-16	00:02:41	48.0619
48.8	0.813333	2017-05-16	00:02:41	47.0698
48.9	0.815	2017-05-16	00:02:41	46.0776
49	0.816667	2017-05-16	00:02:42	45.0854
49.1	0.818333	2017-05-16	00:02:42	44.0933
49.2	0.82	2017-05-16	00:02:42	43.1011
49.3	0.821667	2017-05-16	00:02:42	41.6128
49.4	0.823333	2017-05-16	00:02:42	40.6206
49.5	0.825	2017-05-16	00:02:42	39.6285
49.6	0.826667	2017-05-16	00:02:42	38.6363
49.7	0.828333	2017-05-16	00:02:42	37.6441
49.8	0.83	2017-05-16	00:02:42	36.6519
49.9	0.831667	2017-05-16	00:02:42	35.1637
50	0.833333	2017-05-16	00:02:43	34.1715
50.1	0.835	2017-05-16	00:02:43	33.1793
50.2	0.836667	2017-05-16	00:02:43	32.1872
50.3	0.838333	2017-05-16	00:02:43	31.195
50.4	0.84	2017-05-16	00:02:43	29.7067
50.5	0.841667	2017-05-16	00:02:43	28.7145
50.6	0.843333	2017-05-16	00:02:43	27.7224
50.7	0.845	2017-05-16	00:02:43	26.7302
50.8	0.846667	2017-05-16	00:02:43	25.2419
50.9	0.848333	2017-05-16	00:02:43	24.2498
51	0.85	2017-05-16	00:02:44	23.2576
51.1	0.851667	2017-05-16	00:02:44	22.2654
51.2	0.853333	2017-05-16	00:02:44	20.7771
51.3	0.855	2017-05-16	00:02:44	19.785
51.4	0.856667	2017-05-16	00:02:44	18.7928
51.5	0.858333	2017-05-16	00:02:44	17.3045
51.6	0.86	2017-05-16	00:02:44	16.3124
51.7	0.861667	2017-05-16	00:02:44	15.3202
51.8	0.863333	2017-05-16	00:02:44	13.8319
51.9	0.865	2017-05-16	00:02:44	12.8397
52	0.866667	2017-05-16	00:02:45	11.8476
52.1	0.868333	2017-05-16	00:02:45	10.3593
52.2	0.87	2017-05-16	00:02:45	9.36714
52.3	0.871667	2017-05-16	00:02:45	8.37496
52.4	0.873333	2017-05-16	00:02:45	6.8867
52.5	0.875	2017-05-16	00:02:45	5.89452
52.6	0.876667	2017-05-16	00:02:45	4.40626
52.7	0.878333	2017-05-16	00:02:45	3.41409
52.8	0.88	2017-05-16	00:02:45	1.92583
52.9	0.881667	2017-05-16	00:02:45	0.933651
53	0.883333	2017-05-16	00:02:46	-0.0585235
53.1	0.885	2017-05-16	00:02:46	-1.54679
53.2	0.886667	2017-05-16	00:02:46	-2.53896
53.3	0.888333	2017-05-16	00:02:46	-3.53113
53.4	0.89	2017-05-16	00:02:46	-5.0194
53.5	0.891667	2017-05-16	00:02:46	-6.01157
53.6	0.893333	2017-05-16	00:02:46	-7.49983
53.7	0.895	2017-05-16	00:02:46	-8.49201
53.8	0.896667	2017-05-16	00:02:46	-9.98027
53.9	0.898333	2017-05-16	00:02:46	-10.9724
54	0.9	2017-05-16	00:02:47	-12.4607
54.1	0.901667	2017-05-16	00:02:47	-13.4529
54.2	0.903333	2017-05-16	00:02:47	-14.9411
54.3	0.905	2017-05-16	00:02:47	-15.9333
54.4	0.906667	2017-05-16	00:02:47	-17.4216
54.5	0.908333	2017-05-16	00:02:47	-18.4138
54.6	0.91	2017-05-16	00:02:47	-19.902
54.7	0.911667	2017-05-16	00:02:47	-20.8942
54.8	0.913333	2017-05-16	00:02:47	-22.3825
54.9	0.915	2017-05-16	00:02:47	-23.8707
55	0.916667	2017-05-16	00:02:48	-24.8629
55.1	0.918333	2017-05-16	00:02:48	-26.3512
55.2	0.92	2017-05-16	00:02:48	-27.3433
55.3	0.921667	2017-05-16	00:02:48	-28.8316
55.4	0.923333	2017-05-16	00:02:48	-30.3199
55.5	0.925	2017-05-16	00:02:48	-31.312
55.6	0.926667	2017-05-16	00:02:48	-32.8003
55.7	0.928333	2017-05-16	00:02:48	-33.7925
55.8	0.93	2017-05-16	00:02:48	-35.2807
55.9	0.931667	2017-05-16	00:02:48	-36.2729
56	0.933333	2017-05-16	00:02:49	-37.7612
56.1	0.935	2017-05-16	00:02:49	-39.2494
56.2	0.936667	2017-05-16	00:02:49	-40.2416
56.3	0.938333	2017-05-16	00:02:49	-41.7299
56.4	0.94	2017-05-16	00:02:49	-43.2181
56.5	0.941667	2017-05-16	00:02:49	-44.2103
56.6	0.943333	2017-05-16	00:02:49	-45.6986
56.7	0.945	2017-05-16	00:02:49	-47.1868
56.8	0.946667	2017-05-16	00:02:49	-48.179
56.9	0.948333	2017-05-16	00:02:49	-49.6673
57	0.95	2017-05-16	00:02:50	-50.6594
57.1	0.951667	2017-05-16	00:02:50	-52.1477
57.2	0.953333	2017-05-16	00:02:50	-53.636
57.3	0.955	2017-05-16	00:02:50	-54.6281
57.4	0.956667	2017-05-16	00:02:50	-56.1164
57.5	0.958333	2017-05-16	00:02:50	-57.6047
57.6	0.96	2017-05-16	00:02:50	-58.5968
57.7	0.961667	2017-05-16	00:02:50	-60.0851
57.8	0.963333	2017-05-16	00:02:50	-61.0773
57.9	0.965	2017-05-16	00:02:50	-62.5655
58	0.966667	2017-05-16	00:02:51	-63.5577
58.1	0.968333	2017-05-16	00:02:51	-64.5499
58.2	0.97	2017-05-16	00:02:51	-65.5421
58.3	0.971667	2017-05-16	00:02:51	-66.5342
58.4	0.973333	2017-05-16	00:02:51	-67.0303
58.5	0.975	2017-05-16	00:02:51	-68.0225
58.6	0.976667	2017-05-16	00:02:51	-68.5186
58.7	0.978333	2017-05-16	00:02:51	-69.0147
58.8	0.98	2017-05-16	00:02:51	-69.5108
58.9	0.981667	2017-05-16	00:02:51	-69.5108
59	0.983333	2017-05-16	00:02:52	-70.0068
59.1	0.985	2017-05-16	00:02:52	-70.5029
59.2	0.986667	2017-05-16	00:02:52	-70.5029
59.3	0.988333	2017-05-16	00:02:52	-70.999
59.4	0.99	2017-05-16	00:02:52	-70.999
59.5	0.991667	2017-05-16	00:02:52	-71.4951
59.6	0.993333	2017-05-16	00:02:52	-71.4951
59.7	0.995	2017-05-16	00:02:52	-71.4951
59.8	0.996667	2017-05-16	00:02:52	-71.4951
59.9	0.998333	2017-05-16	00:02:52	-71.4951
60	1	2017-05-16	00:02:53	-71.4951
60.1	1.00167	2017-05-16	00:02:53	-71.9912
60.2	1.00333	2017-05-16	00:02:53	-71.9912
60.3	1.005	2017-05-16	00:02:53	-71.9912
60.4	1.00667	2017-05-16	00:02:53	-71.9912
60.5	1.00833	2017-05-16	00:02:53	-71.9912
60.6	1.01	2017-05-16	00:02:53	-71.9912
60.7	1.01167	2017-05-16	00:02:53	-71.9912
60.8	1.01333	2017-05-16	00:02:53	-71.9912
60.9	1.015	2017-05-16	00:02:53	-71.9912
61	1.01667	2017-05-16	00:02:54	-71.9912
61.1	1.01833	2017-05-16	00:02:54	-71.9912
61.2	1.02	2017-05-16	00:02:54	-71.9912
61.3	1.02167	2017-05-16	00:02:54	-71.9912
61.4	1.02333	2017-05-16	00:02:54	-71.9912
61.5	1.025	2017-05-16	00:02:54	-71.9912
61.6	1.02667	2017-05-16	00:02:54	-71.9912
61.7	1.02833	2017-05-16	00:02:54	-71.9912
61.8	1.03	2017-05-16	00:02:54	-71.9912
61.9	1.03167	2017-05-16	00:02:54	-71.9912
62	1.03333	2017-05-16	00:02:55	-71.9912
62.1	1.035	2017-05-16	00:02:55	-71.9912
62.2	1.03667	2017-05-16	00:02:55	-71.9912
62.3	1.03833	2017-05-16	00:02:55	-71.9912
62.4	1.04	2017-05-16	00:02:55	-71.9912
62.5	1.04167	2017-05-16	00:02:55	-71.9912
62.6	1.04333	2017-05-16	00:02:55	-71.9912
62.7	1.045	2017-05-16	00:02:55	-71.9912
62.8	1.04667	2017-05-16	00:02:55	-71.9912
62.9	1.04833	2017-05-16	00:02:55	-71.9912
63	1.05	2017-05-16	00:02:56	-71.9912
63.1	1.05167	2017-05-16	00:02:56	-71.9912
63.2	1.05333	2017-05-16	00:02:56	-71.9912
63.3	1.055	2017-05-16	00:02:56	-71.9912
63.4	1.05667	2017-05-16	00:02:56	-71.9912
63.5	1.05833	2017-05-16	00:02:56	-71.4951
63.6	1.06	2017-05-16	00:02:56	-71.4951
63.7	1.06167	2017-05-16	00:02:56	-71.4951
63.8	1.06333	2017-05-16	00:02:56	-71.4951
63.9	1.065	2017-05-16	00:02:56	-71.4951
64	1.06667	2017-05-16	00:02:57	-71.4951
64.1	1.06833	2017-05-16	00:02:57	-71.4951
64.2	1.07	2017-05-16	00:02:57	-71.4951
64.3	1.07167	2017-05-16	00:02:57	-71.4951
64.4	1.07333	2017-05-16	00:02:57	-71.4951
64.5	1.075	2017-05-16	00:02:57	-71.4951
64.6	1.07667	2017-05-16	00:02:57	-71.4951
64.7	1.07833	2017-05-16	00:02:57	-71.4951
64.8	1.08	2017-05-16	00:02:57	-71.4951
64.9	1.08167	2017-05-16	00:02:57	-71.4951
65	1.08333	2017-05-16	00:02:58	-71.4951
65.1	1.085	2017-05-16	00:02:58	-71.4951
65.2	1.08667	2017-05-16	00:02:58	-71.4951
65.3	1.08833	2017-05-16	00:02:58	-71.4951
65.4	1.09	2017-05-16	00:02:58	-71.4951
65.5	1.09167	2017-05-16	00:02:58	-71.4951
65.6	1.09333	2017-05-16	00:02:58	-71.4951
65.7	1.095	2017-05-16	00:02:58	-70.999
65.8	1.09667	2017-05-16	00:02:58	-70.999
65.9	1.09833	2017-05-16	00:02:58	-70.999
66	1.1	2017-05-16	00:02:59	-70.999
66.1	1.10167	2017-05-16	00:02:59	-70.999
66.2	1.10333	2017-05-16	00:02:59	-70.999
66.3	1.105	2017-05-16	00:02:59	-70.999
66.4	1.10667	2017-05-16	00:02:59	-70.999
66.5	1.10833	2017-05-16	00:02:59	-70.999
66.6	1.11	2017-05-16	00:02:59	-70.999
66.7	1.11167	2017-05-16	00:02:59	-70.999
66.8	1.11333	2017-05-16	00:02:59	-70.999
66.9	1.115	2017-05-16	00:02:59	-70.999
67	1.11667	2017-05-16	00:03:00	-70.999
67.1	1.11833	2017-05-16	00:03:00	-70.999
67.2	1.12	2017-05-16	00:03:00	-70.999
67.3	1.12167	2017-05-16	00:03:00	-70.999
67.4	1.12333	2017-05-16	00:03:00	-70.999
67.5	1.125	2017-05-16	00:03:00	-70.999
67.6	1.12667	2017-05-16	00:03:00	-70.999
67.7	1.12833	2017-05-16	00:03:00	-70.999
67.8	1.13	2017-05-16	00:03:00	-70.999
67.9	1.13167	2017-05-16	00:03:00	-70.999
68	1.13333	2017-05-16	00:03:01	-70.999
68.1	1.135	2017-05-16	00:03:01	-70.5029
68.2	1.13667	2017-05-16	00:03:01	-70.5029
68.3	1.13833	2017-05-16	00:03:01	-70.999
68.4	1.14	2017-05-16	00:03:01	-70.5029
68.5	1.14167	2017-05-16	00:03:01	-70.999
68.6	1.14333	2017-05-16	00:03:01	-70.5029
68.7	1.145	2017-05-16	00:03:01	-70.5029
68.8	1.14667	2017-05-16	00:03:01	-70.5029
68.9	1.14833	2017-05-16	00:03:01	-70.5029
69	1.15	2017-05-16	00:03:02	-70.5029
69.1	1.15167	2017-05-16	00:03:02	-70.5029
69.2	1.15333	2017-05-16	00:03:02	-70.5029
69.3	1.155	2017-05-16	00:03:02	-70.5029
69.4	1.15667	2017-05-16	00:03:02	-70.5029
69.5	1.15833	2017-05-16	00:03:02	-70.5029
69.6	1.16	2017-05-16	00:03:02	-70.5029
69.7	1.16167	2017-05-16	00:03:02	-70.5029
69.8	1.16333	2017-05-16	00:03:02	-70.5029
69.9	1.165	2017-05-16	00:03:02	-70.5029
70	1.16667	2017-05-16	00:03:03	-70.5029
70.1	1.16833	2017-05-16	00:03:03	-70.5029
70.2	1.17	2017-05-16	00:03:03	-70.5029
70.3	1.17167	2017-05-16	00:03:03	-70.5029
70.4	1.17333	2017-05-16	00:03:03	-70.5029
70.5	1.175	2017-05-16	00:03:03	-70.5029
70.6	1.17667	2017-05-16	00:03:03	-70.5029
70.7	1.17833	2017-05-16	00:03:03	-70.5029
70.8	1.18	2017-05-16	00:03:03	-70.5029
70.9	1.18167	2017-05-16	00:03:03	-70.5029
71	1.18333	2017-05-16	00:03:04	-70.0068
71.1	1.185	2017-05-16	00:03:04	-70.0068
71.2	1.18667	2017-05-16	00:03:04	-70.0068
71.3	1.18833	2017-05-16	00:03:04	-70.0068
71.4	1.19	2017-05-16	00:03:04	-70.0068
71.5	1.19167	2017-05-16	00:03:04	-70.0068
71.6	1.19333	2017-05-16	00:03:04	-70.0068
71.7	1.195	2017-05-16	00:03:04	-70.0068
71.8	1.19667	2017-05-16	00:03:04	-70.0068
71.9	1.19833	2017-05-16	00:03:04	-70.0068
72	1.2	2017-05-16	00:03:05	-70.0068
72.1	1.20167	2017-05-16	00:03:05	-70.0068
72.2	1.20333	2017-05-16	00:03:05	-70.0068
72.3	1.205	2017-05-16	00:03:05	-70.0068
72.4	1.20667	2017-05-16	00:03:05	-70.0068
72.5	1.20833	2017-05-16	00:03:05	-70.0068
72.6	1.21	2017-05-16	00:03:05	-70.0068
72.7	1.21167	2017-05-16	00:03:05	-70.0068
72.8	1.21333	2017-05-16	00:03:05	-70.0068
72.9	1.215	2017-05-16	00:03:05	-70.0068
73	1.21667	2017-05-16	00:03:06	-70.0068
73.1	1.21833	2017-05-16	00:03:06	-70.0068
73.2	1.22	2017-05-16	00:03:06	-70.0068
73.3	1.22167	2017-05-16	00:03:06	-70.0068
73.4	1.22333	2017-05-16	00:03:06	-70.0068
73.5	1.225	2017-05-16	00:03:06	-70.0068
73.6	1.22667	2017-05-16	00:03:06	-70.0068
73.7	1.22833	2017-05-16	00:03:06	-70.0068
73.8	1.23	2017-05-16	00:03:06	-70.0068
73.9	1.23167	2017-05-16	00:03:06	-70.0068
74	1.23333	2017-05-16	00:03:07	-69.5108
74.1	1.235	2017-05-16	00:03:07	-70.0068
74.2	1.23667	2017-05-16	00:03:07	-70.0068
74.3	1.23833	2017-05-16	00:03:07	-69.5108
74.4	1.24	2017-05-16	00:03:07	-69.5108
74.5	1.24167	2017-05-16	00:03:07	-69.5108
74.6	1.24333	2017-05-16	00:03:07	-69.5108
74.7	1.245	2017-05-16	00:03:07	-69.5108
74.8	1.24667	2017-05-16	00:03:07	-69.5108
74.9	1.24833	2017-05-16	00:03:07	-69.5108
75	1.25	2017-05-16	00:03:08	-69.5108
75.1	1.25167	2017-05-16	00:03:08	-69.5108
75.2	1.25333	2017-05-16	00:03:08	-69.5108
75.3	1.255	2017-05-16	00:03:08	-69.5108
75.4	1.25667	2017-05-16	00:03:08	-69.5108
75.5	1.25833	2017-05-16	00:03:08	-69.5108
75.6	1.26	2017-05-16	00:03:08	-69.5108
75.7	1.26167	2017-05-16	00:03:08	-69.0147
75.8	1.26333	2017-05-16	00:03:08	-69.5108
75.9	1.265	2017-05-16	00:03:08	-69.0147
76	1.26667	2017-05-16	00:03:09	-69.0147
76.1	1.26833	2017-05-16	00:03:09	-69.0147
76.2	1.27	2017-05-16	00:03:09	-69.0147
76.3	1.27167	2017-05-16	00:03:09	-69.0147
76.4	1.27333	2017-05-16	00:03:09	-69.0147
76.5	1.275	2017-05-16	00:03:09	-69.0147
76.6	1.27667	2017-05-16	00:03:09	-69.0147
76.7	1.27833	2017-05-16	00:03:09	-69.0147
76.8	1.28	2017-05-16	00:03:09	-69.0147
76.9	1.28167	2017-05-16	00:03:09	-69.0147
77	1.28333	2017-05-16	00:03:10	-69.0147
77.1	1.285	2017-05-16	00:03:10	-69.0147
77.2	1.28667	2017-05-16	00:03:10	-69.0147
77.3	1.28833	2017-05-16	00:03:10	-69.0147
77.4	1.29	2017-05-16	00:03:10	-69.0147
77.5	1.29167	2017-05-16	00:03:10	-69.0147
77.6	1.29333	2017-05-16	00:03:10	-68.5186
77.7	1.295	2017-05-16	00:03:10	-68.5186
77.8	1.29667	2017-05-16	00:03:10	-68.5186
77.9	1.29833	2017-05-16	00:03:10	-68.5186
78	1.3	2017-05-16	00:03:11	-68.5186
78.1	1.30167	2017-05-16	00:03:11	-68.5186
78.2	1.30333	2017-05-16	00:03:11	-68.5186
78.3	1.305	2017-05-16	00:03:11	-68.5186
78.4	1.30667	2017-05-16	00:03:11	-68.5186
78.5	1.30833	2017-05-16	00:03:11	-68.5186
78.6	1.31	2017-05-16	00:03:11	-68.5186
78.7	1.31167	2017-05-16	00:03:11	-68.5186
78.8	1.31333	2017-05-16	00:03:11	-68.5186
78.9	1.315	2017-05-16	00:03:11	-68.5186
79	1.31667	2017-05-16	00:03:12	-68.0225
79.1	1.31833	2017-05-16	00:03:12	-68.0225
79.2	1.32	2017-05-16	00:03:12	-68.0225
79.3	1.32167	2017-05-16	00:03:12	-68.0225
79.4	1.32333	2017-05-16	00:03:12	-68.0225
79.5	1.325	2017-05-16	00:03:12	-68.0225
79.6	1.32667	2017-05-16	00:03:12	-68.0225
79.7	1.32833	2017-05-16	00:03:12	-68.0225
79.8	1.33	2017-05-16	00:03:12	-68.0225
79.9	1.33167	2017-05-16	00:03:12	-68.0225
80	1.33333	2017-05-16	00:03:13	-68.0225
80.1	1.335	2017-05-16	00:03:13	-68.0225
80.2	1.33667	2017-05-16	00:03:13	-68.0225
80.3	1.33833	2017-05-16	00:03:13	-68.0225
80.4	1.34	2017-05-16	00:03:13	-68.0225
80.5	1.34167	2017-05-16	00:03:13	-68.0225
80.6	1.34333	2017-05-16	00:03:13	-68.0225
80.7	1.345	2017-05-16	00:03:13	-68.0225
80.8	1.34667	2017-05-16	00:03:13	-68.0225
80.9	1.34833	2017-05-16	00:03:13	-67.5264
81	1.35	2017-05-16	00:03:14	-68.0225
81.1	1.35167	2017-05-16	00:03:14	-67.5264
81.2	1.35333	2017-05-16	00:03:14	-68.0225
81.3	1.355	2017-05-16	00:03:14	-67.5264
81.4	1.35667	2017-05-16	00:03:14	-67.5264
81.5	1.35833	2017-05-16	00:03:14	-67.5264
81.6	1.36	2017-05-16	00:03:14	-67.5264
81.7	1.36167	2017-05-16	00:03:14	-67.5264
81.8	1.36333	2017-05-16	00:03:14	-67.0303
81.9	1.365	2017-05-16	00:03:14	-67.0303
82	1.36667	2017-05-16	00:03:15	-67.0303
82.1	1.36833	2017-05-16	00:03:15	-67.0303
82.2	1.37	2017-05-16	00:03:15	-67.0303
82.3	1.37167	2017-05-16	00:03:15	-67.0303
82.4	1.37333	2017-05-16	00:03:15	-67.0303
82.5	1.375	2017-05-16	00:03:15	-67.0303
82.6	1.37667	2017-05-16	00:03:15	-67.0303
82.7	1.37833	2017-05-16	00:03:15	-67.0303
82.8	1.38	2017-05-16	00:03:15	-67.0303
82.9	1.38167	2017-05-16	00:03:15	-67.0303
83	1.38333	2017-05-16	00:03:16	-67.0303
83.1	1.385	2017-05-16	00:03:16	-66.5342
83.2	1.38667	2017-05-16	00:03:16	-66.5342
83.3	1.38833	2017-05-16	00:03:16	-66.5342
83.4	1.39	2017-05-16	00:03:16	-66.5342
83.5	1.39167	2017-05-16	00:03:16	-66.5342
83.6	1.39333	2017-05-16	00:03:16	-66.5342
83.7	1.395	2017-05-16	00:03:16	-66.5342
83.8	1.39667	2017-05-16	00:03:16	-66.5342
83.9	1.39833	2017-05-16	00:03:16	-66.5342
84	1.4	2017-05-16	00:03:17	-66.5342
84.1	1.40167	2017-05-16	00:03:17	-66.5342
84.2	1.40333	2017-05-16	00:03:17	-66.5342
84.3	1.405	2017-05-16	00:03:17	-66.5342
84.4	1.40667	2017-05-16	00:03:17	-66.5342
84.5	1.40833	2017-05-16	00:03:17	-66.5342
84.6	1.41	2017-05-16	00:03:17	-66.5342
84.7	1.41167	2017-05-16	00:03:17	-66.5342
84.8	1.41333	2017-05-16	00:03:17	-66.5342
84.9	1.415	2017-05-16	00:03:17	-66.5342
85	1.41667	2017-05-16	00:03:18	-66.5342
85.1	1.41833	2017-05-16	00:03:18	-66.5342
85.2	1.42	2017-05-16	00:03:18	-66.0381
85.3	1.42167	2017-05-16	00:03:18	-66.5342
85.4	1.42333	2017-05-16	00:03:18	-66.0381
85.5	1.425	2017-05-16	00:03:18	-66.0381
85.6	1.42667	2017-05-16	00:03:18	-66.0381
85.7	1.42833	2017-05-16	00:03:18	-66.0381
85.8	1.43	2017-05-16	00:03:18	-66.0381
85.9	1.43167	2017-05-16	00:03:18	-66.0381
86	1.43333	2017-05-16	00:03:19	-66.0381
86.1	1.435	2017-05-16	00:03:19	-66.0381
86.2	1.43667	2017-05-16	00:03:19	-66.0381
86.3	1.43833	2017-05-16	00:03:19	-66.0381
86.4	1.44	2017-05-16	00:03:19	-66.0381
86.5	1.44167	2017-05-16	00:03:19	-66.0381
86.6	1.44333	2017-05-16	00:03:19	-66.0381
86.7	1.445	2017-05-16	00:03:19	-66.0381
86.8	1.44667	2017-05-16	00:03:19	-66.0381
86.9	1.44833	2017-05-16	00:03:19	-66.0381
87	1.45	2017-05-16	00:03:20	-66.0381
87.1	1.45167	2017-05-16	00:03:20	-66.0381
87.2	1.45333	2017-05-16	00:03:20	-66.0381
87.3	1.455	2017-05-16	00:03:20	-66.0381
87.4	1.45667	2017-05-16	00:03:20	-66.0381
87.5	1.45833	2017-05-16	00:03:20	-66.0381
87.6	1.46	2017-05-16	00:03:20	-66.0381
87.7	1.46167	2017-05-16	00:03:20	-66.0381
87.8	1.46333	2017-05-16	00:03:20	-66.0381
87.9	1.465	2017-05-16	00:03:20	-66.0381
88	1.46667	2017-05-16	00:03:21	-66.0381
88.1	1.46833	2017-05-16	00:03:21	-65.5421
88.2	1.47	2017-05-16	00:03:21	-65.5421
88.3	1.47167	2017-05-16	00:03:21	-65.5421
88.4	1.47333	2017-05-16	00:03:21	-66.0381
88.5	1.475	2017-05-16	00:03:21	-65.5421
88.6	1.47667	2017-05-16	00:03:21	-65.5421
88.7	1.47833	2017-05-16	00:03:21	-65.5421
88.8	1.48	2017-05-16	00:03:21	-65.5421
88.9	1.48167	2017-05-16	00:03:21	-65.5421
89	1.48333	2017-05-16	00:03:22	-65.5421
89.1	1.485	2017-05-16	00:03:22	-65.5421
89.2	1.48667	2017-05-16	00:03:22	-65.5421
89.3	1.48833	2017-05-16	00:03:22	-65.5421
89.4	1.49	2017-05-16	00:03:22	-65.5421
89.5	1.49167	2017-05-16	00:03:22	-65.5421
89.6	1.49333	2017-05-16	00:03:22	-65.5421
89.7	1.495	2017-05-16	00:03:22	-65.5421
89.8	1.49667	2017-05-16	00:03:22	-65.5421
89.9	1.49833	2017-05-16	00:03:22	-65.5421
90	1.5	2017-05-16	00:03:23	-65.5421
90.1	1.50167	2017-05-16	00:03:23	-65.5421
90.2	1.50333	2017-05-16	00:03:23	-65.5421
90.3	1.505	2017-05-16	00:03:23	-65.5421
90.4	1.50667	2017-05-16	00:03:23	-65.5421
90.5	1.50833	2017-05-16	00:03:23	-65.5421
90.6	1.51	2017-05-16	00:03:23	-65.5421
90.7	1.51167	2017-05-16	00:03:23	-65.5421
90.8	1.51333	2017-05-16	00:03:23	-65.5421
90.9	1.515	2017-05-16	00:03:23	-65.5421
91	1.51667	2017-05-16	00:03:24	-65.5421
91.1	1.51833	2017-05-16	00:03:24	-65.5421
91.2	1.52	2017-05-16	00:03:24	-65.5421
91.3	1.52167	2017-05-16	00:03:24	-65.5421
91.4	1.52333	2017-05-16	00:03:24	-65.5421
91.5	1.525	2017-05-16	00:03:24	-65.5421
91.6	1.52667	2017-05-16	00:03:24	-65.5421
91.7	1.52833	2017-05-16	00:03:24	-65.046
91.8	1.53	2017-05-16	00:03:24	-65.046
91.9	1.53167	2017-05-16	00:03:24	-65.046
92	1.53333	2017-05-16	00:03:25	-65.046
92.1	1.535	2017-05-16	00:03:25	-65.046
92.2	1.53667	2017-05-16	00:03:25	-65.046
92.3	1.53833	2017-05-16	00:03:25	-65.046
92.4	1.54	2017-05-16	00:03:25	-65.046
92.5	1.54167	2017-05-16	00:03:25	-65.046
92.6	1.54333	2017-05-16	00:03:25	-65.046
92.7	1.545	2017-05-16	00:03:25	-65.046
92.8	1.54667	2017-05-16	00:03:25	-65.046
92.9	1.54833	2017-05-16	00:03:25	-65.046
93	1.55	2017-05-16	00:03:26	-65.046
93.1	1.55167	2017-05-16	00:03:26	-65.046
93.2	1.55333	2017-05-16	00:03:26	-65.046
93.3	1.555	2017-05-16	00:03:26	-65.046
93.4	1.55667	2017-05-16	00:03:26	-65.046
93.5	1.55833	2017-05-16	00:03:26	-65.046
93.6	1.56	2017-05-16	00:03:26	-65.046
93.7	1.56167	2017-05-16	00:03:26	-65.046
93.8	1.56333	2017-05-16	00:03:26	-65.046
93.9	1.565	2017-05-16	00:03:26	-65.046
94	1.56667	2017-05-16	00:03:27	-65.046
94.1	1.56833	2017-05-16	00:03:27	-65.046
94.2	1.57	2017-05-16	00:03:27	-65.046
94.3	1.57167	2017-05-16	00:03:27	-65.046
94.4	1.57333	2017-05-16	00:03:27	-65.046
94.5	1.575	2017-05-16	00:03:27	-65.046
94.6	1.57667	2017-05-16	00:03:27	-65.046
94.7	1.57833	2017-05-16	00:03:27	-65.046
94.8	1.58	2017-05-16	00:03:27	-65.046
94.9	1.58167	2017-05-16	00:03:27	-65.046
95	1.58333	2017-05-16	00:03:28	-65.046
95.1	1.585	2017-05-16	00:03:28	-65.046
95.2	1.58667	2017-05-16	00:03:28	-65.046
95.3	1.58833	2017-05-16	00:03:28	-65.046
95.4	1.59	2017-05-16	00:03:28	-65.046
95.5	1.59167	2017-05-16	00:03:28	-65.046
95.6	1.59333	2017-05-16	00:03:28	-65.046
95.7	1.595	2017-05-16	00:03:28	-65.046
95.8	1.59667	2017-05-16	00:03:28	-65.046
95.9	1.59833	2017-05-16	00:03:28	-65.046
96	1.6	2017-05-16	00:03:29	-65.046
96.1	1.60167	2017-05-16	00:03:29	-65.046
96.2	1.60333	2017-05-16	00:03:29	-65.046
96.3	1.605	2017-05-16	00:03:29	-65.046
96.4	1.60667	2017-05-16	00:03:29	-65.046
96.5	1.60833	2017-05-16	00:03:29	-65.046
96.6	1.61	2017-05-16	00:03:29	-65.046
96.7	1.61167	2017-05-16	00:03:29	-64.5499
96.8	1.61333	2017-05-16	00:03:29	-64.5499
96.9	1.615	2017-05-16	00:03:29	-65.046
97	1.61667	2017-05-16	00:03:30	-64.5499
97.1	1.61833	2017-05-16	00:03:30	-64.5499
97.2	1.62	2017-05-16	00:03:30	-64.5499
97.3	1.62167	2017-05-16	00:03:30	-64.5499
97.4	1.62333	2017-05-16	00:03:30	-64.5499
97.5	1.625	2017-05-16	00:03:30	-64.5499
97.6	1.62667	2017-05-16	00:03:30	-64.5499
97.7	1.62833	2017-05-16	00:03:30	-64.5499
97.8	1.63	2017-05-16	00:03:30	-64.5499
97.9	1.63167	2017-05-16	00:03:30	-64.5499
98	1.63333	2017-05-16	00:03:31	-64.5499
98.1	1.635	2017-05-16	00:03:31	-64.5499
98.2	1.63667	2017-05-16	00:03:31	-64.5499
98.3	1.63833	2017-05-16	00:03:31	-64.5499
98.4	1.64	2017-05-16	00:03:31	-64.5499
98.5	1.64167	2017-05-16	00:03:31	-64.5499
98.6	1.64333	2017-05-16	00:03:31	-64.5499
98.7	1.645	2017-05-16	00:03:31	-64.5499
98.8	1.64667	2017-05-16	00:03:31	-64.5499
98.9	1.64833	2017-05-16	00:03:31	-64.5499
99	1.65	2017-05-16	00:03:32	-64.5499
99.1	1.65167	2017-05-16	00:03:32	-64.5499
99.2	1.65333	2017-05-16	00:03:32	-64.5499
99.3	1.655	2017-05-16	00:03:32	-64.5499
99.4	1.65667	2017-05-16	00:03:32	-64.5499
99.5	1.65833	2017-05-16	00:03:32	-64.5499
99.6	1.66	2017-05-16	00:03:32	-64.5499
99.7	1.66167	2017-05-16	00:03:32	-64.5499
99.8	1.66333	2017-05-16	00:03:32	-64.5499
99.9	1.665	2017-05-16	00:03:32	-64.0538
100	1.66667	2017-05-16	00:03:33	-64.5499
100.1	1.66833	2017-05-16	00:03:33	-64.0538
100.2	1.67	2017-05-16	00:03:33	-64.0538
100.3	1.67167	2017-05-16	00:03:33	-64.0538
100.4	1.67333	2017-05-16	00:03:33	-64.0538
100.5	1.675	2017-05-16	00:03:33	-64.0538
100.6	1.67667	2017-05-16	00:03:33	-64.0538
100.7	1.67833	2017-05-16	00:03:33	-64.0538
100.8	1.68	2017-05-16	00:03:33	-64.0538
100.9	1.68167	2017-05-16	00:03:33	-64.0538
101	1.68333	2017-05-16	00:03:34	-64.0538
101.1	1.685	2017-05-16	00:03:34	-64.0538
101.2	1.68667	2017-05-16	00:03:34	-64.0538
101.3	1.68833	2017-05-16	00:03:34	-64.0538
101.4	1.69	2017-05-16	00:03:34	-64.0538
101.5	1.69167	2017-05-16	00:03:34	-64.0538
101.6	1.69333	2017-05-16	00:03:34	-64.0538
101.7	1.695	2017-05-16	00:03:34	-64.0538
101.8	1.69667	2017-05-16	00:03:34	-64.0538
101.9	1.69833	2017-05-16	00:03:34	-64.0538
102	1.7	2017-05-16	00:03:35	-64.0538
102.1	1.70167	2017-05-16	00:03:35	-64.0538
102.2	1.70333	2017-05-16	00:03:35	-64.0538
102.3	1.705	2017-05-16	00:03:35	-64.0538
102.4	1.70667	2017-05-16	00:03:35	-63.5577
102.5	1.70833	2017-05-16	00:03:35	-63.5577
102.6	1.71	2017-05-16	00:03:35	-64.0538
102.7	1.71167	2017-05-16	00:03:35	-64.0538
102.8	1.71333	2017-05-16	00:03:35	-63.5577
102.9	1.715	2017-05-16	00:03:35	-64.0538
103	1.71667	2017-05-16	00:03:36	-64.0538
103.1	1.71833	2017-05-16	00:03:36	-63.5577
103.2	1.72	2017-05-16	00:03:36	-63.5577
103.3	1.72167	2017-05-16	00:03:36	-63.5577
103.4	1.72333	2017-05-16	00:03:36	-63.5577
103.5	1.725	2017-05-16	00:03:36	-63.5577
103.6	1.72667	2017-05-16	00:03:36	-63.5577
103.7	1.72833	2017-05-16	00:03:36	-63.5577
103.8	1.73	2017-05-16	00:03:36	-63.5577
103.9	1.73167	2017-05-16	00:03:36	-63.5577
104	1.73333	2017-05-16	00:03:37	-63.5577
104.1	1.735	2017-05-16	00:03:37	-63.5577
104.2	1.73667	2017-05-16	00:03:37	-63.5577
104.3	1.73833	2017-05-16	00:03:37	-63.5577
104.4	1.74	2017-05-16	00:03:37	-63.5577
104.5	1.74167	2017-05-16	00:03:37	-63.5577
104.6	1.74333	2017-05-16	00:03:37	-63.5577
104.7	1.745	2017-05-16	00:03:37	-63.5577
104.8	1.74667	2017-05-16	00:03:37	-63.5577
104.9	1.74833	2017-05-16	00:03:37	-63.5577
105	1.75	2017-05-16	00:03:38	-63.5577
105.1	1.75167	2017-05-16	00:03:38	-63.5577
105.2	1.75333	2017-05-16	00:03:38	-63.5577
105.3	1.755	2017-05-16	00:03:38	-63.5577
105.4	1.75667	2017-05-16	00:03:38	-63.5577
105.5	1.75833	2017-05-16	00:03:38	-63.5577
105.6	1.76	2017-05-16	00:03:38	-63.5577
105.7	1.76167	2017-05-16	00:03:38	-63.5577
105.8	1.76333	2017-05-16	00:03:38	-63.5577
105.9	1.765	2017-05-16	00:03:38	-63.5577
106	1.76667	2017-05-16	00:03:39	-63.5577
106.1	1.76833	2017-05-16	00:03:39	-63.5577
106.2	1.77	2017-05-16	00:03:39	-63.5577
106.3	1.77167	2017-05-16	00:03:39	-63.5577
106.4	1.77333	2017-05-16	00:03:39	-63.5577
106.5	1.775	2017-05-16	00:03:39	-63.5577
106.6	1.77667	2017-05-16	00:03:39	-63.5577
106.7	1.77833	2017-05-16	00:03:39	-63.5577
106.8	1.78	2017-05-16	00:03:39	-63.5577
106.9	1.78167	2017-05-16	00:03:39	-63.5577
107	1.78333	2017-05-16	00:03:40	-63.0616
107.1	1.785	2017-05-16	00:03:40	-63.0616
107.2	1.78667	2017-05-16	00:03:40	-63.0616
107.3	1.78833	2017-05-16	00:03:40	-63.0616
107.4	1.79	2017-05-16	00:03:40	-63.0616
107.5	1.79167	2017-05-16	00:03:40	-63.0616
107.6	1.79333	2017-05-16	00:03:40	-63.0616
107.7	1.795	2017-05-16	00:03:40	-63.0616
107.8	1.79667	2017-05-16	00:03:40	-63.0616
107.9	1.79833	2017-05-16	00:03:40	-63.0616
108	1.8	2017-05-16	00:03:41	-63.0616
108.1	1.80167	2017-05-16	00:03:41	-63.0616
108.2	1.80333	2017-05-16	00:03:41	-63.0616
108.3	1.805	2017-05-16	00:03:41	-63.0616
108.4	1.80667	2017-05-16	00:03:41	-63.0616
108.5	1.80833	2017-05-16	00:03:41	-63.0616
108.6	1.81	2017-05-16	00:03:41	-63.0616
108.7	1.81167	2017-05-16	00:03:41	-63.0616
108.8	1.81333	2017-05-16	00:03:41	-63.0616
108.9	1.815	2017-05-16	00:03:41	-63.0616
109	1.81667	2017-05-16	00:03:42	-63.0616
109.1	1.81833	2017-05-16	00:03:42	-63.0616
109.2	1.82	2017-05-16	00:03:42	-63.0616
109.3	1.82167	2017-05-16	00:03:42	-63.0616
109.4	1.82333	2017-05-16	00:03:42	-63.0616
109.5	1.825	2017-05-16	00:03:42	-63.0616
109.6	1.82667	2017-05-16	00:03:42	-63.0616
109.7	1.82833	2017-05-16	00:03:42	-63.0616
109.8	1.83	2017-05-16	00:03:42	-63.0616
109.9	1.83167	2017-05-16	00:03:42	-63.0616
110	1.83333	2017-05-16	00:03:43	-63.0616
110.1	1.835	2017-05-16	00:03:43	-63.0616
110.2	1.83667	2017-05-16	00:03:43	-63.0616
110.3	1.83833	2017-05-16	00:03:43	-63.0616
110.4	1.84	2017-05-16	00:03:43	-63.0616
110.5	1.84167	2017-05-16	00:03:43	-63.0616
110.6	1.84333	2017-05-16	00:03:43	-63.0616
110.7	1.845	2017-05-16	00:03:43	-63.0616
110.8	1.84667	2017-05-16	00:03:43	-63.0616
110.9	1.84833	2017-05-16	00:03:43	-62.5655
111	1.85	2017-05-16	00:03:44	-63.0616
111.1	1.85167	2017-05-16	00:03:44	-63.0616
111.2	1.85333	2017-05-16	00:03:44	-62.5655
111.3	1.855	2017-05-16	00:03:44	-62.5655
111.4	1.85667	2017-05-16	00:03:44	-62.5655
111.5	1.85833	2017-05-16	00:03:44	-62.5655
111.6	1.86	2017-05-16	00:03:44	-63.0616
111.7	1.86167	2017-05-16	00:03:44	-62.5655
111.8	1.86333	2017-05-16	00:03:44	-62.5655
111.9	1.865	2017-05-16	00:03:44	-62.5655
112	1.86667	2017-05-16	00:03:45	-62.5655
112.1	1.86833	2017-05-16	00:03:45	-62.5655
112.2	1.87	2017-05-16	00:03:45	-62.5655
112.3	1.87167	2017-05-16	00:03:45	-62.5655
112.4	1.87333	2017-05-16	00:03:45	-62.5655
112.5	1.875	2017-05-16	00:03:45	-62.5655
112.6	1.87667	2017-05-16	00:03:45	-62.5655
112.7	1.87833	2017-05-16	00:03:45	-62.5655
112.8	1.88	2017-05-16	00:03:45	-62.5655
112.9	1.88167	2017-05-16	00:03:45	-62.5655
113	1.88333	2017-05-16	00:03:46	-62.5655
113.1	1.885	2017-05-16	00:03:46	-62.5655
113.2	1.88667	2017-05-16	00:03:46	-62.5655
113.3	1.88833	2017-05-16	00:03:46	-62.5655
113.4	1.89	2017-05-16	00:03:46	-62.5655
113.5	1.89167	2017-05-16	00:03:46	-62.5655
113.6	1.89333	2017-05-16	00:03:46	-62.5655
113.7	1.895	2017-05-16	00:03:46	-62.5655
113.8	1.89667	2017-05-16	00:03:46	-62.5655
113.9	1.89833	2017-05-16	00:03:46	-62.5655
114	1.9	2017-05-16	00:03:47	-62.5655
114.1	1.90167	2017-05-16	00:03:47	-62.5655
114.2	1.90333	2017-05-16	00:03:47	-62.5655
114.3	1.905	2017-05-16	00:03:47	-62.5655
114.4	1.90667	2017-05-16	00:03:47	-62.5655
114.5	1.90833	2017-05-16	00:03:47	-62.5655
114.6	1.91	2017-05-16	00:03:47	-62.5655
114.7	1.91167	2017-05-16	00:03:47	-62.5655
114.8	1.91333	2017-05-16	00:03:47	-62.5655
114.9	1.915	2017-05-16	00:03:47	-62.5655
115	1.91667	2017-05-16	00:03:48	-62.5655
115.1	1.91833	2017-05-16	00:03:48	-62.5655
115.2	1.92	2017-05-16	00:03:48	-62.5655
115.3	1.92167	2017-05-16	00:03:48	-62.5655
115.4	1.92333	2017-05-16	00:03:48	-62.5655
115.5	1.925	2017-05-16	00:03:48	-62.0694
115.6	1.92667	2017-05-16	00:03:48	-62.5655
115.7	1.92833	2017-05-16	00:03:48	-62.0694
115.8	1.93	2017-05-16	00:03:48	-62.5655
115.9	1.93167	2017-05-16	00:03:48	-62.5655
116	1.93333	2017-05-16	00:03:49	-62.5655
116.1	1.935	2017-05-16	00:03:49	-62.5655
116.2	1.93667	2017-05-16	00:03:49	-62.5655
116.3	1.93833	2017-05-16	00:03:49	-62.5655
116.4	1.94	2017-05-16	00:03:49	-62.5655
116.5	1.94167	2017-05-16	00:03:49	-62.5655
116.6	1.94333	2017-05-16	00:03:49	-62.5655
116.7	1.945	2017-05-16	00:03:49	-62.0694
116.8	1.94667	2017-05-16	00:03:49	-62.0694
116.9	1.94833	2017-05-16	00:03:49	-62.0694
117	1.95	2017-05-16	00:03:50	-62.5655
117.1	1.95167	2017-05-16	00:03:50	-62.0694
117.2	1.95333	2017-05-16	00:03:50	-62.0694
117.3	1.955	2017-05-16	00:03:50	-62.0694
117.4	1.95667	2017-05-16	00:03:50	-62.0694
117.5	1.95833	2017-05-16	00:03:50	-62.0694
117.6	1.96	2017-05-16	00:03:50	-62.0694
117.7	1.96167	2017-05-16	00:03:50	-62.0694
117.8	1.96333	2017-05-16	00:03:50	-62.0694
117.9	1.965	2017-05-16	00:03:50	-62.0694
118	1.96667	2017-05-16	00:03:51	-62.0694
118.1	1.96833	2017-05-16	00:03:51	-62.0694
118.2	1.97	2017-05-16	00:03:51	-62.0694
118.3	1.97167	2017-05-16	00:03:51	-62.0694
118.4	1.97333	2017-05-16	00:03:51	-62.0694
118.5	1.975	2017-05-16	00:03:51	-62.0694
118.6	1.97667	2017-05-16	00:03:51	-62.0694
118.7	1.97833	2017-05-16	00:03:51	-62.0694
118.8	1.98	2017-05-16	00:03:51	-62.0694
118.9	1.98167	2017-05-16	00:03:51	-62.0694
119	1.98333	2017-05-16	00:03:52	-62.0694
119.1	1.985	2017-05-16	00:03:52	-62.0694
119.2	1.98667	2017-05-16	00:03:52	-62.0694
119.3	1.98833	2017-05-16	00:03:52	-62.0694
119.4	1.99	2017-05-16	00:03:52	-62.0694
119.5	1.99167	2017-05-16	00:03:52	-62.0694
119.6	1.99333	2017-05-16	00:03:52	-62.0694
119.7	1.995	2017-05-16	00:03:52	-62.0694
119.8	1.99667	2017-05-16	00:03:52	-62.0694
119.9	1.99833	2017-05-16	00:03:52	-62.0694
120	2	2017-05-16	00:03:53	-62.0694
120.1	2.00167	2017-05-16	00:03:53	-62.0694
120.2	2.00333	2017-05-16	00:03:53	-62.0694
120.3	2.005	2017-05-16	00:03:53	-62.0694
120.4	2.00667	2017-05-16	00:03:53	-62.0694
120.5	2.00833	2017-05-16	00:03:53	-62.0694
120.6	2.01	2017-05-16	00:03:53	-62.0694
120.7	2.01167	2017-05-16	00:03:53	-62.0694
120.8	2.01333	2017-05-16	00:03:53	-62.0694
120.9	2.015	2017-05-16	00:03:53	-62.0694
121	2.01667	2017-05-16	00:03:54	-62.0694
121.1	2.01833	2017-05-16	00:03:54	-62.0694
121.2	2.02	2017-05-16	00:03:54	-62.0694
121.3	2.02167	2017-05-16	00:03:54	-62.0694
121.4	2.02333	2017-05-16	00:03:54	-62.0694
121.5	2.025	2017-05-16	00:03:54	-62.0694
121.6	2.02667	2017-05-16	00:03:54	-61.5734
121.7	2.02833	2017-05-16	00:03:54	-62.0694
121.8	2.03	2017-05-16	00:03:54	-62.0694
121.9	2.03167	2017-05-16	00:03:54	-62.0694
122	2.03333	2017-05-16	00:03:55	-62.0694
122.1	2.035	2017-05-16	00:03:55	-62.0694
122.2	2.03667	2017-05-16	00:03:55	-61.5734
122.3	2.03833	2017-05-16	00:03:55	-62.0694
122.4	2.04	2017-05-16	00:03:55	-61.5734
122.5	2.04167	2017-05-16	00:03:55	-61.5734
122.6	2.04333	2017-05-16	00:03:55	-61.5734
122.7	2.045	2017-05-16	00:03:55	-61.5734
122.8	2.04667	2017-05-16	00:03:55	-61.5734
122.9	2.04833	2017-05-16	00:03:55	-61.5734
123	2.05	2017-05-16	00:03:56	-61.5734
123.1	2.05167	2017-05-16	00:03:56	-61.5734
123.2	2.05333	2017-05-16	00:03:56	-61.5734
123.3	2.055	2017-05-16	00:03:56	-61.5734
123.4	2.05667	2017-05-16	00:03:56	-61.5734
123.5	2.05833	2017-05-16	00:03:56	-61.5734
123.6	2.06	2017-05-16	00:03:56	-61.5734
123.7	2.06167	2017-05-16	00:03:56	-61.5734
123.8	2.06333	2017-05-16	00:03:56	-61.5734
123.9	2.065	2017-05-16	00:03:56	-61.5734
124	2.06667	2017-05-16	00:03:57	-61.5734
124.1	2.06833	2017-05-16	00:03:57	-61.5734
124.2	2.07	2017-05-16	00:03:57	-61.5734
124.3	2.07167	2017-05-16	00:03:57	-61.5734
124.4	2.07333	2017-05-16	00:03:57	-61.5734
124.5	2.075	2017-05-16	00:03:57	-61.5734
124.6	2.07667	2017-05-16	00:03:57	-61.5734
124.7	2.07833	2017-05-16	00:03:57	-61.5734
124.8	2.08	2017-05-16	00:03:57	-61.5734
124.9	2.08167	2017-05-16	00:03:57	-61.5734
125	2.08333	2017-05-16	00:03:58	-61.5734
125.1	2.085	2017-05-16	00:03:58	-61.5734
125.2	2.08667	2017-05-16	00:03:58	-61.5734
125.3	2.08833	2017-05-16	00:03:58	-61.5734
125.4	2.09	2017-05-16	00:03:58	-61.5734
125.5	2.09167	2017-05-16	00:03:58	-61.5734
125.6	2.09333	2017-05-16	00:03:58	-61.5734
125.7	2.095	2017-05-16	00:03:58	-61.5734
125.8	2.09667	2017-05-16	00:03:58	-61.5734
125.9	2.09833	2017-05-16	00:03:58	-61.5734
126	2.1	2017-05-16	00:03:59	-61.5734
126.1	2.10167	2017-05-16	00:03:59	-61.5734
126.2	2.10333	2017-05-16	00:03:59	-61.5734
126.3	2.105	2017-05-16	00:03:59	-61.5734
126.4	2.10667	2017-05-16	00:03:59	-61.5734
126.5	2.10833	2017-05-16	00:03:59	-61.5734
126.6	2.11	2017-05-16	00:03:59	-61.5734
126.7	2.11167	2017-05-16	00:03:59	-61.5734
126.8	2.11333	2017-05-16	00:03:59	-61.5734
126.9	2.115	2017-05-16	00:03:59	-61.5734
127	2.11667	2017-05-16	00:04:00	-61.5734
127.1	2.11833	2017-05-16	00:04:00	-61.5734
127.2	2.12	2017-05-16	00:04:00	-61.5734
127.3	2.12167	2017-05-16	00:04:00	-61.5734
127.4	2.12333	2017-05-16	00:04:00	-61.5734
127.5	2.125	2017-05-16	00:04:00	-61.5734
127.6	2.12667	2017-05-16	00:04:00	-61.5734
127.7	2.12833	2017-05-16	00:04:00	-61.5734
127.8	2.13	2017-05-16	00:04:00	-61.5734
127.9	2.13167	2017-05-16	00:04:00	-61.0773
128	2.13333	2017-05-16	00:04:01	-61.5734
128.1	2.135	2017-05-16	00:04:01	-61.0773
128.2	2.13667	2017-05-16	00:04:01	-61.0773
128.3	2.13833	2017-05-16	00:04:01	-61.0773
128.4	2.14	2017-05-16	00:04:01	-61.0773
128.5	2.14167	2017-05-16	00:04:01	-61.0773
128.6	2.14333	2017-05-16	00:04:01	-61.0773
128.7	2.145	2017-05-16	00:04:01	-61.0773
128.8	2.14667	2017-05-16	00:04:01	-61.0773
128.9	2.14833	2017-05-16	00:04:01	-61.0773
129	2.15	2017-05-16	00:04:02	-61.0773
129.1	2.15167	2017-05-16	00:04:02	-61.0773
129.2	2.15333	2017-05-16	00:04:02	-61.0773
129.3	2.155	2017-05-16	00:04:02	-61.0773
129.4	2.15667	2017-05-16	00:04:02	-61.0773
129.5	2.15833	2017-05-16	00:04:02	-61.0773
129.6	2.16	2017-05-16	00:04:02	-61.0773
129.7	2.16167	2017-05-16	00:04:02	-61.0773
129.8	2.16333	2017-05-16	00:04:02	-61.0773
129.9	2.165	2017-05-16	00:04:02	-61.0773
130	2.16667	2017-05-16	00:04:03	-61.0773
130.1	2.16833	2017-05-16	00:04:03	-61.0773
130.2	2.17	2017-05-16	00:04:03	-61.0773
130.3	2.17167	2017-05-16	00:04:03	-61.0773
130.4	2.17333	2017-05-16	00:04:03	-61.0773
130.5	2.175	2017-05-16	00:04:03	-61.0773
130.6	2.17667	2017-05-16	00:04:03	-61.0773
130.7	2.17833	2017-05-16	00:04:03	-61.0773
130.8	2.18	2017-05-16	00:04:03	-61.0773
130.9	2.18167	2017-05-16	00:04:03	-61.0773
131	2.18333	2017-05-16	00:04:04	-61.0773
131.1	2.185	2017-05-16	00:04:04	-61.0773
131.2	2.18667	2017-05-16	00:04:04	-61.0773
131.3	2.18833	2017-05-16	00:04:04	-61.0773
131.4	2.19	2017-05-16	00:04:04	-61.0773
131.5	2.19167	2017-05-16	00:04:04	-61.0773
131.6	2.19333	2017-05-16	00:04:04	-61.0773
131.7	2.195	2017-05-16	00:04:04	-61.0773
131.8	2.19667	2017-05-16	00:04:04	-61.0773
131.9	2.19833	2017-05-16	00:04:04	-61.0773
132	2.2	2017-05-16	00:04:05	-61.0773
132.1	2.20167	2017-05-16	00:04:05	-61.0773
132.2	2.20333	2017-05-16	00:04:05	-61.0773
132.3	2.205	2017-05-16	00:04:05	-61.0773
132.4	2.20667	2017-05-16	00:04:05	-61.0773
132.5	2.20833	2017-05-16	00:04:05	-61.0773
132.6	2.21	2017-05-16	00:04:05	-61.0773
132.7	2.21167	2017-05-16	00:04:05	-61.0773
132.8	2.21333	2017-05-16	00:04:05	-61.0773
132.9	2.215	2017-05-16	00:04:05	-61.0773
133	2.21667	2017-05-16	00:04:06	-61.0773
133.1	2.21833	2017-05-16	00:04:06	-61.0773
133.2	2.22	2017-05-16	00:04:06	-61.0773
133.3	2.22167	2017-05-16	00:04:06	-61.0773
133.4	2.22333	2017-05-16	00:04:06	-61.0773
133.5	2.225	2017-05-16	00:04:06	-61.0773
133.6	2.22667	2017-05-16	00:04:06	-61.0773
133.7	2.22833	2017-05-16	00:04:06	-61.0773
133.8	2.23	2017-05-16	00:04:06	-61.0773
133.9	2.23167	2017-05-16	00:04:06	-61.0773
134	2.23333	2017-05-16	00:04:07	-61.0773
134.1	2.235	2017-05-16	00:04:07	-61.0773
134.2	2.23667	2017-05-16	00:04:07	-61.0773
134.3	2.23833	2017-05-16	00:04:07	-61.0773
134.4	2.24	2017-05-16	00:04:07	-61.0773
134.5	2.24167	2017-05-16	00:04:07	-61.0773
134.6	2.24333	2017-05-16	00:04:07	-61.0773
134.7	2.245	2017-05-16	00:04:07	-61.0773
134.8	2.24667	2017-05-16	00:04:07	-61.0773
134.9	2.24833	2017-05-16	00:04:07	-61.0773
135	2.25	2017-05-16	00:04:08	-61.0773
135.1	2.25167	2017-05-16	00:04:08	-61.0773
135.2	2.25333	2017-05-16	00:04:08	-61.0773
135.3	2.255	2017-05-16	00:04:08	-61.0773
135.4	2.25667	2017-05-16	00:04:08	-61.0773
135.5	2.25833	2017-05-16	00:04:08	-61.0773
135.6	2.26	2017-05-16	00:04:08	-61.0773
135.7	2.26167	2017-05-16	00:04:08	-61.0773
135.8	2.26333	2017-05-16	00:04:08	-61.0773
135.9	2.265	2017-05-16	00:04:08	-61.0773
136	2.26667	2017-05-16	00:04:09	-61.0773
136.1	2.26833	2017-05-16	00:04:09	-61.0773
136.2	2.27	2017-05-16	00:04:09	-61.0773
136.3	2.27167	2017-05-16	00:04:09	-61.0773
136.4	2.27333	2017-05-16	00:04:09	-61.0773
136.5	2.275	2017-05-16	00:04:09	-61.0773
136.6	2.27667	2017-05-16	00:04:09	-61.0773
136.7	2.27833	2017-05-16	00:04:09	-61.0773
136.8	2.28	2017-05-16	00:04:09	-61.0773
136.9	2.28167	2017-05-16	00:04:09	-61.0773
137	2.28333	2017-05-16	00:04:10	-61.0773
137.1	2.285	2017-05-16	00:04:10	-60.5812
137.2	2.28667	2017-05-16	00:04:10	-60.5812
137.3	2.28833	2017-05-16	00:04:10	-60.5812
137.4	2.29	2017-05-16	00:04:10	-60.5812
137.5	2.29167	2017-05-16	00:04:10	-60.5812
137.6	2.29333	2017-05-16	00:04:10	-61.0773
137.7	2.295	2017-05-16	00:04:10	-61.0773
137.8	2.29667	2017-05-16	00:04:10	-61.0773
137.9	2.29833	2017-05-16	00:04:10	-61.0773
138	2.3	2017-05-16	00:04:11	-60.5812
138.1	2.30167	2017-05-16	00:04:11	-60.5812
138.2	2.30333	2017-05-16	00:04:11	-60.5812
138.3	2.305	2017-05-16	00:04:11	-60.5812
138.4	2.30667	2017-05-16	00:04:11	-61.0773
138.5	2.30833	2017-05-16	00:04:11	-60.5812
138.6	2.31	2017-05-16	00:04:11	-60.5812
138.7	2.31167	2017-05-16	00:04:11	-60.5812
138.8	2.31333	2017-05-16	00:04:11	-61.0773
138.9	2.315	2017-05-16	00:04:11	-61.0773
139	2.31667	2017-05-16	00:04:12	-61.0773
139.1	2.31833	2017-05-16	00:04:12	-61.0773
139.2	2.32	2017-05-16	00:04:12	-61.0773
139.3	2.32167	2017-05-16	00:04:12	-60.5812
139.4	2.32333	2017-05-16	00:04:12	-61.0773
139.5	2.325	2017-05-16	00:04:12	-61.0773
139.6	2.32667	2017-05-16	00:04:12	-61.0773
139.7	2.32833	2017-05-16	00:04:12	-60.5812
139.8	2.33	2017-05-16	00:04:12	-61.0773
139.9	2.33167	2017-05-16	00:04:12	-60.5812
140	2.33333	2017-05-16	00:04:13	-61.0773
140.1	2.335	2017-05-16	00:04:13	-61.0773
140.2	2.33667	2017-05-16	00:04:13	-61.0773
140.3	2.33833	2017-05-16	00:04:13	-61.0773
140.4	2.34	2017-05-16	00:04:13	-61.0773
140.5	2.34167	2017-05-16	00:04:13	-61.0773
140.6	2.34333	2017-05-16	00:04:13	-61.0773
140.7	2.345	2017-05-16	00:04:13	-61.0773
140.8	2.34667	2017-05-16	00:04:13	-61.0773
140.9	2.34833	2017-05-16	00:04:13	-61.0773
141	2.35	2017-05-16	00:04:14	-61.0773
141.1	2.35167	2017-05-16	00:04:14	-61.0773
141.2	2.35333	2017-05-16	00:04:14	-61.0773
141.3	2.355	2017-05-16	00:04:14	-61.0773
141.4	2.35667	2017-05-16	00:04:14	-61.0773
141.5	2.35833	2017-05-16	00:04:14	-61.0773
141.6	2.36	2017-05-16	00:04:14	-61.0773
141.7	2.36167	2017-05-16	00:04:14	-61.0773
141.8	2.36333	2017-05-16	00:04:14	-61.0773
141.9	2.365	2017-05-16	00:04:14	-61.0773
142	2.36667	2017-05-16	00:04:15	-61.0773
142.1	2.36833	2017-05-16	00:04:15	-61.0773
142.2	2.37	2017-05-16	00:04:15	-61.0773
142.3	2.37167	2017-05-16	00:04:15	-61.0773
142.4	2.37333	2017-05-16	00:04:15	-61.0773
142.5	2.375	2017-05-16	00:04:15	-61.0773
142.6	2.37667	2017-05-16	00:04:15	-61.0773
142.7	2.37833	2017-05-16	00:04:15	-61.0773
142.8	2.38	2017-05-16	00:04:15	-61.0773
142.9	2.38167	2017-05-16	00:04:15	-61.0773
143	2.38333	2017-05-16	00:04:16	-61.0773
143.1	2.385	2017-05-16	00:04:16	-61.0773
143.2	2.38667	2017-05-16	00:04:16	-61.0773
143.3	2.38833	2017-05-16	00:04:16	-61.0773
143.4	2.39	2017-05-16	00:04:16	-61.0773
143.5	2.39167	2017-05-16	00:04:16	-61.0773
143.6	2.39333	2017-05-16	00:04:16	-61.0773
143.7	2.395	2017-05-16	00:04:16	-61.0773
143.8	2.39667	2017-05-16	00:04:16	-61.0773
143.9	2.39833	2017-05-16	00:04:16	-61.0773
144	2.4	2017-05-16	00:04:17	-61.0773
144.1	2.40167	2017-05-16	00:04:17	-61.5734
144.2	2.40333	2017-05-16	00:04:17	-61.5734
144.3	2.405	2017-05-16	00:04:17	-61.5734
144.4	2.40667	2017-05-16	00:04:17	-61.5734
144.5	2.40833	2017-05-16	00:04:17	-61.5734
144.6	2.41	2017-05-16	00:04:17	-61.5734
144.7	2.41167	2017-05-16	00:04:17	-61.5734
144.8	2.41333	2017-05-16	00:04:17	-61.5734
144.9	2.415	2017-05-16	00:04:17	-61.5734
145	2.41667	2017-05-16	00:04:18	-61.5734
145.1	2.41833	2017-05-16	00:04:18	-61.5734
145.2	2.42	2017-05-16	00:04:18	-61.5734
145.3	2.42167	2017-05-16	00:04:18	-61.5734
145.4	2.42333	2017-05-16	00:04:18	-61.5734
145.5	2.425	2017-05-16	00:04:18	-61.5734
145.6	2.42667	2017-05-16	00:04:18	-61.5734
145.7	2.42833	2017-05-16	00:04:18	-61.5734
145.8	2.43	2017-05-16	00:04:18	-61.5734
145.9	2.43167	2017-05-16	00:04:18	-61.5734
146	2.43333	2017-05-16	00:04:19	-61.5734
146.1	2.435	2017-05-16	00:04:19	-61.5734
146.2	2.43667	2017-05-16	00:04:19	-61.5734
146.3	2.43833	2017-05-16	00:04:19	-61.5734
146.4	2.44	2017-05-16	00:04:19	-61.5734
146.5	2.44167	2017-05-16	00:04:19	-61.5734
146.6	2.44333	2017-05-16	00:04:19	-61.5734
146.7	2.445	2017-05-16	00:04:19	-62.0694
146.8	2.44667	2017-05-16	00:04:19	-62.0694
146.9	2.44833	2017-05-16	00:04:19	-62.0694
147	2.45	2017-05-16	00:04:20	-62.0694
147.1	2.45167	2017-05-16	00:04:20	-62.0694
147.2	2.45333	2017-05-16	00:04:20	-62.0694
147.3	2.455	2017-05-16	00:04:20	-62.0694
147.4	2.45667	2017-05-16	00:04:20	-62.0694
147.5	2.45833	2017-05-16	00:04:20	-62.0694
147.6	2.46	2017-05-16	00:04:20	-62.0694
147.7	2.46167	2017-05-16	00:04:20	-62.0694
147.8	2.46333	2017-05-16	00:04:20	-62.0694
147.9	2.465	2017-05-16	00:04:20	-62.0694
148	2.46667	2017-05-16	00:04:21	-62.0694
148.1	2.46833	2017-05-16	00:04:21	-62.0694
148.2	2.47	2017-05-16	00:04:21	-62.0694
148.3	2.47167	2017-05-16	00:04:21	-62.0694
148.4	2.47333	2017-05-16	00:04:21	-62.5655
148.5	2.475	2017-05-16	00:04:21	-62.5655
148.6	2.47667	2017-05-16	00:04:21	-62.5655
148.7	2.47833	2017-05-16	00:04:21	-62.0694
148.8	2.48	2017-05-16	00:04:21	-62.5655
148.9	2.48167	2017-05-16	00:04:21	-62.5655
149	2.48333	2017-05-16	00:04:22	-62.5655
149.1	2.485	2017-05-16	00:04:22	-62.5655
149.2	2.48667	2017-05-16	00:04:22	-62.5655
149.3	2.48833	2017-05-16	00:04:22	-62.5655
149.4	2.49	2017-05-16	00:04:22	-62.5655
149.5	2.49167	2017-05-16	00:04:22	-62.5655
149.6	2.49333	2017-05-16	00:04:22	-62.5655
149.7	2.495	2017-05-16	00:04:22	-62.5655
149.8	2.49667	2017-05-16	00:04:22	-62.5655
149.9	2.49833	2017-05-16	00:04:22	-62.5655
150	2.5	2017-05-16	00:04:23	-62.5655
150.1	2.50167	2017-05-16	00:04:23	-62.5655
150.2	2.50333	2017-05-16	00:04:23	-62.5655
150.3	2.505	2017-05-16	00:04:23	-62.5655
150.4	2.50667	2017-05-16	00:04:23	-62.5655
150.5	2.50833	2017-05-16	00:04:23	-63.0616
150.6	2.51	2017-05-16	00:04:23	-63.0616
150.7	2.51167	2017-05-16	00:04:23	-63.0616
150.8	2.51333	2017-05-16	00:04:23	-63.0616
150.9	2.515	2017-05-16	00:04:23	-63.0616
151	2.51667	2017-05-16	00:04:24	-63.0616
151.1	2.51833	2017-05-16	00:04:24	-63.0616
151.2	2.52	2017-05-16	00:04:24	-63.0616
151.3	2.52167	2017-05-16	00:04:24	-63.0616
151.4	2.52333	2017-05-16	00:04:24	-63.0616
151.5	2.525	2017-05-16	00:04:24	-63.5577
151.6	2.52667	2017-05-16	00:04:24	-63.5577
151.7	2.52833	2017-05-16	00:04:24	-63.5577
151.8	2.53	2017-05-16	00:04:24	-63.5577
151.9	2.53167	2017-05-16	00:04:24	-63.5577
152	2.53333	2017-05-16	00:04:25	-63.5577
152.1	2.535	2017-05-16	00:04:25	-63.5577
152.2	2.53667	2017-05-16	00:04:25	-63.5577
152.3	2.53833	2017-05-16	00:04:25	-63.5577
152.4	2.54	2017-05-16	00:04:25	-63.5577
152.5	2.54167	2017-05-16	00:04:25	-64.0538
152.6	2.54333	2017-05-16	00:04:25	-64.0538
152.7	2.545	2017-05-16	00:04:25	-64.0538
152.8	2.54667	2017-05-16	00:04:25	-64.0538
152.9	2.54833	2017-05-16	00:04:25	-64.5499
153	2.55	2017-05-16	00:04:26	-64.5499
153.1	2.55167	2017-05-16	00:04:26	-64.5499
153.2	2.55333	2017-05-16	00:04:26	-64.5499
153.3	2.555	2017-05-16	00:04:26	-64.5499
153.4	2.55667	2017-05-16	00:04:26	-64.5499
153.5	2.55833	2017-05-16	00:04:26	-65.046
153.6	2.56	2017-05-16	00:04:26	-65.046
153.7	2.56167	2017-05-16	00:04:26	-65.046
153.8	2.56333	2017-05-16	00:04:26	-65.046
153.9	2.565	2017-05-16	00:04:26	-65.046
154	2.56667	2017-05-16	00:04:27	-65.046
154.1	2.56833	2017-05-16	00:04:27	-65.046
154.2	2.57	2017-05-16	00:04:27	-65.5421
154.3	2.57167	2017-05-16	00:04:27	-65.5421
154.4	2.57333	2017-05-16	00:04:27	-65.5421
154.5	2.575	2017-05-16	00:04:27	-65.5421
154.6	2.57667	2017-05-16	00:04:27	-65.5421
154.7	2.57833	2017-05-16	00:04:27	-66.0381
154.8	2.58	2017-05-16	00:04:27	-66.0381
154.9	2.58167	2017-05-16	00:04:27	-66.0381
155	2.58333	2017-05-16	00:04:28	-66.0381
155.1	2.585	2017-05-16	00:04:28	-66.5342
155.2	2.58667	2017-05-16	00:04:28	-66.5342
155.3	2.58833	2017-05-16	00:04:28	-66.5342
155.4	2.59	2017-05-16	00:04:28	-67.0303
155.5	2.59167	2017-05-16	00:04:28	-67.0303
155.6	2.59333	2017-05-16	00:04:28	-67.0303
155.7	2.595	2017-05-16	00:04:28	-67.0303
155.8	2.59667	2017-05-16	00:04:28	-67.0303
155.9	2.59833	2017-05-16	00:04:28	-67.5264
156	2.6	2017-05-16	00:04:29	-67.5264
156.1	2.60167	2017-05-16	00:04:29	-67.5264
156.2	2.60333	2017-05-16	00:04:29	-67.5264
156.3	2.605	2017-05-16	00:04:29	-68.0225
156.4	2.60667	2017-05-16	00:04:29	-68.0225
156.5	2.60833	2017-05-16	00:04:29	-68.5186
156.6	2.61	2017-05-16	00:04:29	-68.5186
156.7	2.61167	2017-05-16	00:04:29	-68.5186
156.8	2.61333	2017-05-16	00:04:29	-69.0147
156.9	2.615	2017-05-16	00:04:29	-69.0147
157	2.61667	2017-05-16	00:04:30	-69.5108
157.1	2.61833	2017-05-16	00:04:30	-69.5108
157.2	2.62	2017-05-16	00:04:30	-70.0068
157.3	2.62167	2017-05-16	00:04:30	-70.0068
157.4	2.62333	2017-05-16	00:04:30	-70.5029
157.5	2.625	2017-05-16	00:04:30	-70.5029
157.6	2.62667	2017-05-16	00:04:30	-70.999
157.7	2.62833	2017-05-16	00:04:30	-70.999
157.8	2.63	2017-05-16	00:04:30	-70.999
157.9	2.63167	2017-05-16	00:04:30	-70.999
158	2.63333	2017-05-16	00:04:31	-70.999
158.1	2.635	2017-05-16	00:04:31	-71.4951
158.2	2.63667	2017-05-16	00:04:31	-71.9912
158.3	2.63833	2017-05-16	00:04:31	-71.9912
158.4	2.64	2017-05-16	00:04:31	-71.9912
158.5	2.64167	2017-05-16	00:04:31	-72.4873
158.6	2.64333	2017-05-16	00:04:31	-72.9834
158.7	2.645	2017-05-16	00:04:31	-72.9834
158.8	2.64667	2017-05-16	00:04:31	-73.4795
158.9	2.64833	2017-05-16	00:04:31	-73.9755
159	2.65	2017-05-16	00:04:32	-73.9755
159.1	2.65167	2017-05-16	00:04:32	-74.4716
159.2	2.65333	2017-05-16	00:04:32	-74.4716
159.3	2.655	2017-05-16	00:04:32	-74.9677
159.4	2.65667	2017-05-16	00:04:32	-75.4638
159.5	2.65833	2017-05-16	00:04:32	-75.4638
159.6	2.66	2017-05-16	00:04:32	-75.9599
159.7	2.66167	2017-05-16	00:04:32	-72.9834
159.8	2.66333	2017-05-16	00:04:32	-71.9912
159.9	2.665	2017-05-16	00:04:32	-71.9912
160	2.66667	2017-05-16	00:04:33	-71.9912
160.1	2.66833	2017-05-16	00:04:33	-71.9912
160.2	2.67	2017-05-16	00:04:33	-71.9912
160.3	2.67167	2017-05-16	00:04:33	-71.9912
160.4	2.67333	2017-05-16	00:04:33	-72.4873
160.5	2.675	2017-05-16	00:04:33	-72.4873
160.6	2.67667	2017-05-16	00:04:33	-72.9834
160.7	2.67833	2017-05-16	00:04:33	-72.9834
160.8	2.68	2017-05-16	00:04:33	-73.4795
160.9	2.68167	2017-05-16	00:04:33	-73.4795
161	2.68333	2017-05-16	00:04:34	-73.9755
161.1	2.685	2017-05-16	00:04:34	-73.9755
161.2	2.68667	2017-05-16	00:04:34	-74.4716
161.3	2.68833	2017-05-16	00:04:34	-74.9677
161.4	2.69	2017-05-16	00:04:34	-74.9677
161.5	2.69167	2017-05-16	00:04:34	-75.4638
161.6	2.69333	2017-05-16	00:04:34	-75.9599
161.7	2.695	2017-05-16	00:04:34	-76.456
161.8	2.69667	2017-05-16	00:04:34	-76.456
161.9	2.69833	2017-05-16	00:04:34	-76.9521
162	2.7	2017-05-16	00:04:35	-77.4481
162.1	2.70167	2017-05-16	00:04:35	-77.9442
162.2	2.70333	2017-05-16	00:04:35	-77.9442
162.3	2.705	2017-05-16	00:04:35	-78.4403
162.4	2.70667	2017-05-16	00:04:35	-78.4403
162.5	2.70833	2017-05-16	00:04:35	-78.9364
162.6	2.71	2017-05-16	00:04:35	-79.4325
162.7	2.71167	2017-05-16	00:04:35	-79.4325
162.8	2.71333	2017-05-16	00:04:35	-79.9286
162.9	2.715	2017-05-16	00:04:35	-80.4247
163	2.71667	2017-05-16	00:04:36	-80.4247
163.1	2.71833	2017-05-16	00:04:36	-80.9208
163.2	2.72	2017-05-16	00:04:36	-80.9208
163.3	2.72167	2017-05-16	00:04:36	-81.4168
163.4	2.72333	2017-05-16	00:04:36	-81.9129
163.5	2.725	2017-05-16	00:04:36	-82.409
163.6	2.72667	2017-05-16	00:04:36	-82.9051
163.7	2.72833	2017-05-16	00:04:36	-79.4325
163.8	2.73	2017-05-16	00:04:36	-79.4325
163.9	2.73167	2017-05-16	00:04:36	-79.4325
164	2.73333	2017-05-16	00:04:37	-79.9286
164.1	2.735	2017-05-16	00:04:37	-79.9286
164.2	2.73667	2017-05-16	00:04:37	-80.4247
164.3	2.73833	2017-05-16	00:04:37	-80.4247
164.4	2.74	2017-05-16	00:04:37	-80.9208
164.5	2.74167	2017-05-16	00:04:37	-81.4168
164.6	2.74333	2017-05-16	00:04:37	-81.4168
164.7	2.745	2017-05-16	00:04:37	-81.9129
164.8	2.74667	2017-05-16	00:04:37	-82.409
164.9	2.74833	2017-05-16	00:04:37	-82.9051
165	2.75	2017-05-16	00:04:38	-82.9051
165.1	2.75167	2017-05-16	00:04:38	-83.4012
165.2	2.75333	2017-05-16	00:04:38	-83.8973
165.3	2.755	2017-05-16	00:04:38	-83.8973
165.4	2.75667	2017-05-16	00:04:38	-84.3934
165.5	2.75833	2017-05-16	00:04:38	-84.8895
165.6	2.76	2017-05-16	00:04:38	-84.8895
165.7	2.76167	2017-05-16	00:04:38	-85.3855
165.8	2.76333	2017-05-16	00:04:38	-83.4012
165.9	2.765	2017-05-16	00:04:38	-83.8973
166	2.76667	2017-05-16	00:04:39	-84.3934
166.1	2.76833	2017-05-16	00:04:39	-84.3934
166.2	2.77	2017-05-16	00:04:39	-84.8895
166.3	2.77167	2017-05-16	00:04:39	-85.3855
166.4	2.77333	2017-05-16	00:04:39	-85.3855
166.5	2.775	2017-05-16	00:04:39	-85.8816
166.6	2.77667	2017-05-16	00:04:39	-85.8816
166.7	2.77833	2017-05-16	00:04:39	-86.3777
166.8	2.78	2017-05-16	00:04:39	-86.8738
166.9	2.78167	2017-05-16	00:04:39	-86.8738
167	2.78333	2017-05-16	00:04:40	-87.3699
167.1	2.785	2017-05-16	00:04:40	-87.866
167.2	2.78667	2017-05-16	00:04:40	-88.3621
167.3	2.78833	2017-05-16	00:04:40	-88.8582
167.4	2.79	2017-05-16	00:04:40	-88.8582
167.5	2.79167	2017-05-16	00:04:40	-89.3542
167.6	2.79333	2017-05-16	00:04:40	-89.8503
167.7	2.795	2017-05-16	00:04:40	-89.8503
167.8	2.79667	2017-05-16	00:04:40	-89.8503
167.9	2.79833	2017-05-16	00:04:40	-88.8582
168	2.8	2017-05-16	00:04:41	-88.3621
168.1	2.80167	2017-05-16	00:04:41	-88.3621
168.2	2.80333	2017-05-16	00:04:41	-79.4325
168.3	2.805	2017-05-16	00:04:41	-64.5499
168.4	2.80667	2017-05-16	00:04:41	-64.5499
168.5	2.80833	2017-05-16	00:04:41	-64.5499
168.6	2.81	2017-05-16	00:04:41	-65.046
168.7	2.81167	2017-05-16	00:04:41	-65.046
168.8	2.81333	2017-05-16	00:04:41	-65.046
168.9	2.815	2017-05-16	00:04:41	-65.046
169	2.81667	2017-05-16	00:04:42	-64.5499
169.1	2.81833	2017-05-16	00:04:42	-63.0616
169.2	2.82	2017-05-16	00:04:42	-63.0616
169.3	2.82167	2017-05-16	00:04:42	-63.0616
169.4	2.82333	2017-05-16	00:04:42	-63.5577
169.5	2.825	2017-05-16	00:04:42	-63.5577
169.6	2.82667	2017-05-16	00:04:42	-63.5577
169.7	2.82833	2017-05-16	00:04:42	-63.5577
169.8	2.83	2017-05-16	00:04:42	-63.5577
169.9	2.83167	2017-05-16	00:04:42	-63.5577
170	2.83333	2017-05-16	00:04:43	-64.0538
170.1	2.835	2017-05-16	00:04:43	-64.0538
170.2	2.83667	2017-05-16	00:04:43	-64.0538
170.3	2.83833	2017-05-16	00:04:43	-64.0538
170.4	2.84	2017-05-16	00:04:43	-64.0538
170.5	2.84167	2017-05-16	00:04:43	-64.5499
170.6	2.84333	2017-05-16	00:04:43	-64.5499
170.7	2.845	2017-05-16	00:04:43	-64.5499
170.8	2.84667	2017-05-16	00:04:43	-64.5499
170.9	2.84833	2017-05-16	00:04:43	-65.046
171	2.85	2017-05-16	00:04:44	-64.5499
171.1	2.85167	2017-05-16	00:04:44	-64.5499
171.2	2.85333	2017-05-16	00:04:44	-65.046
171.3	2.855	2017-05-16	00:04:44	-65.046
171.4	2.85667	2017-05-16	00:04:44	-65.046
171.5	2.85833	2017-05-16	00:04:44	-65.046
171.6	2.86	2017-05-16	00:04:44	-65.5421
171.7	2.86167	2017-05-16	00:04:44	-64.0538
171.8	2.86333	2017-05-16	00:04:44	-55.6203
171.9	2.865	2017-05-16	00:04:44	-55.6203
172	2.86667	2017-05-16	00:04:45	-55.6203
172.1	2.86833	2017-05-16	00:04:45	-55.6203
172.2	2.87	2017-05-16	00:04:45	-55.6203
172.3	2.87167	2017-05-16	00:04:45	-55.6203
172.4	2.87333	2017-05-16	00:04:45	-55.6203
172.5	2.875	2017-05-16	00:04:45	-55.6203
172.6	2.87667	2017-05-16	00:04:45	-55.6203
172.7	2.87833	2017-05-16	00:04:45	-55.6203
172.8	2.88	2017-05-16	00:04:45	-55.6203
172.9	2.88167	2017-05-16	00:04:45	-56.1164
173	2.88333	2017-05-16	00:04:46	-56.1164
173.1	2.885	2017-05-16	00:04:46	-56.1164
173.2	2.88667	2017-05-16	00:04:46	-57.6047
173.3	2.88833	2017-05-16	00:04:46	-57.6047
173.4	2.89	2017-05-16	00:04:46	-57.6047
173.5	2.89167	2017-05-16	00:04:46	-57.6047
173.6	2.89333	2017-05-16	00:04:46	-57.6047
173.7	2.895	2017-05-16	00:04:46	-57.6047
173.8	2.89667	2017-05-16	00:04:46	-57.6047
173.9	2.89833	2017-05-16	00:04:46	-57.1086
174	2.9	2017-05-16	00:04:47	-56.6125
174.1	2.90167	2017-05-16	00:04:47	-57.1086
174.2	2.90333	2017-05-16	00:04:47	-56.6125
174.3	2.905	2017-05-16	00:04:47	-56.6125
174.4	2.90667	2017-05-16	00:04:47	-56.6125
174.5	2.90833	2017-05-16	00:04:47	-56.6125
174.6	2.91	2017-05-16	00:04:47	-56.6125
174.7	2.91167	2017-05-16	00:04:47	-56.1164
174.8	2.91333	2017-05-16	00:04:47	-56.1164
174.9	2.915	2017-05-16	00:04:47	-55.6203
175	2.91667	2017-05-16	00:04:48	-56.1164
175.1	2.91833	2017-05-16	00:04:48	-56.1164
175.2	2.92	2017-05-16	00:04:48	-56.1164
175.3	2.92167	2017-05-16	00:04:48	-56.1164
175.4	2.92333	2017-05-16	00:04:48	-56.1164
175.5	2.925	2017-05-16	00:04:48	-56.1164
175.6	2.92667	2017-05-16	00:04:48	-56.1164
175.7	2.92833	2017-05-16	00:04:48	-56.1164
175.8	2.93	2017-05-16	00:04:48	-56.1164
175.9	2.93167	2017-05-16	00:04:48	-56.1164
176	2.93333	2017-05-16	00:04:49	-56.1164
176.1	2.935	2017-05-16	00:04:49	-56.1164
176.2	2.93667	2017-05-16	00:04:49	-56.1164
176.3	2.93833	2017-05-16	00:04:49	-56.1164
176.4	2.94	2017-05-16	00:04:49	-56.6125
176.5	2.94167	2017-05-16	00:04:49	-56.6125
176.6	2.94333	2017-05-16	00:04:49	-56.6125
176.7	2.945	2017-05-16	00:04:49	-56.6125
176.8	2.94667	2017-05-16	00:04:49	-56.6125
176.9	2.94833	2017-05-16	00:04:49	-56.6125
177	2.95	2017-05-16	00:04:50	-56.6125
177.1	2.95167	2017-05-16	00:04:50	-56.6125
177.2	2.95333	2017-05-16	00:04:50	-55.1242
177.3	2.955	2017-05-16	00:04:50	-53.1399
177.4	2.95667	2017-05-16	00:04:50	-53.1399
177.5	2.95833	2017-05-16	00:04:50	-53.1399
177.6	2.96	2017-05-16	00:04:50	-53.1399
177.7	2.96167	2017-05-16	00:04:50	-53.1399
177.8	2.96333	2017-05-16	00:04:50	-53.1399
177.9	2.965	2017-05-16	00:04:50	-53.1399
178	2.96667	2017-05-16	00:04:51	-53.1399
178.1	2.96833	2017-05-16	00:04:51	-53.1399
178.2	2.97	2017-05-16	00:04:51	-53.1399
178.3	2.97167	2017-05-16	00:04:51	-53.1399
178.4	2.97333	2017-05-16	00:04:51	-53.1399
178.5	2.975	2017-05-16	00:04:51	-53.1399
178.6	2.97667	2017-05-16	00:04:51	-53.1399
178.7	2.97833	2017-05-16	00:04:51	-53.1399
178.8	2.98	2017-05-16	00:04:51	-53.1399
178.9	2.98167	2017-05-16	00:04:51	-53.1399
179	2.98333	2017-05-16	00:04:52	-53.1399
179.1	2.985	2017-05-16	00:04:52	-53.1399
179.2	2.98667	2017-05-16	00:04:52	-53.1399
179.3	2.98833	2017-05-16	00:04:52	-53.1399
179.4	2.99	2017-05-16	00:04:52	-53.1399
179.5	2.99167	2017-05-16	00:04:52	-53.1399
179.6	2.99333	2017-05-16	00:04:52	-53.1399
179.7	2.995	2017-05-16	00:04:52	-53.1399
179.8	2.99667	2017-05-16	00:04:52	-53.1399
179.9	2.99833	2017-05-16	00:04:52	-53.1399
180	3	2017-05-16	00:04:53	-53.1399
180.1	3.00167	2017-05-16	00:04:53	-53.1399
180.2	3.00333	2017-05-16	00:04:53	-53.1399
180.3	3.005	2017-05-16	00:04:53	-53.1399
180.4	3.00667	2017-05-16	00:04:53	-53.1399
180.5	3.00833	2017-05-16	00:04:53	-53.636
180.6	3.01	2017-05-16	00:04:53	-53.636
180.7	3.01167	2017-05-16	00:04:53	-52.6438
180.8	3.01333	2017-05-16	00:04:53	-52.6438
180.9	3.015	2017-05-16	00:04:53	-52.1477
181	3.01667	2017-05-16	00:04:54	-52.1477
181.1	3.01833	2017-05-16	00:04:54	-52.1477
181.2	3.02	2017-05-16	00:04:54	-52.1477
181.3	3.02167	2017-05-16	00:04:54	-52.1477
181.4	3.02333	2017-05-16	00:04:54	-52.1477
181.5	3.025	2017-05-16	00:04:54	-52.1477
181.6	3.02667	2017-05-16	00:04:54	-52.1477
181.7	3.02833	2017-05-16	00:04:54	-52.1477
181.8	3.03	2017-05-16	00:04:54	-52.1477
181.9	3.03167	2017-05-16	00:04:54	-52.1477
182	3.03333	2017-05-16	00:04:55	-52.6438
182.1	3.035	2017-05-16	00:04:55	-52.6438
182.2	3.03667	2017-05-16	00:04:55	-52.6438
182.3	3.03833	2017-05-16	00:04:55	-52.1477
182.4	3.04	2017-05-16	00:04:55	-52.1477
182.5	3.04167	2017-05-16	00:04:55	-52.6438
182.6	3.04333	2017-05-16	00:04:55	-52.6438
182.7	3.045	2017-05-16	00:04:55	-52.6438
182.8	3.04667	2017-05-16	00:04:55	-52.6438
182.9	3.04833	2017-05-16	00:04:55	-51.1555
183	3.05	2017-05-16	00:04:56	-50.6594
183.1	3.05167	2017-05-16	00:04:56	-50.6594
183.2	3.05333	2017-05-16	00:04:56	-50.6594
183.3	3.055	2017-05-16	00:04:56	-50.6594
183.4	3.05667	2017-05-16	00:04:56	-50.6594
183.5	3.05833	2017-05-16	00:04:56	-50.6594
183.6	3.06	2017-05-16	00:04:56	-50.6594
183.7	3.06167	2017-05-16	00:04:56	-50.6594
183.8	3.06333	2017-05-16	00:04:56	-50.6594
183.9	3.065	2017-05-16	00:04:56	-50.6594
184	3.06667	2017-05-16	00:04:57	-50.6594
184.1	3.06833	2017-05-16	00:04:57	-50.6594
184.2	3.07	2017-05-16	00:04:57	-50.6594
184.3	3.07167	2017-05-16	00:04:57	-50.6594
184.4	3.07333	2017-05-16	00:04:57	-50.6594
184.5	3.075	2017-05-16	00:04:57	-50.6594
184.6	3.07667	2017-05-16	00:04:57	-50.6594
184.7	3.07833	2017-05-16	00:04:57	-50.6594
184.8	3.08	2017-05-16	00:04:57	-50.6594
184.9	3.08167	2017-05-16	00:04:57	-50.6594
185	3.08333	2017-05-16	00:04:58	-50.6594
185.1	3.085	2017-05-16	00:04:58	-50.6594
185.2	3.08667	2017-05-16	00:04:58	-50.6594
185.3	3.08833	2017-05-16	00:04:58	-50.6594
185.4	3.09	2017-05-16	00:04:58	-50.6594
185.5	3.09167	2017-05-16	00:04:58	-50.6594
185.6	3.09333	2017-05-16	00:04:58	-50.6594
185.7	3.095	2017-05-16	00:04:58	-50.6594
185.8	3.09667	2017-05-16	00:04:58	-50.6594
185.9	3.09833	2017-05-16	00:04:58	-50.6594
186	3.1	2017-05-16	00:04:59	-50.6594
186.1	3.10167	2017-05-16	00:04:59	-50.6594
186.2	3.10333	2017-05-16	00:04:59	-50.6594
186.3	3.105	2017-05-16	00:04:59	-50.6594
186.4	3.10667	2017-05-16	00:04:59	-50.6594
186.5	3.10833	2017-05-16	00:04:59	-50.6594
186.6	3.11	2017-05-16	00:04:59	-50.6594
186.7	3.11167	2017-05-16	00:04:59	-50.6594
186.8	3.11333	2017-05-16	00:04:59	-50.6594
186.9	3.115	2017-05-16	00:04:59	-50.6594
187	3.11667	2017-05-16	00:05:00	-50.6594
187.1	3.11833	2017-05-16	00:05:00	-50.6594
187.2	3.12	2017-05-16	00:05:00	-50.6594
187.3	3.12167	2017-05-16	00:05:00	-50.6594
187.4	3.12333	2017-05-16	00:05:00	-51.1555
187.5	3.125	2017-05-16	00:05:00	-50.6594
187.6	3.12667	2017-05-16	00:05:00	-50.6594
187.7	3.12833	2017-05-16	00:05:00	-50.6594
187.8	3.13	2017-05-16	00:05:00	-50.6594
187.9	3.13167	2017-05-16	00:05:00	-51.1555
188	3.13333	2017-05-16	00:05:01	-50.6594
188.1	3.135	2017-05-16	00:05:01	-50.6594
188.2	3.13667	2017-05-16	00:05:01	-50.6594
188.3	3.13833	2017-05-16	00:05:01	-50.1633
188.4	3.14	2017-05-16	00:05:01	-49.6673
188.5	3.14167	2017-05-16	00:05:01	-49.6673
188.6	3.14333	2017-05-16	00:05:01	-49.6673
188.7	3.145	2017-05-16	00:05:01	-49.6673
188.8	3.14667	2017-05-16	00:05:01	-49.6673
188.9	3.14833	2017-05-16	00:05:01	-49.6673
189	3.15	2017-05-16	00:05:02	-49.6673
189.1	3.15167	2017-05-16	00:05:02	-49.6673
189.2	3.15333	2017-05-16	00:05:02	-49.6673
189.3	3.155	2017-05-16	00:05:02	-49.6673
189.4	3.15667	2017-05-16	00:05:02	-49.6673
189.5	3.15833	2017-05-16	00:05:02	-49.6673
189.6	3.16	2017-05-16	00:05:02	-49.6673
189.7	3.16167	2017-05-16	00:05:02	-49.6673
189.8	3.16333	2017-05-16	00:05:02	-49.6673
189.9	3.165	2017-05-16	00:05:02	-49.6673
190	3.16667	2017-05-16	00:05:03	-49.6673
190.1	3.16833	2017-05-16	00:05:03	-49.6673
190.2	3.17	2017-05-16	00:05:03	-49.6673
190.3	3.17167	2017-05-16	00:05:03	-49.6673
190.4	3.17333	2017-05-16	00:05:03	-49.6673
190.5	3.175	2017-05-16	00:05:03	-49.6673
190.6	3.17667	2017-05-16	00:05:03	-49.6673
190.7	3.17833	2017-05-16	00:05:03	-49.6673
190.8	3.18	2017-05-16	00:05:03	-49.6673
190.9	3.18167	2017-05-16	00:05:03	-49.6673
191	3.18333	2017-05-16	00:05:04	-49.6673
191.1	3.185	2017-05-16	00:05:04	-49.6673
191.2	3.18667	2017-05-16	00:05:04	-49.6673
191.3	3.18833	2017-05-16	00:05:04	-49.6673
191.4	3.19	2017-05-16	00:05:04	-49.6673
191.5	3.19167	2017-05-16	00:05:04	-49.6673
191.6	3.19333	2017-05-16	00:05:04	-49.6673
191.7	3.195	2017-05-16	00:05:04	-49.6673
191.8	3.19667	2017-05-16	00:05:04	-49.6673
191.9	3.19833	2017-05-16	00:05:04	-49.6673
192	3.2	2017-05-16	00:05:05	-49.6673
192.1	3.20167	2017-05-16	00:05:05	-49.6673
192.2	3.20333	2017-05-16	00:05:05	-49.6673
192.3	3.205	2017-05-16	00:05:05	-49.6673
192.4	3.20667	2017-05-16	00:05:05	-49.6673
192.5	3.20833	2017-05-16	00:05:05	-49.6673
192.6	3.21	2017-05-16	00:05:05	-49.6673
192.7	3.21167	2017-05-16	00:05:05	-49.6673
192.8	3.21333	2017-05-16	00:05:05	-49.6673
192.9	3.215	2017-05-16	00:05:05	-49.6673
193	3.21667	2017-05-16	00:05:06	-49.6673
193.1	3.21833	2017-05-16	00:05:06	-49.6673
193.2	3.22	2017-05-16	00:05:06	-49.6673
193.3	3.22167	2017-05-16	00:05:06	-49.6673
193.4	3.22333	2017-05-16	00:05:06	-49.6673
193.5	3.225	2017-05-16	00:05:06	-49.6673
193.6	3.22667	2017-05-16	00:05:06	-49.6673
193.7	3.22833	2017-05-16	00:05:06	-49.1712
193.8	3.23	2017-05-16	00:05:06	-49.1712
193.9	3.23167	2017-05-16	00:05:06	-49.1712
194	3.23333	2017-05-16	00:05:07	-49.1712
194.1	3.235	2017-05-16	00:05:07	-49.1712
194.2	3.23667	2017-05-16	00:05:07	-49.1712
194.3	3.23833	2017-05-16	00:05:07	-49.1712
194.4	3.24	2017-05-16	00:05:07	-49.1712
194.5	3.24167	2017-05-16	00:05:07	-49.1712
194.6	3.24333	2017-05-16	00:05:07	-49.1712
194.7	3.245	2017-05-16	00:05:07	-49.1712
194.8	3.24667	2017-05-16	00:05:07	-49.1712
194.9	3.24833	2017-05-16	00:05:07	-49.1712
195	3.25	2017-05-16	00:05:08	-49.1712
195.1	3.25167	2017-05-16	00:05:08	-49.1712
195.2	3.25333	2017-05-16	00:05:08	-49.1712
195.3	3.255	2017-05-16	00:05:08	-49.1712
195.4	3.25667	2017-05-16	00:05:08	-49.1712
195.5	3.25833	2017-05-16	00:05:08	-49.1712
195.6	3.26	2017-05-16	00:05:08	-49.1712
195.7	3.26167	2017-05-16	00:05:08	-49.1712
195.8	3.26333	2017-05-16	00:05:08	-49.1712
195.9	3.265	2017-05-16	00:05:08	-49.1712
196	3.26667	2017-05-16	00:05:09	-49.1712
196.1	3.26833	2017-05-16	00:05:09	-49.1712
196.2	3.27	2017-05-16	00:05:09	-49.1712
196.3	3.27167	2017-05-16	00:05:09	-49.1712
196.4	3.27333	2017-05-16	00:05:09	-49.1712
196.5	3.275	2017-05-16	00:05:09	-49.1712
196.6	3.27667	2017-05-16	00:05:09	-49.1712
196.7	3.27833	2017-05-16	00:05:09	-49.1712
196.8	3.28	2017-05-16	00:05:09	-49.1712
196.9	3.28167	2017-05-16	00:05:09	-49.1712
197	3.28333	2017-05-16	00:05:10	-49.1712
197.1	3.285	2017-05-16	00:05:10	-49.1712
197.2	3.28667	2017-05-16	00:05:10	-49.1712
197.3	3.28833	2017-05-16	00:05:10	-49.1712
197.4	3.29	2017-05-16	00:05:10	-49.1712
197.5	3.29167	2017-05-16	00:05:10	-49.1712
197.6	3.29333	2017-05-16	00:05:10	-49.1712
197.7	3.295	2017-05-16	00:05:10	-49.1712
197.8	3.29667	2017-05-16	00:05:10	-49.1712
197.9	3.29833	2017-05-16	00:05:10	-49.1712
198	3.3	2017-05-16	00:05:11	-49.1712
198.1	3.30167	2017-05-16	00:05:11	-48.6751
198.2	3.30333	2017-05-16	00:05:11	-49.1712
198.3	3.305	2017-05-16	00:05:11	-49.1712
198.4	3.30667	2017-05-16	00:05:11	-48.6751
198.5	3.30833	2017-05-16	00:05:11	-49.1712
198.6	3.31	2017-05-16	00:05:11	-49.1712
198.7	3.31167	2017-05-16	00:05:11	-48.6751
198.8	3.31333	2017-05-16	00:05:11	-49.1712
198.9	3.315	2017-05-16	00:05:11	-48.6751
199	3.31667	2017-05-16	00:05:12	-49.1712
199.1	3.31833	2017-05-16	00:05:12	-49.1712
199.2	3.32	2017-05-16	00:05:12	-48.6751
199.3	3.32167	2017-05-16	00:05:12	-48.6751
199.4	3.32333	2017-05-16	00:05:12	-48.6751
199.5	3.325	2017-05-16	00:05:12	-49.1712
199.6	3.32667	2017-05-16	00:05:12	-49.1712
199.7	3.32833	2017-05-16	00:05:12	-49.1712
199.8	3.33	2017-05-16	00:05:12	-49.1712
[truncated: 35,492 more rows]

## Sheet: 35% run 3
Relative Time		Date	Time Stamp UTC	bars	Chn 1 Events
0	0	2017-05-16	16:47:38	-82.409
0.1	0.00166667	2017-05-16	16:47:38	-81.9129
0.2	0.00333333	2017-05-16	16:47:38	-81.9129
0.3	0.005	2017-05-16	16:47:38	-81.9129
0.4	0.00666667	2017-05-16	16:47:38	-81.9129
0.5	0.00833333	2017-05-16	16:47:38	-81.9129
0.6	0.01	2017-05-16	16:47:38	-81.9129
0.7	0.0116667	2017-05-16	16:47:38	-81.9129
0.8	0.0133333	2017-05-16	16:47:38	-81.9129
0.9	0.015	2017-05-16	16:47:38	-81.9129
1	0.0166667	2017-05-16	16:47:39	-81.9129
1.1	0.0183333	2017-05-16	16:47:39	-81.9129
1.2	0.02	2017-05-16	16:47:39	-81.9129
1.3	0.0216667	2017-05-16	16:47:39	-81.9129
1.4	0.0233333	2017-05-16	16:47:39	-81.9129
1.5	0.025	2017-05-16	16:47:39	-81.9129
1.6	0.0266667	2017-05-16	16:47:39	-81.9129
1.7	0.0283333	2017-05-16	16:47:39	-81.9129
1.8	0.03	2017-05-16	16:47:39	-81.9129
1.9	0.0316667	2017-05-16	16:47:39	-81.9129
2	0.0333333	2017-05-16	16:47:40	-81.9129
2.1	0.035	2017-05-16	16:47:40	-81.9129
2.2	0.0366667	2017-05-16	16:47:40	-81.9129
2.3	0.0383333	2017-05-16	16:47:40	-81.9129
2.4	0.04	2017-05-16	16:47:40	-81.9129
2.5	0.0416667	2017-05-16	16:47:40	-81.9129
2.6	0.0433333	2017-05-16	16:47:40	-81.9129
2.7	0.045	2017-05-16	16:47:40	-81.9129
2.8	0.0466667	2017-05-16	16:47:40	-81.9129
2.9	0.0483333	2017-05-16	16:47:40	-81.9129
3	0.05	2017-05-16	16:47:41	-81.9129
3.1	0.0516667	2017-05-16	16:47:41	-81.9129
3.2	0.0533333	2017-05-16	16:47:41	-81.9129
3.3	0.055	2017-05-16	16:47:41	-81.9129
3.4	0.0566667	2017-05-16	16:47:41	-81.9129
3.5	0.0583333	2017-05-16	16:47:41	-81.9129
3.6	0.06	2017-05-16	16:47:41	-81.9129
3.7	0.0616667	2017-05-16	16:47:41	-81.9129
3.8	0.0633333	2017-05-16	16:47:41	-81.9129
3.9	0.065	2017-05-16	16:47:41	-81.9129
4	0.0666667	2017-05-16	16:47:42	-81.9129
4.1	0.0683333	2017-05-16	16:47:42	-81.9129
4.2	0.07	2017-05-16	16:47:42	-81.9129
4.3	0.0716667	2017-05-16	16:47:42	-81.9129
4.4	0.0733333	2017-05-16	16:47:42	-81.9129
4.5	0.075	2017-05-16	16:47:42	-81.9129
4.6	0.0766667	2017-05-16	16:47:42	-81.9129
4.7	0.0783333	2017-05-16	16:47:42	-81.9129
4.8	0.08	2017-05-16	16:47:42	-81.9129
4.9	0.0816667	2017-05-16	16:47:42	-81.9129
5	0.0833333	2017-05-16	16:47:43	-81.9129
5.1	0.085	2017-05-16	16:47:43	-81.9129
5.2	0.0866667	2017-05-16	16:47:43	-81.9129
5.3	0.0883333	2017-05-16	16:47:43	-81.9129
5.4	0.09	2017-05-16	16:47:43	-81.9129
5.5	0.0916667	2017-05-16	16:47:43	-81.9129
5.6	0.0933333	2017-05-16	16:47:43	-81.9129
5.7	0.095	2017-05-16	16:47:43	-81.9129
5.8	0.0966667	2017-05-16	16:47:43	-81.9129
5.9	0.0983333	2017-05-16	16:47:43	-81.9129
6	0.1	2017-05-16	16:47:44	-81.9129
6.1	0.101667	2017-05-16	16:47:44	-81.9129
6.2	0.103333	2017-05-16	16:47:44	-81.9129
6.3	0.105	2017-05-16	16:47:44	-81.9129
6.4	0.106667	2017-05-16	16:47:44	-81.9129
6.5	0.108333	2017-05-16	16:47:44	-81.9129
6.6	0.11	2017-05-16	16:47:44	-81.9129
6.7	0.111667	2017-05-16	16:47:44	-81.9129
6.8	0.113333	2017-05-16	16:47:44	-81.9129
6.9	0.115	2017-05-16	16:47:44	-81.9129
7	0.116667	2017-05-16	16:47:45	-81.9129
7.1	0.118333	2017-05-16	16:47:45	-81.9129
7.2	0.12	2017-05-16	16:47:45	-81.9129
7.3	0.121667	2017-05-16	16:47:45	-81.9129
7.4	0.123333	2017-05-16	16:47:45	-81.9129
7.5	0.125	2017-05-16	16:47:45	-81.9129
7.6	0.126667	2017-05-16	16:47:45	-81.9129
7.7	0.128333	2017-05-16	16:47:45	-81.9129
7.8	0.13	2017-05-16	16:47:45	-81.9129
7.9	0.131667	2017-05-16	16:47:45	-81.9129
8	0.133333	2017-05-16	16:47:46	-81.4168
8.1	0.135	2017-05-16	16:47:46	-81.9129
8.2	0.136667	2017-05-16	16:47:46	-81.4168
8.3	0.138333	2017-05-16	16:47:46	-81.4168
8.4	0.14	2017-05-16	16:47:46	-81.4168
8.5	0.141667	2017-05-16	16:47:46	-81.9129
8.6	0.143333	2017-05-16	16:47:46	-81.4168
8.7	0.145	2017-05-16	16:47:46	-81.4168
8.8	0.146667	2017-05-16	16:47:46	-81.9129
8.9	0.148333	2017-05-16	16:47:46	-81.9129
9	0.15	2017-05-16	16:47:47	-81.4168
9.1	0.151667	2017-05-16	16:47:47	-81.4168
9.2	0.153333	2017-05-16	16:47:47	-81.4168
9.3	0.155	2017-05-16	16:47:47	-81.4168
9.4	0.156667	2017-05-16	16:47:47	-81.4168
9.5	0.158333	2017-05-16	16:47:47	-81.4168
9.6	0.16	2017-05-16	16:47:47	-81.4168
9.7	0.161667	2017-05-16	16:47:47	-81.4168
9.8	0.163333	2017-05-16	16:47:47	-80.9208
9.9	0.165	2017-05-16	16:47:47	-80.9208
10	0.166667	2017-05-16	16:47:48	-80.9208
10.1	0.168333	2017-05-16	16:47:48	-80.9208
10.2	0.17	2017-05-16	16:47:48	-80.9208
10.3	0.171667	2017-05-16	16:47:48	-80.9208
10.4	0.173333	2017-05-16	16:47:48	-80.9208
10.5	0.175	2017-05-16	16:47:48	-80.4247
10.6	0.176667	2017-05-16	16:47:48	-80.4247
10.7	0.178333	2017-05-16	16:47:48	-80.4247
10.8	0.18	2017-05-16	16:47:48	-80.4247
10.9	0.181667	2017-05-16	16:47:48	-80.9208
11	0.183333	2017-05-16	16:47:49	-80.9208
11.1	0.185	2017-05-16	16:47:49	-80.9208
11.2	0.186667	2017-05-16	16:47:49	-80.9208
11.3	0.188333	2017-05-16	16:47:49	-80.9208
11.4	0.19	2017-05-16	16:47:49	-80.9208
11.5	0.191667	2017-05-16	16:47:49	-80.9208
11.6	0.193333	2017-05-16	16:47:49	-81.4168
11.7	0.195	2017-05-16	16:47:49	-81.4168
11.8	0.196667	2017-05-16	16:47:49	-81.4168
11.9	0.198333	2017-05-16	16:47:49	-81.9129
12	0.2	2017-05-16	16:47:50	-81.9129
12.1	0.201667	2017-05-16	16:47:50	-81.9129
12.2	0.203333	2017-05-16	16:47:50	-82.409
12.3	0.205	2017-05-16	16:47:50	-82.409
12.4	0.206667	2017-05-16	16:47:50	-82.409
12.5	0.208333	2017-05-16	16:47:50	-82.9051
12.6	0.21	2017-05-16	16:47:50	-82.9051
12.7	0.211667	2017-05-16	16:47:50	-82.9051
12.8	0.213333	2017-05-16	16:47:50	-83.4012
12.9	0.215	2017-05-16	16:47:50	-83.4012
13	0.216667	2017-05-16	16:47:51	-83.8973
13.1	0.218333	2017-05-16	16:47:51	-83.8973
13.2	0.22	2017-05-16	16:47:51	-84.3934
13.3	0.221667	2017-05-16	16:47:51	-84.3934
13.4	0.223333	2017-05-16	16:47:51	-84.8895
13.5	0.225	2017-05-16	16:47:51	-84.8895
13.6	0.226667	2017-05-16	16:47:51	-84.8895
13.7	0.228333	2017-05-16	16:47:51	-85.3855
13.8	0.23	2017-05-16	16:47:51	-85.8816
13.9	0.231667	2017-05-16	16:47:51	-85.8816
14	0.233333	2017-05-16	16:47:52	-86.3777
14.1	0.235	2017-05-16	16:47:52	-86.3777
14.2	0.236667	2017-05-16	16:47:52	-86.8738
14.3	0.238333	2017-05-16	16:47:52	-86.8738
14.4	0.24	2017-05-16	16:47:52	-87.3699
14.5	0.241667	2017-05-16	16:47:52	-87.866
14.6	0.243333	2017-05-16	16:47:52	-87.866
14.7	0.245	2017-05-16	16:47:52	-88.3621
14.8	0.246667	2017-05-16	16:47:52	-88.8582
14.9	0.248333	2017-05-16	16:47:52	-88.8582
15	0.25	2017-05-16	16:47:53	-89.3542
15.1	0.251667	2017-05-16	16:47:53	-89.8503
15.2	0.253333	2017-05-16	16:47:53	-90.3464
15.3	0.255	2017-05-16	16:47:53	-90.3464
15.4	0.256667	2017-05-16	16:47:53	-90.8425
15.5	0.258333	2017-05-16	16:47:53	-91.3386
15.6	0.26	2017-05-16	16:47:53	-91.3386
15.7	0.261667	2017-05-16	16:47:53	-91.8347
15.8	0.263333	2017-05-16	16:47:53	-92.3308
15.9	0.265	2017-05-16	16:47:53	-92.8269
16	0.266667	2017-05-16	16:47:54	-92.8269
16.1	0.268333	2017-05-16	16:47:54	-93.3229
16.2	0.27	2017-05-16	16:47:54	-93.819
16.3	0.271667	2017-05-16	16:47:54	-93.819
16.4	0.273333	2017-05-16	16:47:54	-94.3151
16.5	0.275	2017-05-16	16:47:54	-94.8112
16.6	0.276667	2017-05-16	16:47:54	-95.3073
16.7	0.278333	2017-05-16	16:47:54	-95.3073
16.8	0.28	2017-05-16	16:47:54	-95.8034
16.9	0.281667	2017-05-16	16:47:54	-96.2995
17	0.283333	2017-05-16	16:47:55	-96.2995
17.1	0.285	2017-05-16	16:47:55	-96.7956
17.2	0.286667	2017-05-16	16:47:55	-97.2916
17.3	0.288333	2017-05-16	16:47:55	-97.2916
17.4	0.29	2017-05-16	16:47:55	-97.7877
17.5	0.291667	2017-05-16	16:47:55	-98.2838
17.6	0.293333	2017-05-16	16:47:55	-98.2838
17.7	0.295	2017-05-16	16:47:55	-98.2838
17.8	0.296667	2017-05-16	16:47:55	-98.7799
17.9	0.298333	2017-05-16	16:47:55	-98.7799
18	0.3	2017-05-16	16:47:56	-98.7799
18.1	0.301667	2017-05-16	16:47:56	-98.7799
18.2	0.303333	2017-05-16	16:47:56	-99.276
18.3	0.305	2017-05-16	16:47:56	-99.276
18.4	0.306667	2017-05-16	16:47:56	-99.276
18.5	0.308333	2017-05-16	16:47:56	-99.276
18.6	0.31	2017-05-16	16:47:56	-99.276
18.7	0.311667	2017-05-16	16:47:56	-99.276
18.8	0.313333	2017-05-16	16:47:56	-99.276
18.9	0.315	2017-05-16	16:47:56	-99.276
19	0.316667	2017-05-16	16:47:57	-99.276
19.1	0.318333	2017-05-16	16:47:57	-99.276
19.2	0.32	2017-05-16	16:47:57	-99.276
19.3	0.321667	2017-05-16	16:47:57	-99.276
19.4	0.323333	2017-05-16	16:47:57	-99.276
19.5	0.325	2017-05-16	16:47:57	-98.7799
19.6	0.326667	2017-05-16	16:47:57	-98.7799
19.7	0.328333	2017-05-16	16:47:57	-98.7799
19.8	0.33	2017-05-16	16:47:57	-98.7799
19.9	0.331667	2017-05-16	16:47:57	-99.276
20	0.333333	2017-05-16	16:47:58	-98.7799
20.1	0.335	2017-05-16	16:47:58	-98.7799
20.2	0.336667	2017-05-16	16:47:58	-98.7799
20.3	0.338333	2017-05-16	16:47:58	-98.7799
20.4	0.34	2017-05-16	16:47:58	-98.7799
20.5	0.341667	2017-05-16	16:47:58	-98.7799
20.6	0.343333	2017-05-16	16:47:58	-98.7799
20.7	0.345	2017-05-16	16:47:58	-98.7799
20.8	0.346667	2017-05-16	16:47:58	-98.7799
20.9	0.348333	2017-05-16	16:47:58	-98.7799
21	0.35	2017-05-16	16:47:59	-98.7799
21.1	0.351667	2017-05-16	16:47:59	-98.7799
21.2	0.353333	2017-05-16	16:47:59	-98.7799
21.3	0.355	2017-05-16	16:47:59	-98.7799
21.4	0.356667	2017-05-16	16:47:59	-98.7799
21.5	0.358333	2017-05-16	16:47:59	-98.7799
21.6	0.36	2017-05-16	16:47:59	-98.2838
21.7	0.361667	2017-05-16	16:47:59	-98.2838
21.8	0.363333	2017-05-16	16:47:59	-98.2838
21.9	0.365	2017-05-16	16:47:59	-98.2838
22	0.366667	2017-05-16	16:48:00	-98.2838
22.1	0.368333	2017-05-16	16:48:00	-98.2838
22.2	0.37	2017-05-16	16:48:00	-98.2838
22.3	0.371667	2017-05-16	16:48:00	-98.2838
22.4	0.373333	2017-05-16	16:48:00	-98.2838
22.5	0.375	2017-05-16	16:48:00	-98.2838
22.6	0.376667	2017-05-16	16:48:00	-98.2838
22.7	0.378333	2017-05-16	16:48:00	-98.2838
22.8	0.38	2017-05-16	16:48:00	-97.7877
22.9	0.381667	2017-05-16	16:48:00	-97.7877
23	0.383333	2017-05-16	16:48:01	-97.7877
23.1	0.385	2017-05-16	16:48:01	-97.7877
23.2	0.386667	2017-05-16	16:48:01	-97.7877
23.3	0.388333	2017-05-16	16:48:01	-97.7877
23.4	0.39	2017-05-16	16:48:01	-97.7877
23.5	0.391667	2017-05-16	16:48:01	-97.7877
23.6	0.393333	2017-05-16	16:48:01	-97.7877
23.7	0.395	2017-05-16	16:48:01	-97.7877
23.8	0.396667	2017-05-16	16:48:01	-97.7877
23.9	0.398333	2017-05-16	16:48:01	-97.7877
24	0.4	2017-05-16	16:48:02	-97.7877
24.1	0.401667	2017-05-16	16:48:02	-97.7877
24.2	0.403333	2017-05-16	16:48:02	-97.7877
24.3	0.405	2017-05-16	16:48:02	-97.7877
24.4	0.406667	2017-05-16	16:48:02	-97.2916
24.5	0.408333	2017-05-16	16:48:02	-97.2916
24.6	0.41	2017-05-16	16:48:02	-97.2916
24.7	0.411667	2017-05-16	16:48:02	-97.2916
24.8	0.413333	2017-05-16	16:48:02	-97.2916
24.9	0.415	2017-05-16	16:48:02	-97.2916
25	0.416667	2017-05-16	16:48:03	-97.2916
25.1	0.418333	2017-05-16	16:48:03	-97.2916
25.2	0.42	2017-05-16	16:48:03	-97.2916
25.3	0.421667	2017-05-16	16:48:03	-97.2916
25.4	0.423333	2017-05-16	16:48:03	-96.7956
25.5	0.425	2017-05-16	16:48:03	-97.2916
25.6	0.426667	2017-05-16	16:48:03	-96.7956
25.7	0.428333	2017-05-16	16:48:03	-96.7956
25.8	0.43	2017-05-16	16:48:03	-96.7956
25.9	0.431667	2017-05-16	16:48:03	-96.7956
26	0.433333	2017-05-16	16:48:04	-96.7956
26.1	0.435	2017-05-16	16:48:04	-96.7956
26.2	0.436667	2017-05-16	16:48:04	-96.7956
26.3	0.438333	2017-05-16	16:48:04	-96.7956
26.4	0.44	2017-05-16	16:48:04	-96.7956
26.5	0.441667	2017-05-16	16:48:04	-96.7956
26.6	0.443333	2017-05-16	16:48:04	-96.7956
26.7	0.445	2017-05-16	16:48:04	-96.7956
26.8	0.446667	2017-05-16	16:48:04	-96.2995
26.9	0.448333	2017-05-16	16:48:04	-96.7956
27	0.45	2017-05-16	16:48:05	-96.2995
27.1	0.451667	2017-05-16	16:48:05	-96.2995
27.2	0.453333	2017-05-16	16:48:05	-96.2995
27.3	0.455	2017-05-16	16:48:05	-96.2995
27.4	0.456667	2017-05-16	16:48:05	-96.2995
27.5	0.458333	2017-05-16	16:48:05	-96.2995
27.6	0.46	2017-05-16	16:48:05	-96.2995
27.7	0.461667	2017-05-16	16:48:05	-96.2995
27.8	0.463333	2017-05-16	16:48:05	-96.2995
27.9	0.465	2017-05-16	16:48:05	-96.2995
28	0.466667	2017-05-16	16:48:06	-96.2995
28.1	0.468333	2017-05-16	16:48:06	-96.2995
28.2	0.47	2017-05-16	16:48:06	-95.8034
28.3	0.471667	2017-05-16	16:48:06	-95.8034
28.4	0.473333	2017-05-16	16:48:06	-95.8034
28.5	0.475	2017-05-16	16:48:06	-95.8034
28.6	0.476667	2017-05-16	16:48:06	-95.8034
28.7	0.478333	2017-05-16	16:48:06	-95.8034
28.8	0.48	2017-05-16	16:48:06	-95.8034
28.9	0.481667	2017-05-16	16:48:06	-95.8034
29	0.483333	2017-05-16	16:48:07	-95.8034
29.1	0.485	2017-05-16	16:48:07	-95.8034
29.2	0.486667	2017-05-16	16:48:07	-95.3073
29.3	0.488333	2017-05-16	16:48:07	-95.3073
29.4	0.49	2017-05-16	16:48:07	-95.8034
29.5	0.491667	2017-05-16	16:48:07	-95.8034
29.6	0.493333	2017-05-16	16:48:07	-95.3073
29.7	0.495	2017-05-16	16:48:07	-95.3073
29.8	0.496667	2017-05-16	16:48:07	-95.3073
29.9	0.498333	2017-05-16	16:48:07	-95.3073
30	0.5	2017-05-16	16:48:08	-95.3073
30.1	0.501667	2017-05-16	16:48:08	-95.3073
30.2	0.503333	2017-05-16	16:48:08	-95.3073
30.3	0.505	2017-05-16	16:48:08	-95.3073
30.4	0.506667	2017-05-16	16:48:08	-95.3073
30.5	0.508333	2017-05-16	16:48:08	-95.3073
30.6	0.51	2017-05-16	16:48:08	-95.3073
30.7	0.511667	2017-05-16	16:48:08	-95.3073
30.8	0.513333	2017-05-16	16:48:08	-95.3073
30.9	0.515	2017-05-16	16:48:08	-94.8112
31	0.516667	2017-05-16	16:48:09	-95.3073
31.1	0.518333	2017-05-16	16:48:09	-94.8112
31.2	0.52	2017-05-16	16:48:09	-95.3073
31.3	0.521667	2017-05-16	16:48:09	-94.8112
31.4	0.523333	2017-05-16	16:48:09	-94.8112
31.5	0.525	2017-05-16	16:48:09	-94.8112
31.6	0.526667	2017-05-16	16:48:09	-94.8112
31.7	0.528333	2017-05-16	16:48:09	-94.8112
31.8	0.53	2017-05-16	16:48:09	-94.8112
31.9	0.531667	2017-05-16	16:48:09	-94.8112
32	0.533333	2017-05-16	16:48:10	-94.8112
32.1	0.535	2017-05-16	16:48:10	-94.8112
32.2	0.536667	2017-05-16	16:48:10	-94.8112
32.3	0.538333	2017-05-16	16:48:10	-94.8112
32.4	0.54	2017-05-16	16:48:10	-94.8112
32.5	0.541667	2017-05-16	16:48:10	-94.3151
32.6	0.543333	2017-05-16	16:48:10	-94.3151
32.7	0.545	2017-05-16	16:48:10	-94.3151
32.8	0.546667	2017-05-16	16:48:10	-94.3151
32.9	0.548333	2017-05-16	16:48:10	-94.3151
33	0.55	2017-05-16	16:48:11	-94.3151
33.1	0.551667	2017-05-16	16:48:11	-94.3151
33.2	0.553333	2017-05-16	16:48:11	-94.3151
33.3	0.555	2017-05-16	16:48:11	-94.3151
33.4	0.556667	2017-05-16	16:48:11	-94.3151
33.5	0.558333	2017-05-16	16:48:11	-94.3151
33.6	0.56	2017-05-16	16:48:11	-94.3151
33.7	0.561667	2017-05-16	16:48:11	-94.3151
33.8	0.563333	2017-05-16	16:48:11	-93.819
33.9	0.565	2017-05-16	16:48:11	-94.3151
34	0.566667	2017-05-16	16:48:12	-94.3151
34.1	0.568333	2017-05-16	16:48:12	-93.819
34.2	0.57	2017-05-16	16:48:12	-93.819
34.3	0.571667	2017-05-16	16:48:12	-93.819
34.4	0.573333	2017-05-16	16:48:12	-93.819
34.5	0.575	2017-05-16	16:48:12	-93.819
34.6	0.576667	2017-05-16	16:48:12	-93.819
34.7	0.578333	2017-05-16	16:48:12	-93.819
34.8	0.58	2017-05-16	16:48:12	-93.819
34.9	0.581667	2017-05-16	16:48:12	-93.819
35	0.583333	2017-05-16	16:48:13	-93.819
35.1	0.585	2017-05-16	16:48:13	-93.819
35.2	0.586667	2017-05-16	16:48:13	-93.819
35.3	0.588333	2017-05-16	16:48:13	-93.819
35.4	0.59	2017-05-16	16:48:13	-93.819
35.5	0.591667	2017-05-16	16:48:13	-93.819
35.6	0.593333	2017-05-16	16:48:13	-93.3229
35.7	0.595	2017-05-16	16:48:13	-93.3229
35.8	0.596667	2017-05-16	16:48:13	-93.3229
35.9	0.598333	2017-05-16	16:48:13	-93.3229
36	0.6	2017-05-16	16:48:14	-93.3229
36.1	0.601667	2017-05-16	16:48:14	-93.3229
36.2	0.603333	2017-05-16	16:48:14	-93.3229
36.3	0.605	2017-05-16	16:48:14	-93.3229
36.4	0.606667	2017-05-16	16:48:14	-93.3229
36.5	0.608333	2017-05-16	16:48:14	-93.3229
36.6	0.61	2017-05-16	16:48:14	-93.3229
36.7	0.611667	2017-05-16	16:48:14	-93.3229
36.8	0.613333	2017-05-16	16:48:14	-93.3229
36.9	0.615	2017-05-16	16:48:14	-93.3229
37	0.616667	2017-05-16	16:48:15	-93.3229
37.1	0.618333	2017-05-16	16:48:15	-93.3229
37.2	0.62	2017-05-16	16:48:15	-93.3229
37.3	0.621667	2017-05-16	16:48:15	-93.3229
37.4	0.623333	2017-05-16	16:48:15	-92.8269
37.5	0.625	2017-05-16	16:48:15	-92.8269
37.6	0.626667	2017-05-16	16:48:15	-92.8269
37.7	0.628333	2017-05-16	16:48:15	-92.8269
37.8	0.63	2017-05-16	16:48:15	-92.8269
37.9	0.631667	2017-05-16	16:48:15	-92.8269
38	0.633333	2017-05-16	16:48:16	-92.8269
38.1	0.635	2017-05-16	16:48:16	-92.8269
38.2	0.636667	2017-05-16	16:48:16	-92.8269
38.3	0.638333	2017-05-16	16:48:16	-92.8269
38.4	0.64	2017-05-16	16:48:16	-92.8269
38.5	0.641667	2017-05-16	16:48:16	-92.8269
38.6	0.643333	2017-05-16	16:48:16	-92.8269
38.7	0.645	2017-05-16	16:48:16	-92.8269
38.8	0.646667	2017-05-16	16:48:16	-92.8269
38.9	0.648333	2017-05-16	16:48:16	-92.8269
39	0.65	2017-05-16	16:48:17	-92.8269
39.1	0.651667	2017-05-16	16:48:17	-92.3308
39.2	0.653333	2017-05-16	16:48:17	-92.3308
39.3	0.655	2017-05-16	16:48:17	-92.3308
39.4	0.656667	2017-05-16	16:48:17	-92.3308
39.5	0.658333	2017-05-16	16:48:17	-92.3308
39.6	0.66	2017-05-16	16:48:17	-92.3308
39.7	0.661667	2017-05-16	16:48:17	-92.3308
39.8	0.663333	2017-05-16	16:48:17	-92.3308
39.9	0.665	2017-05-16	16:48:17	-92.3308
40	0.666667	2017-05-16	16:48:18	-92.3308
40.1	0.668333	2017-05-16	16:48:18	-92.3308
40.2	0.67	2017-05-16	16:48:18	-92.3308
40.3	0.671667	2017-05-16	16:48:18	-92.3308
40.4	0.673333	2017-05-16	16:48:18	-91.8347
40.5	0.675	2017-05-16	16:48:18	-91.8347
40.6	0.676667	2017-05-16	16:48:18	-91.8347
40.7	0.678333	2017-05-16	16:48:18	-91.8347
40.8	0.68	2017-05-16	16:48:18	-91.8347
40.9	0.681667	2017-05-16	16:48:18	-91.8347
41	0.683333	2017-05-16	16:48:19	-91.8347
41.1	0.685	2017-05-16	16:48:19	-91.8347
41.2	0.686667	2017-05-16	16:48:19	-91.8347
41.3	0.688333	2017-05-16	16:48:19	-91.8347
41.4	0.69	2017-05-16	16:48:19	-91.8347
41.5	0.691667	2017-05-16	16:48:19	-91.8347
41.6	0.693333	2017-05-16	16:48:19	-91.8347
41.7	0.695	2017-05-16	16:48:19	-91.8347
41.8	0.696667	2017-05-16	16:48:19	-91.8347
41.9	0.698333	2017-05-16	16:48:19	-91.8347
42	0.7	2017-05-16	16:48:20	-91.8347
42.1	0.701667	2017-05-16	16:48:20	-91.8347
42.2	0.703333	2017-05-16	16:48:20	-91.8347
42.3	0.705	2017-05-16	16:48:20	-91.3386
42.4	0.706667	2017-05-16	16:48:20	-91.3386
42.5	0.708333	2017-05-16	16:48:20	-91.3386
42.6	0.71	2017-05-16	16:48:20	-91.3386
42.7	0.711667	2017-05-16	16:48:20	-91.3386
42.8	0.713333	2017-05-16	16:48:20	-91.3386
42.9	0.715	2017-05-16	16:48:20	-91.3386
43	0.716667	2017-05-16	16:48:21	-91.3386
43.1	0.718333	2017-05-16	16:48:21	-91.3386
43.2	0.72	2017-05-16	16:48:21	-91.3386
43.3	0.721667	2017-05-16	16:48:21	-91.3386
43.4	0.723333	2017-05-16	16:48:21	-91.3386
43.5	0.725	2017-05-16	16:48:21	-91.3386
43.6	0.726667	2017-05-16	16:48:21	-90.8425
43.7	0.728333	2017-05-16	16:48:21	-90.8425
43.8	0.73	2017-05-16	16:48:21	-90.8425
43.9	0.731667	2017-05-16	16:48:21	-90.8425
44	0.733333	2017-05-16	16:48:22	-90.8425
44.1	0.735	2017-05-16	16:48:22	-90.8425
44.2	0.736667	2017-05-16	16:48:22	-90.8425
44.3	0.738333	2017-05-16	16:48:22	-90.8425
44.4	0.74	2017-05-16	16:48:22	-90.8425
44.5	0.741667	2017-05-16	16:48:22	-90.8425
44.6	0.743333	2017-05-16	16:48:22	-90.8425
44.7	0.745	2017-05-16	16:48:22	-90.8425
44.8	0.746667	2017-05-16	16:48:22	-90.8425
44.9	0.748333	2017-05-16	16:48:22	-90.8425
45	0.75	2017-05-16	16:48:23	-90.8425
45.1	0.751667	2017-05-16	16:48:23	-90.8425
45.2	0.753333	2017-05-16	16:48:23	-90.8425
45.3	0.755	2017-05-16	16:48:23	-90.8425
45.4	0.756667	2017-05-16	16:48:23	-90.3464
45.5	0.758333	2017-05-16	16:48:23	-90.3464
45.6	0.76	2017-05-16	16:48:23	-90.8425
45.7	0.761667	2017-05-16	16:48:23	-90.8425
45.8	0.763333	2017-05-16	16:48:23	-90.3464
45.9	0.765	2017-05-16	16:48:23	-90.3464
46	0.766667	2017-05-16	16:48:24	-90.3464
46.1	0.768333	2017-05-16	16:48:24	-90.3464
46.2	0.77	2017-05-16	16:48:24	-90.3464
46.3	0.771667	2017-05-16	16:48:24	-90.3464
46.4	0.773333	2017-05-16	16:48:24	-90.3464
46.5	0.775	2017-05-16	16:48:24	-90.3464
46.6	0.776667	2017-05-16	16:48:24	-90.3464
46.7	0.778333	2017-05-16	16:48:24	-90.3464
46.8	0.78	2017-05-16	16:48:24	-90.3464
46.9	0.781667	2017-05-16	16:48:24	-89.8503
47	0.783333	2017-05-16	16:48:25	-89.8503
47.1	0.785	2017-05-16	16:48:25	-89.8503
47.2	0.786667	2017-05-16	16:48:25	-89.8503
47.3	0.788333	2017-05-16	16:48:25	-89.8503
47.4	0.79	2017-05-16	16:48:25	-89.8503
47.5	0.791667	2017-05-16	16:48:25	-89.8503
47.6	0.793333	2017-05-16	16:48:25	-89.8503
47.7	0.795	2017-05-16	16:48:25	-89.8503
47.8	0.796667	2017-05-16	16:48:25	-89.8503
47.9	0.798333	2017-05-16	16:48:25	-89.8503
48	0.8	2017-05-16	16:48:26	-89.8503
48.1	0.801667	2017-05-16	16:48:26	-89.8503
48.2	0.803333	2017-05-16	16:48:26	-89.8503
48.3	0.805	2017-05-16	16:48:26	-89.8503
48.4	0.806667	2017-05-16	16:48:26	-89.8503
48.5	0.808333	2017-05-16	16:48:26	-89.8503
48.6	0.81	2017-05-16	16:48:26	-89.8503
48.7	0.811667	2017-05-16	16:48:26	-89.8503
48.8	0.813333	2017-05-16	16:48:26	-89.8503
48.9	0.815	2017-05-16	16:48:26	-89.8503
49	0.816667	2017-05-16	16:48:27	-89.3542
49.1	0.818333	2017-05-16	16:48:27	-89.8503
49.2	0.82	2017-05-16	16:48:27	-89.3542
49.3	0.821667	2017-05-16	16:48:27	-89.3542
49.4	0.823333	2017-05-16	16:48:27	-89.3542
49.5	0.825	2017-05-16	16:48:27	-89.3542
49.6	0.826667	2017-05-16	16:48:27	-89.3542
49.7	0.828333	2017-05-16	16:48:27	-89.3542
49.8	0.83	2017-05-16	16:48:27	-89.3542
49.9	0.831667	2017-05-16	16:48:27	-89.3542
50	0.833333	2017-05-16	16:48:28	-89.3542
50.1	0.835	2017-05-16	16:48:28	-89.3542
50.2	0.836667	2017-05-16	16:48:28	-89.3542
50.3	0.838333	2017-05-16	16:48:28	-89.3542
50.4	0.84	2017-05-16	16:48:28	-89.3542
50.5	0.841667	2017-05-16	16:48:28	-89.3542
50.6	0.843333	2017-05-16	16:48:28	-88.8582
50.7	0.845	2017-05-16	16:48:28	-88.8582
50.8	0.846667	2017-05-16	16:48:28	-89.3542
50.9	0.848333	2017-05-16	16:48:28	-88.8582
51	0.85	2017-05-16	16:48:29	-88.8582
51.1	0.851667	2017-05-16	16:48:29	-88.8582
51.2	0.853333	2017-05-16	16:48:29	-88.8582
51.3	0.855	2017-05-16	16:48:29	-88.8582
51.4	0.856667	2017-05-16	16:48:29	-88.8582
51.5	0.858333	2017-05-16	16:48:29	-88.8582
51.6	0.86	2017-05-16	16:48:29	-88.8582
51.7	0.861667	2017-05-16	16:48:29	-88.8582
51.8	0.863333	2017-05-16	16:48:29	-88.8582
51.9	0.865	2017-05-16	16:48:29	-88.8582
52	0.866667	2017-05-16	16:48:30	-88.8582
52.1	0.868333	2017-05-16	16:48:30	-88.8582
52.2	0.87	2017-05-16	16:48:30	-88.8582
52.3	0.871667	2017-05-16	16:48:30	-88.8582
52.4	0.873333	2017-05-16	16:48:30	-88.8582
52.5	0.875	2017-05-16	16:48:30	-88.8582
52.6	0.876667	2017-05-16	16:48:30	-88.8582
52.7	0.878333	2017-05-16	16:48:30	-88.8582
52.8	0.88	2017-05-16	16:48:30	-88.3621
52.9	0.881667	2017-05-16	16:48:30	-88.3621
53	0.883333	2017-05-16	16:48:31	-88.8582
53.1	0.885	2017-05-16	16:48:31	-88.3621
53.2	0.886667	2017-05-16	16:48:31	-88.3621
53.3	0.888333	2017-05-16	16:48:31	-88.3621
53.4	0.89	2017-05-16	16:48:31	-88.3621
53.5	0.891667	2017-05-16	16:48:31	-88.3621
53.6	0.893333	2017-05-16	16:48:31	-88.3621
53.7	0.895	2017-05-16	16:48:31	-88.3621
53.8	0.896667	2017-05-16	16:48:31	-88.3621
53.9	0.898333	2017-05-16	16:48:31	-88.3621
54	0.9	2017-05-16	16:48:32	-88.3621
54.1	0.901667	2017-05-16	16:48:32	-88.3621
54.2	0.903333	2017-05-16	16:48:32	-88.3621
54.3	0.905	2017-05-16	16:48:32	-88.3621
54.4	0.906667	2017-05-16	16:48:32	-88.3621
54.5	0.908333	2017-05-16	16:48:32	-88.3621
54.6	0.91	2017-05-16	16:48:32	-88.3621
54.7	0.911667	2017-05-16	16:48:32	-88.3621
54.8	0.913333	2017-05-16	16:48:32	-88.3621
54.9	0.915	2017-05-16	16:48:32	-88.3621
55	0.916667	2017-05-16	16:48:33	-88.3621
55.1	0.918333	2017-05-16	16:48:33	-88.3621
55.2	0.92	2017-05-16	16:48:33	-88.3621
55.3	0.921667	2017-05-16	16:48:33	-88.3621
55.4	0.923333	2017-05-16	16:48:33	-88.3621
55.5	0.925	2017-05-16	16:48:33	-87.866
55.6	0.926667	2017-05-16	16:48:33	-87.866
55.7	0.928333	2017-05-16	16:48:33	-87.866
55.8	0.93	2017-05-16	16:48:33	-87.866
55.9	0.931667	2017-05-16	16:48:33	-87.866
56	0.933333	2017-05-16	16:48:34	-87.866
56.1	0.935	2017-05-16	16:48:34	-87.866
56.2	0.936667	2017-05-16	16:48:34	-87.866
56.3	0.938333	2017-05-16	16:48:34	-87.866
56.4	0.94	2017-05-16	16:48:34	-87.866
56.5	0.941667	2017-05-16	16:48:34	-87.866
56.6	0.943333	2017-05-16	16:48:34	-87.866
56.7	0.945	2017-05-16	16:48:34	-87.866
56.8	0.946667	2017-05-16	16:48:34	-87.866
56.9	0.948333	2017-05-16	16:48:34	-87.866
57	0.95	2017-05-16	16:48:35	-87.866
57.1	0.951667	2017-05-16	16:48:35	-87.866
57.2	0.953333	2017-05-16	16:48:35	-87.866
57.3	0.955	2017-05-16	16:48:35	-87.866
57.4	0.956667	2017-05-16	16:48:35	-87.3699
57.5	0.958333	2017-05-16	16:48:35	-87.3699
57.6	0.96	2017-05-16	16:48:35	-87.3699
57.7	0.961667	2017-05-16	16:48:35	-87.3699
57.8	0.963333	2017-05-16	16:48:35	-87.3699
57.9	0.965	2017-05-16	16:48:35	-87.3699
58	0.966667	2017-05-16	16:48:36	-87.3699
58.1	0.968333	2017-05-16	16:48:36	-87.3699
58.2	0.97	2017-05-16	16:48:36	-87.3699
58.3	0.971667	2017-05-16	16:48:36	-87.3699
58.4	0.973333	2017-05-16	16:48:36	-87.3699
58.5	0.975	2017-05-16	16:48:36	-87.3699
58.6	0.976667	2017-05-16	16:48:36	-87.3699
58.7	0.978333	2017-05-16	16:48:36	-87.3699
58.8	0.98	2017-05-16	16:48:36	-87.3699
58.9	0.981667	2017-05-16	16:48:36	-87.3699
59	0.983333	2017-05-16	16:48:37	-87.3699
59.1	0.985	2017-05-16	16:48:37	-87.3699
59.2	0.986667	2017-05-16	16:48:37	-87.3699
59.3	0.988333	2017-05-16	16:48:37	-87.3699
59.4	0.99	2017-05-16	16:48:37	-87.3699
59.5	0.991667	2017-05-16	16:48:37	-86.8738
59.6	0.993333	2017-05-16	16:48:37	-87.3699
59.7	0.995	2017-05-16	16:48:37	-86.8738
59.8	0.996667	2017-05-16	16:48:37	-86.8738
59.9	0.998333	2017-05-16	16:48:37	-86.8738
60	1	2017-05-16	16:48:38	-86.8738
60.1	1.00167	2017-05-16	16:48:38	-86.8738
60.2	1.00333	2017-05-16	16:48:38	-86.8738
60.3	1.005	2017-05-16	16:48:38	-86.8738
60.4	1.00667	2017-05-16	16:48:38	-86.8738
60.5	1.00833	2017-05-16	16:48:38	-86.8738
60.6	1.01	2017-05-16	16:48:38	-86.8738
60.7	1.01167	2017-05-16	16:48:38	-86.8738
60.8	1.01333	2017-05-16	16:48:38	-86.8738
60.9	1.015	2017-05-16	16:48:38	-86.8738
61	1.01667	2017-05-16	16:48:39	-86.8738
61.1	1.01833	2017-05-16	16:48:39	-86.8738
61.2	1.02	2017-05-16	16:48:39	-86.8738
61.3	1.02167	2017-05-16	16:48:39	-86.8738
61.4	1.02333	2017-05-16	16:48:39	-86.8738
61.5	1.025	2017-05-16	16:48:39	-86.8738
61.6	1.02667	2017-05-16	16:48:39	-86.8738
61.7	1.02833	2017-05-16	16:48:39	-86.8738
61.8	1.03	2017-05-16	16:48:39	-86.8738
61.9	1.03167	2017-05-16	16:48:39	-86.8738
62	1.03333	2017-05-16	16:48:40	-86.8738
62.1	1.035	2017-05-16	16:48:40	-86.8738
62.2	1.03667	2017-05-16	16:48:40	-86.8738
62.3	1.03833	2017-05-16	16:48:40	-86.3777
62.4	1.04	2017-05-16	16:48:40	-86.3777
62.5	1.04167	2017-05-16	16:48:40	-86.3777
62.6	1.04333	2017-05-16	16:48:40	-86.3777
62.7	1.045	2017-05-16	16:48:40	-86.3777
62.8	1.04667	2017-05-16	16:48:40	-86.3777
62.9	1.04833	2017-05-16	16:48:40	-86.3777
63	1.05	2017-05-16	16:48:41	-86.3777
63.1	1.05167	2017-05-16	16:48:41	-86.3777
63.2	1.05333	2017-05-16	16:48:41	-86.3777
63.3	1.055	2017-05-16	16:48:41	-86.3777
63.4	1.05667	2017-05-16	16:48:41	-86.3777
63.5	1.05833	2017-05-16	16:48:41	-86.3777
63.6	1.06	2017-05-16	16:48:41	-86.3777
63.7	1.06167	2017-05-16	16:48:41	-86.3777
63.8	1.06333	2017-05-16	16:48:41	-86.3777
63.9	1.065	2017-05-16	16:48:41	-86.3777
64	1.06667	2017-05-16	16:48:42	-86.3777
64.1	1.06833	2017-05-16	16:48:42	-86.3777
64.2	1.07	2017-05-16	16:48:42	-86.3777
64.3	1.07167	2017-05-16	16:48:42	-86.3777
64.4	1.07333	2017-05-16	16:48:42	-86.3777
64.5	1.075	2017-05-16	16:48:42	-86.3777
64.6	1.07667	2017-05-16	16:48:42	-86.3777
64.7	1.07833	2017-05-16	16:48:42	-86.3777
64.8	1.08	2017-05-16	16:48:42	-86.3777
64.9	1.08167	2017-05-16	16:48:42	-85.8816
65	1.08333	2017-05-16	16:48:43	-85.8816
65.1	1.085	2017-05-16	16:48:43	-85.8816
65.2	1.08667	2017-05-16	16:48:43	-85.8816
65.3	1.08833	2017-05-16	16:48:43	-85.8816
65.4	1.09	2017-05-16	16:48:43	-85.8816
65.5	1.09167	2017-05-16	16:48:43	-85.8816
65.6	1.09333	2017-05-16	16:48:43	-85.8816
65.7	1.095	2017-05-16	16:48:43	-85.8816
65.8	1.09667	2017-05-16	16:48:43	-85.8816
65.9	1.09833	2017-05-16	16:48:43	-85.8816
66	1.1	2017-05-16	16:48:44	-85.8816
66.1	1.10167	2017-05-16	16:48:44	-85.8816
66.2	1.10333	2017-05-16	16:48:44	-85.8816
66.3	1.105	2017-05-16	16:48:44	-85.8816
66.4	1.10667	2017-05-16	16:48:44	-85.8816
66.5	1.10833	2017-05-16	16:48:44	-85.8816
66.6	1.11	2017-05-16	16:48:44	-85.8816
66.7	1.11167	2017-05-16	16:48:44	-85.8816
66.8	1.11333	2017-05-16	16:48:44	-85.3855
66.9	1.115	2017-05-16	16:48:44	-85.8816
67	1.11667	2017-05-16	16:48:45	-85.3855
67.1	1.11833	2017-05-16	16:48:45	-85.8816
67.2	1.12	2017-05-16	16:48:45	-85.8816
67.3	1.12167	2017-05-16	16:48:45	-85.8816
67.4	1.12333	2017-05-16	16:48:45	-85.8816
67.5	1.125	2017-05-16	16:48:45	-85.3855
67.6	1.12667	2017-05-16	16:48:45	-85.3855
67.7	1.12833	2017-05-16	16:48:45	-85.8816
67.8	1.13	2017-05-16	16:48:45	-85.3855
67.9	1.13167	2017-05-16	16:48:45	-85.3855
68	1.13333	2017-05-16	16:48:46	-85.3855
68.1	1.135	2017-05-16	16:48:46	-85.3855
68.2	1.13667	2017-05-16	16:48:46	-85.3855
68.3	1.13833	2017-05-16	16:48:46	-85.3855
68.4	1.14	2017-05-16	16:48:46	-85.3855
68.5	1.14167	2017-05-16	16:48:46	-85.3855
68.6	1.14333	2017-05-16	16:48:46	-85.3855
68.7	1.145	2017-05-16	16:48:46	-85.3855
68.8	1.14667	2017-05-16	16:48:46	-85.3855
68.9	1.14833	2017-05-16	16:48:46	-85.3855
69	1.15	2017-05-16	16:48:47	-85.3855
69.1	1.15167	2017-05-16	16:48:47	-85.3855
69.2	1.15333	2017-05-16	16:48:47	-85.3855
69.3	1.155	2017-05-16	16:48:47	-85.3855
69.4	1.15667	2017-05-16	16:48:47	-85.3855
69.5	1.15833	2017-05-16	16:48:47	-85.3855
69.6	1.16	2017-05-16	16:48:47	-85.3855
69.7	1.16167	2017-05-16	16:48:47	-85.3855
69.8	1.16333	2017-05-16	16:48:47	-85.3855
69.9	1.165	2017-05-16	16:48:47	-85.3855
70	1.16667	2017-05-16	16:48:48	-85.3855
70.1	1.16833	2017-05-16	16:48:48	-85.3855
70.2	1.17	2017-05-16	16:48:48	-85.3855
70.3	1.17167	2017-05-16	16:48:48	-85.3855
70.4	1.17333	2017-05-16	16:48:48	-84.8895
70.5	1.175	2017-05-16	16:48:48	-84.8895
70.6	1.17667	2017-05-16	16:48:48	-84.8895
70.7	1.17833	2017-05-16	16:48:48	-85.3855
70.8	1.18	2017-05-16	16:48:48	-85.3855
70.9	1.18167	2017-05-16	16:48:48	-84.8895
71	1.18333	2017-05-16	16:48:49	-84.8895
71.1	1.185	2017-05-16	16:48:49	-84.8895
71.2	1.18667	2017-05-16	16:48:49	-84.8895
71.3	1.18833	2017-05-16	16:48:49	-84.8895
71.4	1.19	2017-05-16	16:48:49	-84.8895
71.5	1.19167	2017-05-16	16:48:49	-84.8895
71.6	1.19333	2017-05-16	16:48:49	-85.3855
71.7	1.195	2017-05-16	16:48:49	-84.8895
71.8	1.19667	2017-05-16	16:48:49	-84.8895
71.9	1.19833	2017-05-16	16:48:49	-84.8895
72	1.2	2017-05-16	16:48:50	-84.8895
72.1	1.20167	2017-05-16	16:48:50	-84.8895
72.2	1.20333	2017-05-16	16:48:50	-84.8895
72.3	1.205	2017-05-16	16:48:50	-84.8895
72.4	1.20667	2017-05-16	16:48:50	-84.8895
72.5	1.20833	2017-05-16	16:48:50	-84.8895
72.6	1.21	2017-05-16	16:48:50	-84.8895
72.7	1.21167	2017-05-16	16:48:50	-84.8895
72.8	1.21333	2017-05-16	16:48:50	-84.8895
72.9	1.215	2017-05-16	16:48:50	-84.8895
73	1.21667	2017-05-16	16:48:51	-84.8895
73.1	1.21833	2017-05-16	16:48:51	-84.8895
73.2	1.22	2017-05-16	16:48:51	-84.8895
73.3	1.22167	2017-05-16	16:48:51	-84.8895
73.4	1.22333	2017-05-16	16:48:51	-84.8895
73.5	1.225	2017-05-16	16:48:51	-84.8895
73.6	1.22667	2017-05-16	16:48:51	-84.8895
73.7	1.22833	2017-05-16	16:48:51	-84.8895
73.8	1.23	2017-05-16	16:48:51	-84.8895
73.9	1.23167	2017-05-16	16:48:51	-84.3934
74	1.23333	2017-05-16	16:48:52	-84.3934
74.1	1.235	2017-05-16	16:48:52	-84.8895
74.2	1.23667	2017-05-16	16:48:52	-84.8895
74.3	1.23833	2017-05-16	16:48:52	-84.3934
74.4	1.24	2017-05-16	16:48:52	-84.3934
74.5	1.24167	2017-05-16	16:48:52	-84.3934
74.6	1.24333	2017-05-16	16:48:52	-84.3934
74.7	1.245	2017-05-16	16:48:52	-84.3934
74.8	1.24667	2017-05-16	16:48:52	-84.3934
74.9	1.24833	2017-05-16	16:48:52	-84.3934
75	1.25	2017-05-16	16:48:53	-84.3934
75.1	1.25167	2017-05-16	16:48:53	-84.8895
75.2	1.25333	2017-05-16	16:48:53	-84.3934
75.3	1.255	2017-05-16	16:48:53	-84.3934
75.4	1.25667	2017-05-16	16:48:53	-84.3934
75.5	1.25833	2017-05-16	16:48:53	-84.3934
75.6	1.26	2017-05-16	16:48:53	-84.3934
75.7	1.26167	2017-05-16	16:48:53	-84.3934
75.8	1.26333	2017-05-16	16:48:53	-84.3934
75.9	1.265	2017-05-16	16:48:53	-84.3934
76	1.26667	2017-05-16	16:48:54	-84.3934
76.1	1.26833	2017-05-16	16:48:54	-84.3934
76.2	1.27	2017-05-16	16:48:54	-84.3934
76.3	1.27167	2017-05-16	16:48:54	-84.3934
76.4	1.27333	2017-05-16	16:48:54	-84.3934
76.5	1.275	2017-05-16	16:48:54	-84.3934
76.6	1.27667	2017-05-16	16:48:54	-84.3934
76.7	1.27833	2017-05-16	16:48:54	-84.3934
76.8	1.28	2017-05-16	16:48:54	-84.3934
76.9	1.28167	2017-05-16	16:48:54	-84.3934
77	1.28333	2017-05-16	16:48:55	-84.3934
77.1	1.285	2017-05-16	16:48:55	-84.3934
77.2	1.28667	2017-05-16	16:48:55	-83.8973
77.3	1.28833	2017-05-16	16:48:55	-83.8973
77.4	1.29	2017-05-16	16:48:55	-83.8973
77.5	1.29167	2017-05-16	16:48:55	-83.8973
77.6	1.29333	2017-05-16	16:48:55	-83.8973
77.7	1.295	2017-05-16	16:48:55	-83.8973
77.8	1.29667	2017-05-16	16:48:55	-83.8973
77.9	1.29833	2017-05-16	16:48:55	-83.8973
78	1.3	2017-05-16	16:48:56	-83.8973
78.1	1.30167	2017-05-16	16:48:56	-83.8973
78.2	1.30333	2017-05-16	16:48:56	-83.8973
78.3	1.305	2017-05-16	16:48:56	-83.8973
78.4	1.30667	2017-05-16	16:48:56	-83.8973
78.5	1.30833	2017-05-16	16:48:56	-83.8973
78.6	1.31	2017-05-16	16:48:56	-83.8973
78.7	1.31167	2017-05-16	16:48:56	-83.8973
78.8	1.31333	2017-05-16	16:48:56	-83.8973
78.9	1.315	2017-05-16	16:48:56	-83.8973
79	1.31667	2017-05-16	16:48:57	-83.8973
79.1	1.31833	2017-05-16	16:48:57	-83.8973
79.2	1.32	2017-05-16	16:48:57	-83.8973
79.3	1.32167	2017-05-16	16:48:57	-83.8973
79.4	1.32333	2017-05-16	16:48:57	-83.8973
79.5	1.325	2017-05-16	16:48:57	-83.4012
79.6	1.32667	2017-05-16	16:48:57	-83.4012
79.7	1.32833	2017-05-16	16:48:57	-83.4012
79.8	1.33	2017-05-16	16:48:57	-83.4012
79.9	1.33167	2017-05-16	16:48:57	-83.4012
80	1.33333	2017-05-16	16:48:58	-83.4012
80.1	1.335	2017-05-16	16:48:58	-83.4012
80.2	1.33667	2017-05-16	16:48:58	-83.4012
80.3	1.33833	2017-05-16	16:48:58	-83.4012
80.4	1.34	2017-05-16	16:48:58	-83.4012
80.5	1.34167	2017-05-16	16:48:58	-83.4012
80.6	1.34333	2017-05-16	16:48:58	-82.9051
80.7	1.345	2017-05-16	16:48:58	-82.9051
80.8	1.34667	2017-05-16	16:48:58	-82.9051
80.9	1.34833	2017-05-16	16:48:58	-82.9051
81	1.35	2017-05-16	16:48:59	-82.9051
81.1	1.35167	2017-05-16	16:48:59	-82.9051
81.2	1.35333	2017-05-16	16:48:59	-82.9051
81.3	1.355	2017-05-16	16:48:59	-82.9051
81.4	1.35667	2017-05-16	16:48:59	-82.9051
81.5	1.35833	2017-05-16	16:48:59	-82.9051
81.6	1.36	2017-05-16	16:48:59	-82.9051
81.7	1.36167	2017-05-16	16:48:59	-82.9051
81.8	1.36333	2017-05-16	16:48:59	-82.9051
81.9	1.365	2017-05-16	16:48:59	-82.409
82	1.36667	2017-05-16	16:49:00	-82.409
82.1	1.36833	2017-05-16	16:49:00	-82.409
82.2	1.37	2017-05-16	16:49:00	-82.409
82.3	1.37167	2017-05-16	16:49:00	-82.409
82.4	1.37333	2017-05-16	16:49:00	-82.409
82.5	1.375	2017-05-16	16:49:00	-82.409
82.6	1.37667	2017-05-16	16:49:00	-82.409
82.7	1.37833	2017-05-16	16:49:00	-81.9129
82.8	1.38	2017-05-16	16:49:00	-81.9129
82.9	1.38167	2017-05-16	16:49:00	-81.9129
83	1.38333	2017-05-16	16:49:01	-81.9129
83.1	1.385	2017-05-16	16:49:01	-81.9129
83.2	1.38667	2017-05-16	16:49:01	-81.9129
83.3	1.38833	2017-05-16	16:49:01	-81.4168
83.4	1.39	2017-05-16	16:49:01	-81.4168
83.5	1.39167	2017-05-16	16:49:01	-81.4168
83.6	1.39333	2017-05-16	16:49:01	-81.4168
83.7	1.395	2017-05-16	16:49:01	-80.9208
83.8	1.39667	2017-05-16	16:49:01	-80.9208
83.9	1.39833	2017-05-16	16:49:01	-80.9208
84	1.4	2017-05-16	16:49:02	-80.9208
84.1	1.40167	2017-05-16	16:49:02	-80.9208
84.2	1.40333	2017-05-16	16:49:02	-80.4247
84.3	1.405	2017-05-16	16:49:02	-80.4247
84.4	1.40667	2017-05-16	16:49:02	-80.4247
84.5	1.40833	2017-05-16	16:49:02	-79.9286
84.6	1.41	2017-05-16	16:49:02	-79.9286
84.7	1.41167	2017-05-16	16:49:02	-79.9286
84.8	1.41333	2017-05-16	16:49:02	-79.4325
84.9	1.415	2017-05-16	16:49:02	-79.4325
85	1.41667	2017-05-16	16:49:03	-78.9364
85.1	1.41833	2017-05-16	16:49:03	-78.9364
85.2	1.42	2017-05-16	16:49:03	-78.4403
85.3	1.42167	2017-05-16	16:49:03	-78.4403
85.4	1.42333	2017-05-16	16:49:03	-77.9442
85.5	1.425	2017-05-16	16:49:03	-77.9442
85.6	1.42667	2017-05-16	16:49:03	-77.4481
85.7	1.42833	2017-05-16	16:49:03	-77.4481
85.8	1.43	2017-05-16	16:49:03	-76.9521
85.9	1.43167	2017-05-16	16:49:03	-76.456
86	1.43333	2017-05-16	16:49:04	-76.456
86.1	1.435	2017-05-16	16:49:04	-75.9599
86.2	1.43667	2017-05-16	16:49:04	-75.9599
86.3	1.43833	2017-05-16	16:49:04	-75.9599
86.4	1.44	2017-05-16	16:49:04	-75.4638
86.5	1.44167	2017-05-16	16:49:04	-75.4638
86.6	1.44333	2017-05-16	16:49:04	-75.4638
86.7	1.445	2017-05-16	16:49:04	-75.4638
86.8	1.44667	2017-05-16	16:49:04	-75.4638
86.9	1.44833	2017-05-16	16:49:04	-75.4638
87	1.45	2017-05-16	16:49:05	-75.4638
87.1	1.45167	2017-05-16	16:49:05	-75.4638
87.2	1.45333	2017-05-16	16:49:05	-75.4638
87.3	1.455	2017-05-16	16:49:05	-75.4638
87.4	1.45667	2017-05-16	16:49:05	-75.4638
87.5	1.45833	2017-05-16	16:49:05	-75.4638
87.6	1.46	2017-05-16	16:49:05	-75.4638
87.7	1.46167	2017-05-16	16:49:05	-75.9599
87.8	1.46333	2017-05-16	16:49:05	-75.9599
87.9	1.465	2017-05-16	16:49:05	-75.9599
88	1.46667	2017-05-16	16:49:06	-75.9599
88.1	1.46833	2017-05-16	16:49:06	-75.9599
88.2	1.47	2017-05-16	16:49:06	-75.9599
88.3	1.47167	2017-05-16	16:49:06	-75.9599
88.4	1.47333	2017-05-16	16:49:06	-76.456
88.5	1.475	2017-05-16	16:49:06	-76.456
88.6	1.47667	2017-05-16	16:49:06	-76.456
88.7	1.47833	2017-05-16	16:49:06	-76.456
88.8	1.48	2017-05-16	16:49:06	-76.456
88.9	1.48167	2017-05-16	16:49:06	-76.9521
89	1.48333	2017-05-16	16:49:07	-76.9521
89.1	1.485	2017-05-16	16:49:07	-76.9521
89.2	1.48667	2017-05-16	16:49:07	-76.9521
89.3	1.48833	2017-05-16	16:49:07	-76.9521
89.4	1.49	2017-05-16	16:49:07	-76.9521
89.5	1.49167	2017-05-16	16:49:07	-77.4481
89.6	1.49333	2017-05-16	16:49:07	-77.4481
89.7	1.495	2017-05-16	16:49:07	-77.4481
89.8	1.49667	2017-05-16	16:49:07	-77.4481
89.9	1.49833	2017-05-16	16:49:07	-77.4481
90	1.5	2017-05-16	16:49:08	-77.4481
90.1	1.50167	2017-05-16	16:49:08	-77.4481
90.2	1.50333	2017-05-16	16:49:08	-77.4481
90.3	1.505	2017-05-16	16:49:08	-77.4481
90.4	1.50667	2017-05-16	16:49:08	-77.9442
90.5	1.50833	2017-05-16	16:49:08	-77.9442
90.6	1.51	2017-05-16	16:49:08	-77.9442
90.7	1.51167	2017-05-16	16:49:08	-77.9442
90.8	1.51333	2017-05-16	16:49:08	-77.9442
90.9	1.515	2017-05-16	16:49:08	-77.9442
91	1.51667	2017-05-16	16:49:09	-77.9442
91.1	1.51833	2017-05-16	16:49:09	-77.9442
91.2	1.52	2017-05-16	16:49:09	-77.9442
91.3	1.52167	2017-05-16	16:49:09	-77.9442
91.4	1.52333	2017-05-16	16:49:09	-77.9442
91.5	1.525	2017-05-16	16:49:09	-77.9442
91.6	1.52667	2017-05-16	16:49:09	-77.9442
91.7	1.52833	2017-05-16	16:49:09	-77.9442
91.8	1.53	2017-05-16	16:49:09	-77.9442
91.9	1.53167	2017-05-16	16:49:09	-78.4403
92	1.53333	2017-05-16	16:49:10	-77.9442
92.1	1.535	2017-05-16	16:49:10	-77.9442
92.2	1.53667	2017-05-16	16:49:10	-77.9442
92.3	1.53833	2017-05-16	16:49:10	-77.9442
92.4	1.54	2017-05-16	16:49:10	-78.4403
92.5	1.54167	2017-05-16	16:49:10	-77.9442
92.6	1.54333	2017-05-16	16:49:10	-77.9442
92.7	1.545	2017-05-16	16:49:10	-77.9442
92.8	1.54667	2017-05-16	16:49:10	-77.9442
92.9	1.54833	2017-05-16	16:49:10	-77.9442
93	1.55	2017-05-16	16:49:11	-77.9442
93.1	1.55167	2017-05-16	16:49:11	-77.9442
93.2	1.55333	2017-05-16	16:49:11	-77.9442
93.3	1.555	2017-05-16	16:49:11	-77.9442
93.4	1.55667	2017-05-16	16:49:11	-77.9442
93.5	1.55833	2017-05-16	16:49:11	-77.9442
93.6	1.56	2017-05-16	16:49:11	-77.9442
93.7	1.56167	2017-05-16	16:49:11	-77.9442
93.8	1.56333	2017-05-16	16:49:11	-77.9442
93.9	1.565	2017-05-16	16:49:11	-77.9442
94	1.56667	2017-05-16	16:49:12	-77.9442
94.1	1.56833	2017-05-16	16:49:12	-77.9442
94.2	1.57	2017-05-16	16:49:12	-77.9442
94.3	1.57167	2017-05-16	16:49:12	-77.9442
94.4	1.57333	2017-05-16	16:49:12	-77.9442
94.5	1.575	2017-05-16	16:49:12	-77.9442
94.6	1.57667	2017-05-16	16:49:12	-77.9442
94.7	1.57833	2017-05-16	16:49:12	-77.9442
94.8	1.58	2017-05-16	16:49:12	-77.9442
94.9	1.58167	2017-05-16	16:49:12	-77.9442
95	1.58333	2017-05-16	16:49:13	-77.9442
95.1	1.585	2017-05-16	16:49:13	-77.9442
95.2	1.58667	2017-05-16	16:49:13	-77.9442
95.3	1.58833	2017-05-16	16:49:13	-77.9442
95.4	1.59	2017-05-16	16:49:13	-77.9442
95.5	1.59167	2017-05-16	16:49:13	-77.9442
95.6	1.59333	2017-05-16	16:49:13	-77.4481
95.7	1.595	2017-05-16	16:49:13	-77.9442
95.8	1.59667	2017-05-16	16:49:13	-77.9442
95.9	1.59833	2017-05-16	16:49:13	-77.4481
96	1.6	2017-05-16	16:49:14	-77.4481
96.1	1.60167	2017-05-16	16:49:14	-77.4481
96.2	1.60333	2017-05-16	16:49:14	-77.4481
96.3	1.605	2017-05-16	16:49:14	-77.4481
96.4	1.60667	2017-05-16	16:49:14	-77.4481
96.5	1.60833	2017-05-16	16:49:14	-77.4481
96.6	1.61	2017-05-16	16:49:14	-77.4481
96.7	1.61167	2017-05-16	16:49:14	-77.4481
96.8	1.61333	2017-05-16	16:49:14	-77.4481
96.9	1.615	2017-05-16	16:49:14	-77.4481
97	1.61667	2017-05-16	16:49:15	-77.4481
97.1	1.61833	2017-05-16	16:49:15	-77.4481
97.2	1.62	2017-05-16	16:49:15	-77.4481
97.3	1.62167	2017-05-16	16:49:15	-77.4481
97.4	1.62333	2017-05-16	16:49:15	-77.4481
97.5	1.625	2017-05-16	16:49:15	-77.4481
97.6	1.62667	2017-05-16	16:49:15	-77.4481
97.7	1.62833	2017-05-16	16:49:15	-77.4481
97.8	1.63	2017-05-16	16:49:15	-77.4481
97.9	1.63167	2017-05-16	16:49:15	-77.4481
98	1.63333	2017-05-16	16:49:16	-77.4481
98.1	1.635	2017-05-16	16:49:16	-77.4481
98.2	1.63667	2017-05-16	16:49:16	-77.4481
98.3	1.63833	2017-05-16	16:49:16	-77.4481
98.4	1.64	2017-05-16	16:49:16	-76.9521
98.5	1.64167	2017-05-16	16:49:16	-76.9521
98.6	1.64333	2017-05-16	16:49:16	-76.9521
98.7	1.645	2017-05-16	16:49:16	-76.9521
98.8	1.64667	2017-05-16	16:49:16	-76.9521
98.9	1.64833	2017-05-16	16:49:16	-76.9521
99	1.65	2017-05-16	16:49:17	-76.9521
99.1	1.65167	2017-05-16	16:49:17	-76.9521
99.2	1.65333	2017-05-16	16:49:17	-76.9521
99.3	1.655	2017-05-16	16:49:17	-76.9521
99.4	1.65667	2017-05-16	16:49:17	-76.9521
99.5	1.65833	2017-05-16	16:49:17	-76.9521
99.6	1.66	2017-05-16	16:49:17	-76.9521
99.7	1.66167	2017-05-16	16:49:17	-76.456
99.8	1.66333	2017-05-16	16:49:17	-76.456
99.9	1.665	2017-05-16	16:49:17	-76.456
100	1.66667	2017-05-16	16:49:18	-76.9521
100.1	1.66833	2017-05-16	16:49:18	-76.456
100.2	1.67	2017-05-16	16:49:18	-76.456
100.3	1.67167	2017-05-16	16:49:18	-76.456
100.4	1.67333	2017-05-16	16:49:18	-76.456
100.5	1.675	2017-05-16	16:49:18	-76.456
100.6	1.67667	2017-05-16	16:49:18	-76.456
100.7	1.67833	2017-05-16	16:49:18	-76.456
100.8	1.68	2017-05-16	16:49:18	-76.456
100.9	1.68167	2017-05-16	16:49:18	-76.456
101	1.68333	2017-05-16	16:49:19	-76.456
101.1	1.685	2017-05-16	16:49:19	-76.456
101.2	1.68667	2017-05-16	16:49:19	-76.456
101.3	1.68833	2017-05-16	16:49:19	-76.456
101.4	1.69	2017-05-16	16:49:19	-76.456
101.5	1.69167	2017-05-16	16:49:19	-75.9599
101.6	1.69333	2017-05-16	16:49:19	-75.9599
101.7	1.695	2017-05-16	16:49:19	-75.9599
101.8	1.69667	2017-05-16	16:49:19	-75.9599
101.9	1.69833	2017-05-16	16:49:19	-75.9599
102	1.7	2017-05-16	16:49:20	-75.9599
102.1	1.70167	2017-05-16	16:49:20	-75.9599
102.2	1.70333	2017-05-16	16:49:20	-75.9599
102.3	1.705	2017-05-16	16:49:20	-75.9599
102.4	1.70667	2017-05-16	16:49:20	-75.9599
102.5	1.70833	2017-05-16	16:49:20	-75.9599
102.6	1.71	2017-05-16	16:49:20	-75.9599
102.7	1.71167	2017-05-16	16:49:20	-75.9599
102.8	1.71333	2017-05-16	16:49:20	-75.9599
102.9	1.715	2017-05-16	16:49:20	-75.9599
103	1.71667	2017-05-16	16:49:21	-75.9599
103.1	1.71833	2017-05-16	16:49:21	-75.9599
103.2	1.72	2017-05-16	16:49:21	-75.9599
103.3	1.72167	2017-05-16	16:49:21	-75.9599
103.4	1.72333	2017-05-16	16:49:21	-75.9599
103.5	1.725	2017-05-16	16:49:21	-75.9599
103.6	1.72667	2017-05-16	16:49:21	-75.9599
103.7	1.72833	2017-05-16	16:49:21	-75.4638
103.8	1.73	2017-05-16	16:49:21	-75.4638
103.9	1.73167	2017-05-16	16:49:21	-75.4638
104	1.73333	2017-05-16	16:49:22	-75.4638
104.1	1.735	2017-05-16	16:49:22	-75.4638
104.2	1.73667	2017-05-16	16:49:22	-75.4638
104.3	1.73833	2017-05-16	16:49:22	-75.4638
104.4	1.74	2017-05-16	16:49:22	-75.4638
104.5	1.74167	2017-05-16	16:49:22	-75.4638
104.6	1.74333	2017-05-16	16:49:22	-75.4638
104.7	1.745	2017-05-16	16:49:22	-75.4638
104.8	1.74667	2017-05-16	16:49:22	-75.4638
104.9	1.74833	2017-05-16	16:49:22	-74.9677
105	1.75	2017-05-16	16:49:23	-74.9677
105.1	1.75167	2017-05-16	16:49:23	-74.9677
105.2	1.75333	2017-05-16	16:49:23	-74.9677
105.3	1.755	2017-05-16	16:49:23	-74.9677
105.4	1.75667	2017-05-16	16:49:23	-74.9677
105.5	1.75833	2017-05-16	16:49:23	-74.9677
105.6	1.76	2017-05-16	16:49:23	-74.9677
105.7	1.76167	2017-05-16	16:49:23	-74.9677
105.8	1.76333	2017-05-16	16:49:23	-74.9677
105.9	1.765	2017-05-16	16:49:23	-74.9677
106	1.76667	2017-05-16	16:49:24	-74.9677
106.1	1.76833	2017-05-16	16:49:24	-74.9677
106.2	1.77	2017-05-16	16:49:24	-74.9677
106.3	1.77167	2017-05-16	16:49:24	-74.9677
106.4	1.77333	2017-05-16	16:49:24	-74.9677
106.5	1.775	2017-05-16	16:49:24	-74.9677
106.6	1.77667	2017-05-16	16:49:24	-74.9677
106.7	1.77833	2017-05-16	16:49:24	-74.9677
106.8	1.78	2017-05-16	16:49:24	-74.9677
106.9	1.78167	2017-05-16	16:49:24	-74.9677
107	1.78333	2017-05-16	16:49:25	-74.4716
107.1	1.785	2017-05-16	16:49:25	-74.9677
107.2	1.78667	2017-05-16	16:49:25	-74.4716
107.3	1.78833	2017-05-16	16:49:25	-74.4716
107.4	1.79	2017-05-16	16:49:25	-74.4716
107.5	1.79167	2017-05-16	16:49:25	-74.4716
107.6	1.79333	2017-05-16	16:49:25	-74.4716
107.7	1.795	2017-05-16	16:49:25	-74.4716
107.8	1.79667	2017-05-16	16:49:25	-74.4716
107.9	1.79833	2017-05-16	16:49:25	-74.4716
108	1.8	2017-05-16	16:49:26	-74.4716
108.1	1.80167	2017-05-16	16:49:26	-74.4716
108.2	1.80333	2017-05-16	16:49:26	-74.4716
108.3	1.805	2017-05-16	16:49:26	-74.4716
108.4	1.80667	2017-05-16	16:49:26	-73.9755
108.5	1.80833	2017-05-16	16:49:26	-73.9755
108.6	1.81	2017-05-16	16:49:26	-73.9755
108.7	1.81167	2017-05-16	16:49:26	-73.9755
108.8	1.81333	2017-05-16	16:49:26	-73.9755
108.9	1.815	2017-05-16	16:49:26	-73.9755
109	1.81667	2017-05-16	16:49:27	-73.9755
109.1	1.81833	2017-05-16	16:49:27	-73.9755
109.2	1.82	2017-05-16	16:49:27	-73.9755
109.3	1.82167	2017-05-16	16:49:27	-73.9755
109.4	1.82333	2017-05-16	16:49:27	-73.9755
109.5	1.825	2017-05-16	16:49:27	-73.9755
109.6	1.82667	2017-05-16	16:49:27	-73.9755
109.7	1.82833	2017-05-16	16:49:27	-73.9755
109.8	1.83	2017-05-16	16:49:27	-73.9755
109.9	1.83167	2017-05-16	16:49:27	-73.9755
110	1.83333	2017-05-16	16:49:28	-73.9755
110.1	1.835	2017-05-16	16:49:28	-73.9755
110.2	1.83667	2017-05-16	16:49:28	-73.9755
110.3	1.83833	2017-05-16	16:49:28	-73.9755
110.4	1.84	2017-05-16	16:49:28	-73.9755
110.5	1.84167	2017-05-16	16:49:28	-73.4795
110.6	1.84333	2017-05-16	16:49:28	-73.4795
110.7	1.845	2017-05-16	16:49:28	-73.4795
110.8	1.84667	2017-05-16	16:49:28	-73.4795
110.9	1.84833	2017-05-16	16:49:28	-73.4795
111	1.85	2017-05-16	16:49:29	-73.4795
111.1	1.85167	2017-05-16	16:49:29	-73.4795
111.2	1.85333	2017-05-16	16:49:29	-73.4795
111.3	1.855	2017-05-16	16:49:29	-73.4795
111.4	1.85667	2017-05-16	16:49:29	-73.4795
111.5	1.85833	2017-05-16	16:49:29	-73.4795
111.6	1.86	2017-05-16	16:49:29	-73.4795
111.7	1.86167	2017-05-16	16:49:29	-73.4795
111.8	1.86333	2017-05-16	16:49:29	-73.4795
111.9	1.865	2017-05-16	16:49:29	-73.4795
112	1.86667	2017-05-16	16:49:30	-73.4795
112.1	1.86833	2017-05-16	16:49:30	-73.4795
112.2	1.87	2017-05-16	16:49:30	-73.4795
112.3	1.87167	2017-05-16	16:49:30	-72.9834
112.4	1.87333	2017-05-16	16:49:30	-72.9834
112.5	1.875	2017-05-16	16:49:30	-72.9834
112.6	1.87667	2017-05-16	16:49:30	-72.9834
112.7	1.87833	2017-05-16	16:49:30	-72.9834
112.8	1.88	2017-05-16	16:49:30	-72.9834
112.9	1.88167	2017-05-16	16:49:30	-72.9834
113	1.88333	2017-05-16	16:49:31	-72.9834
113.1	1.885	2017-05-16	16:49:31	-72.9834
113.2	1.88667	2017-05-16	16:49:31	-72.9834
113.3	1.88833	2017-05-16	16:49:31	-72.9834
113.4	1.89	2017-05-16	16:49:31	-72.9834
113.5	1.89167	2017-05-16	16:49:31	-72.9834
113.6	1.89333	2017-05-16	16:49:31	-72.9834
113.7	1.895	2017-05-16	16:49:31	-72.9834
113.8	1.89667	2017-05-16	16:49:31	-72.9834
113.9	1.89833	2017-05-16	16:49:31	-72.9834
114	1.9	2017-05-16	16:49:32	-72.9834
114.1	1.90167	2017-05-16	16:49:32	-72.4873
114.2	1.90333	2017-05-16	16:49:32	-72.4873
114.3	1.905	2017-05-16	16:49:32	-72.4873
114.4	1.90667	2017-05-16	16:49:32	-72.4873
114.5	1.90833	2017-05-16	16:49:32	-72.4873
114.6	1.91	2017-05-16	16:49:32	-72.4873
114.7	1.91167	2017-05-16	16:49:32	-72.4873
114.8	1.91333	2017-05-16	16:49:32	-72.4873
114.9	1.915	2017-05-16	16:49:32	-72.4873
115	1.91667	2017-05-16	16:49:33	-72.4873
115.1	1.91833	2017-05-16	16:49:33	-72.4873
115.2	1.92	2017-05-16	16:49:33	-72.4873
115.3	1.92167	2017-05-16	16:49:33	-72.4873
115.4	1.92333	2017-05-16	16:49:33	-72.4873
115.5	1.925	2017-05-16	16:49:33	-72.4873
115.6	1.92667	2017-05-16	16:49:33	-72.4873
115.7	1.92833	2017-05-16	16:49:33	-72.4873
115.8	1.93	2017-05-16	16:49:33	-72.4873
115.9	1.93167	2017-05-16	16:49:33	-72.4873
116	1.93333	2017-05-16	16:49:34	-72.4873
116.1	1.935	2017-05-16	16:49:34	-72.4873
116.2	1.93667	2017-05-16	16:49:34	-71.9912
116.3	1.93833	2017-05-16	16:49:34	-72.4873
116.4	1.94	2017-05-16	16:49:34	-71.9912
116.5	1.94167	2017-05-16	16:49:34	-71.9912
116.6	1.94333	2017-05-16	16:49:34	-71.9912
116.7	1.945	2017-05-16	16:49:34	-71.9912
116.8	1.94667	2017-05-16	16:49:34	-71.9912
116.9	1.94833	2017-05-16	16:49:34	-71.9912
117	1.95	2017-05-16	16:49:35	-71.9912
117.1	1.95167	2017-05-16	16:49:35	-71.9912
117.2	1.95333	2017-05-16	16:49:35	-71.9912
117.3	1.955	2017-05-16	16:49:35	-71.9912
117.4	1.95667	2017-05-16	16:49:35	-71.9912
117.5	1.95833	2017-05-16	16:49:35	-71.9912
117.6	1.96	2017-05-16	16:49:35	-71.9912
117.7	1.96167	2017-05-16	16:49:35	-71.9912
117.8	1.96333	2017-05-16	16:49:35	-71.4951
117.9	1.965	2017-05-16	16:49:35	-71.9912
118	1.96667	2017-05-16	16:49:36	-71.4951
118.1	1.96833	2017-05-16	16:49:36	-71.4951
118.2	1.97	2017-05-16	16:49:36	-71.4951
118.3	1.97167	2017-05-16	16:49:36	-71.4951
118.4	1.97333	2017-05-16	16:49:36	-71.4951
118.5	1.975	2017-05-16	16:49:36	-71.4951
118.6	1.97667	2017-05-16	16:49:36	-71.4951
118.7	1.97833	2017-05-16	16:49:36	-71.4951
118.8	1.98	2017-05-16	16:49:36	-71.4951
118.9	1.98167	2017-05-16	16:49:36	-71.4951
119	1.98333	2017-05-16	16:49:37	-71.4951
119.1	1.985	2017-05-16	16:49:37	-71.4951
119.2	1.98667	2017-05-16	16:49:37	-71.4951
119.3	1.98833	2017-05-16	16:49:37	-71.4951
119.4	1.99	2017-05-16	16:49:37	-71.4951
119.5	1.99167	2017-05-16	16:49:37	-71.4951
119.6	1.99333	2017-05-16	16:49:37	-71.4951
119.7	1.995	2017-05-16	16:49:37	-70.999
119.8	1.99667	2017-05-16	16:49:37	-71.4951
119.9	1.99833	2017-05-16	16:49:37	-71.4951
120	2	2017-05-16	16:49:38	-70.999
120.1	2.00167	2017-05-16	16:49:38	-70.999
120.2	2.00333	2017-05-16	16:49:38	-70.999
120.3	2.005	2017-05-16	16:49:38	-70.999
120.4	2.00667	2017-05-16	16:49:38	-70.999
120.5	2.00833	2017-05-16	16:49:38	-70.999
120.6	2.01	2017-05-16	16:49:38	-70.999
120.7	2.01167	2017-05-16	16:49:38	-70.999
120.8	2.01333	2017-05-16	16:49:38	-70.999
120.9	2.015	2017-05-16	16:49:38	-70.999
121	2.01667	2017-05-16	16:49:39	-70.999
121.1	2.01833	2017-05-16	16:49:39	-70.999
121.2	2.02	2017-05-16	16:49:39	-70.999
121.3	2.02167	2017-05-16	16:49:39	-70.999
121.4	2.02333	2017-05-16	16:49:39	-70.999
121.5	2.025	2017-05-16	16:49:39	-70.999
121.6	2.02667	2017-05-16	16:49:39	-70.999
121.7	2.02833	2017-05-16	16:49:39	-70.999
121.8	2.03	2017-05-16	16:49:39	-70.999
121.9	2.03167	2017-05-16	16:49:39	-70.999
122	2.03333	2017-05-16	16:49:40	-70.999
122.1	2.035	2017-05-16	16:49:40	-70.5029
122.2	2.03667	2017-05-16	16:49:40	-70.5029
122.3	2.03833	2017-05-16	16:49:40	-70.5029
122.4	2.04	2017-05-16	16:49:40	-70.5029
122.5	2.04167	2017-05-16	16:49:40	-70.5029
122.6	2.04333	2017-05-16	16:49:40	-70.5029
122.7	2.045	2017-05-16	16:49:40	-70.5029
122.8	2.04667	2017-05-16	16:49:40	-70.5029
122.9	2.04833	2017-05-16	16:49:40	-70.5029
123	2.05	2017-05-16	16:49:41	-70.5029
123.1	2.05167	2017-05-16	16:49:41	-70.5029
123.2	2.05333	2017-05-16	16:49:41	-70.5029
123.3	2.055	2017-05-16	16:49:41	-70.0068
123.4	2.05667	2017-05-16	16:49:41	-70.0068
123.5	2.05833	2017-05-16	16:49:41	-70.0068
123.6	2.06	2017-05-16	16:49:41	-70.0068
123.7	2.06167	2017-05-16	16:49:41	-70.0068
123.8	2.06333	2017-05-16	16:49:41	-70.0068
123.9	2.065	2017-05-16	16:49:41	-70.0068
124	2.06667	2017-05-16	16:49:42	-70.0068
124.1	2.06833	2017-05-16	16:49:42	-70.0068
124.2	2.07	2017-05-16	16:49:42	-70.0068
124.3	2.07167	2017-05-16	16:49:42	-70.0068
124.4	2.07333	2017-05-16	16:49:42	-70.0068
124.5	2.075	2017-05-16	16:49:42	-70.0068
124.6	2.07667	2017-05-16	16:49:42	-70.0068
124.7	2.07833	2017-05-16	16:49:42	-70.0068
124.8	2.08	2017-05-16	16:49:42	-70.0068
124.9	2.08167	2017-05-16	16:49:42	-70.0068
125	2.08333	2017-05-16	16:49:43	-69.5108
125.1	2.085	2017-05-16	16:49:43	-69.5108
125.2	2.08667	2017-05-16	16:49:43	-69.5108
125.3	2.08833	2017-05-16	16:49:43	-69.5108
125.4	2.09	2017-05-16	16:49:43	-69.5108
125.5	2.09167	2017-05-16	16:49:43	-69.5108
125.6	2.09333	2017-05-16	16:49:43	-69.5108
125.7	2.095	2017-05-16	16:49:43	-69.5108
125.8	2.09667	2017-05-16	16:49:43	-69.5108
125.9	2.09833	2017-05-16	16:49:43	-69.0147
126	2.1	2017-05-16	16:49:44	-69.0147
126.1	2.10167	2017-05-16	16:49:44	-69.0147
126.2	2.10333	2017-05-16	16:49:44	-69.0147
126.3	2.105	2017-05-16	16:49:44	-69.0147
126.4	2.10667	2017-05-16	16:49:44	-69.0147
126.5	2.10833	2017-05-16	16:49:44	-69.0147
126.6	2.11	2017-05-16	16:49:44	-69.0147
126.7	2.11167	2017-05-16	16:49:44	-69.0147
126.8	2.11333	2017-05-16	16:49:44	-69.0147
126.9	2.115	2017-05-16	16:49:44	-69.0147
127	2.11667	2017-05-16	16:49:45	-69.0147
127.1	2.11833	2017-05-16	16:49:45	-69.0147
127.2	2.12	2017-05-16	16:49:45	-69.0147
127.3	2.12167	2017-05-16	16:49:45	-68.5186
127.4	2.12333	2017-05-16	16:49:45	-68.5186
127.5	2.125	2017-05-16	16:49:45	-68.5186
127.6	2.12667	2017-05-16	16:49:45	-68.5186
127.7	2.12833	2017-05-16	16:49:45	-68.5186
127.8	2.13	2017-05-16	16:49:45	-68.5186
127.9	2.13167	2017-05-16	16:49:45	-68.5186
128	2.13333	2017-05-16	16:49:46	-68.5186
128.1	2.135	2017-05-16	16:49:46	-68.5186
128.2	2.13667	2017-05-16	16:49:46	-68.5186
128.3	2.13833	2017-05-16	16:49:46	-68.5186
128.4	2.14	2017-05-16	16:49:46	-68.5186
128.5	2.14167	2017-05-16	16:49:46	-68.5186
128.6	2.14333	2017-05-16	16:49:46	-68.0225
128.7	2.145	2017-05-16	16:49:46	-68.0225
128.8	2.14667	2017-05-16	16:49:46	-68.0225
128.9	2.14833	2017-05-16	16:49:46	-68.0225
129	2.15	2017-05-16	16:49:47	-68.0225
129.1	2.15167	2017-05-16	16:49:47	-68.0225
129.2	2.15333	2017-05-16	16:49:47	-68.0225
129.3	2.155	2017-05-16	16:49:47	-68.0225
129.4	2.15667	2017-05-16	16:49:47	-68.0225
129.5	2.15833	2017-05-16	16:49:47	-67.5264
129.6	2.16	2017-05-16	16:49:47	-67.5264
129.7	2.16167	2017-05-16	16:49:47	-67.5264
129.8	2.16333	2017-05-16	16:49:47	-67.5264
129.9	2.165	2017-05-16	16:49:47	-67.5264
130	2.16667	2017-05-16	16:49:48	-67.5264
130.1	2.16833	2017-05-16	16:49:48	-67.5264
130.2	2.17	2017-05-16	16:49:48	-67.5264
130.3	2.17167	2017-05-16	16:49:48	-67.5264
130.4	2.17333	2017-05-16	16:49:48	-67.5264
130.5	2.175	2017-05-16	16:49:48	-67.5264
130.6	2.17667	2017-05-16	16:49:48	-67.5264
130.7	2.17833	2017-05-16	16:49:48	-67.5264
130.8	2.18	2017-05-16	16:49:48	-67.5264
130.9	2.18167	2017-05-16	16:49:48	-67.5264
131	2.18333	2017-05-16	16:49:49	-67.5264
131.1	2.185	2017-05-16	16:49:49	-67.5264
131.2	2.18667	2017-05-16	16:49:49	-67.0303
131.3	2.18833	2017-05-16	16:49:49	-67.0303
131.4	2.19	2017-05-16	16:49:49	-67.0303
131.5	2.19167	2017-05-16	16:49:49	-67.0303
131.6	2.19333	2017-05-16	16:49:49	-67.0303
131.7	2.195	2017-05-16	16:49:49	-67.0303
131.8	2.19667	2017-05-16	16:49:49	-67.0303
131.9	2.19833	2017-05-16	16:49:49	-67.0303
132	2.2	2017-05-16	16:49:50	-67.0303
132.1	2.20167	2017-05-16	16:49:50	-67.0303
132.2	2.20333	2017-05-16	16:49:50	-67.0303
132.3	2.205	2017-05-16	16:49:50	-67.0303
132.4	2.20667	2017-05-16	16:49:50	-67.0303
132.5	2.20833	2017-05-16	16:49:50	-67.0303
132.6	2.21	2017-05-16	16:49:50	-67.0303
132.7	2.21167	2017-05-16	16:49:50	-67.0303
132.8	2.21333	2017-05-16	16:49:50	-67.0303
132.9	2.215	2017-05-16	16:49:50	-67.0303
133	2.21667	2017-05-16	16:49:51	-66.5342
133.1	2.21833	2017-05-16	16:49:51	-67.0303
133.2	2.22	2017-05-16	16:49:51	-66.5342
133.3	2.22167	2017-05-16	16:49:51	-66.5342
133.4	2.22333	2017-05-16	16:49:51	-66.5342
133.5	2.225	2017-05-16	16:49:51	-66.5342
133.6	2.22667	2017-05-16	16:49:51	-66.5342
133.7	2.22833	2017-05-16	16:49:51	-66.5342
133.8	2.23	2017-05-16	16:49:51	-66.0381
133.9	2.23167	2017-05-16	16:49:51	-66.0381
134	2.23333	2017-05-16	16:49:52	-66.0381
134.1	2.235	2017-05-16	16:49:52	-66.0381
134.2	2.23667	2017-05-16	16:49:52	-66.0381
134.3	2.23833	2017-05-16	16:49:52	-66.0381
134.4	2.24	2017-05-16	16:49:52	-66.0381
134.5	2.24167	2017-05-16	16:49:52	-65.5421
134.6	2.24333	2017-05-16	16:49:52	-65.5421
134.7	2.245	2017-05-16	16:49:52	-65.5421
134.8	2.24667	2017-05-16	16:49:52	-65.5421
134.9	2.24833	2017-05-16	16:49:52	-65.5421
135	2.25	2017-05-16	16:49:53	-65.5421
135.1	2.25167	2017-05-16	16:49:53	-65.5421
135.2	2.25333	2017-05-16	16:49:53	-65.5421
135.3	2.255	2017-05-16	16:49:53	-65.046
135.4	2.25667	2017-05-16	16:49:53	-65.046
135.5	2.25833	2017-05-16	16:49:53	-65.046
135.6	2.26	2017-05-16	16:49:53	-65.046
135.7	2.26167	2017-05-16	16:49:53	-65.046
135.8	2.26333	2017-05-16	16:49:53	-65.046
135.9	2.265	2017-05-16	16:49:53	-65.046
136	2.26667	2017-05-16	16:49:54	-64.5499
136.1	2.26833	2017-05-16	16:49:54	-64.5499
136.2	2.27	2017-05-16	16:49:54	-64.5499
136.3	2.27167	2017-05-16	16:49:54	-64.5499
136.4	2.27333	2017-05-16	16:49:54	-64.5499
136.5	2.275	2017-05-16	16:49:54	-64.5499
136.6	2.27667	2017-05-16	16:49:54	-64.5499
136.7	2.27833	2017-05-16	16:49:54	-64.5499
136.8	2.28	2017-05-16	16:49:54	-64.0538
136.9	2.28167	2017-05-16	16:49:54	-64.5499
137	2.28333	2017-05-16	16:49:55	-64.0538
137.1	2.285	2017-05-16	16:49:55	-64.0538
137.2	2.28667	2017-05-16	16:49:55	-64.0538
137.3	2.28833	2017-05-16	16:49:55	-64.0538
137.4	2.29	2017-05-16	16:49:55	-64.0538
137.5	2.29167	2017-05-16	16:49:55	-64.0538
137.6	2.29333	2017-05-16	16:49:55	-64.0538
137.7	2.295	2017-05-16	16:49:55	-64.0538
137.8	2.29667	2017-05-16	16:49:55	-63.5577
137.9	2.29833	2017-05-16	16:49:55	-63.5577
138	2.3	2017-05-16	16:49:56	-63.5577
138.1	2.30167	2017-05-16	16:49:56	-63.5577
138.2	2.30333	2017-05-16	16:49:56	-63.5577
138.3	2.305	2017-05-16	16:49:56	-63.5577
138.4	2.30667	2017-05-16	16:49:56	-63.5577
138.5	2.30833	2017-05-16	16:49:56	-63.5577
138.6	2.31	2017-05-16	16:49:56	-63.0616
138.7	2.31167	2017-05-16	16:49:56	-63.0616
138.8	2.31333	2017-05-16	16:49:56	-63.0616
138.9	2.315	2017-05-16	16:49:56	-63.0616
139	2.31667	2017-05-16	16:49:57	-62.5655
139.1	2.31833	2017-05-16	16:49:57	-63.0616
139.2	2.32	2017-05-16	16:49:57	-62.5655
139.3	2.32167	2017-05-16	16:49:57	-62.5655
139.4	2.32333	2017-05-16	16:49:57	-62.5655
139.5	2.325	2017-05-16	16:49:57	-62.5655
139.6	2.32667	2017-05-16	16:49:57	-62.5655
139.7	2.32833	2017-05-16	16:49:57	-62.5655
139.8	2.33	2017-05-16	16:49:57	-62.5655
139.9	2.33167	2017-05-16	16:49:57	-62.0694
140	2.33333	2017-05-16	16:49:58	-62.0694
140.1	2.335	2017-05-16	16:49:58	-62.0694
140.2	2.33667	2017-05-16	16:49:58	-62.0694
140.3	2.33833	2017-05-16	16:49:58	-62.0694
140.4	2.34	2017-05-16	16:49:58	-62.0694
140.5	2.34167	2017-05-16	16:49:58	-62.0694
140.6	2.34333	2017-05-16	16:49:58	-62.0694
140.7	2.345	2017-05-16	16:49:58	-62.0694
140.8	2.34667	2017-05-16	16:49:58	-61.5734
140.9	2.34833	2017-05-16	16:49:58	-61.5734
141	2.35	2017-05-16	16:49:59	-61.5734
141.1	2.35167	2017-05-16	16:49:59	-61.5734
141.2	2.35333	2017-05-16	16:49:59	-61.5734
141.3	2.355	2017-05-16	16:49:59	-61.5734
141.4	2.35667	2017-05-16	16:49:59	-61.5734
141.5	2.35833	2017-05-16	16:49:59	-61.5734
141.6	2.36	2017-05-16	16:49:59	-61.0773
141.7	2.36167	2017-05-16	16:49:59	-61.0773
141.8	2.36333	2017-05-16	16:49:59	-61.0773
141.9	2.365	2017-05-16	16:49:59	-61.0773
142	2.36667	2017-05-16	16:50:00	-61.0773
142.1	2.36833	2017-05-16	16:50:00	-61.0773
142.2	2.37	2017-05-16	16:50:00	-61.0773
142.3	2.37167	2017-05-16	16:50:00	-60.5812
142.4	2.37333	2017-05-16	16:50:00	-60.5812
142.5	2.375	2017-05-16	16:50:00	-60.5812
142.6	2.37667	2017-05-16	16:50:00	-60.5812
142.7	2.37833	2017-05-16	16:50:00	-60.5812
142.8	2.38	2017-05-16	16:50:00	-60.5812
142.9	2.38167	2017-05-16	16:50:00	-60.5812
143	2.38333	2017-05-16	16:50:01	-60.5812
143.1	2.385	2017-05-16	16:50:01	-60.5812
143.2	2.38667	2017-05-16	16:50:01	-60.5812
143.3	2.38833	2017-05-16	16:50:01	-60.0851
143.4	2.39	2017-05-16	16:50:01	-60.0851
143.5	2.39167	2017-05-16	16:50:01	-60.0851
143.6	2.39333	2017-05-16	16:50:01	-60.0851
143.7	2.395	2017-05-16	16:50:01	-60.0851
143.8	2.39667	2017-05-16	16:50:01	-60.0851
143.9	2.39833	2017-05-16	16:50:01	-60.0851
144	2.4	2017-05-16	16:50:02	-60.0851
144.1	2.40167	2017-05-16	16:50:02	-60.0851
144.2	2.40333	2017-05-16	16:50:02	-60.0851
144.3	2.405	2017-05-16	16:50:02	-60.0851
144.4	2.40667	2017-05-16	16:50:02	-60.0851
144.5	2.40833	2017-05-16	16:50:02	-60.0851
144.6	2.41	2017-05-16	16:50:02	-59.589
144.7	2.41167	2017-05-16	16:50:02	-59.589
144.8	2.41333	2017-05-16	16:50:02	-59.589
144.9	2.415	2017-05-16	16:50:02	-59.589
145	2.41667	2017-05-16	16:50:03	-59.589
145.1	2.41833	2017-05-16	16:50:03	-59.589
145.2	2.42	2017-05-16	16:50:03	-59.589
145.3	2.42167	2017-05-16	16:50:03	-59.0929
145.4	2.42333	2017-05-16	16:50:03	-59.589
145.5	2.425	2017-05-16	16:50:03	-59.589
145.6	2.42667	2017-05-16	16:50:03	-59.0929
145.7	2.42833	2017-05-16	16:50:03	-59.0929
145.8	2.43	2017-05-16	16:50:03	-59.0929
145.9	2.43167	2017-05-16	16:50:03	-59.0929
146	2.43333	2017-05-16	16:50:04	-59.0929
146.1	2.435	2017-05-16	16:50:04	-59.0929
146.2	2.43667	2017-05-16	16:50:04	-59.0929
146.3	2.43833	2017-05-16	16:50:04	-59.0929
146.4	2.44	2017-05-16	16:50:04	-59.0929
146.5	2.44167	2017-05-16	16:50:04	-59.0929
146.6	2.44333	2017-05-16	16:50:04	-59.0929
146.7	2.445	2017-05-16	16:50:04	-59.0929
146.8	2.44667	2017-05-16	16:50:04	-59.0929
146.9	2.44833	2017-05-16	16:50:04	-59.0929
147	2.45	2017-05-16	16:50:05	-59.0929
147.1	2.45167	2017-05-16	16:50:05	-59.0929
147.2	2.45333	2017-05-16	16:50:05	-58.5968
147.3	2.455	2017-05-16	16:50:05	-59.0929
147.4	2.45667	2017-05-16	16:50:05	-58.5968
147.5	2.45833	2017-05-16	16:50:05	-58.5968
147.6	2.46	2017-05-16	16:50:05	-58.5968
147.7	2.46167	2017-05-16	16:50:05	-58.5968
147.8	2.46333	2017-05-16	16:50:05	-58.5968
147.9	2.465	2017-05-16	16:50:05	-58.5968
148	2.46667	2017-05-16	16:50:06	-58.5968
148.1	2.46833	2017-05-16	16:50:06	-58.5968
148.2	2.47	2017-05-16	16:50:06	-58.5968
148.3	2.47167	2017-05-16	16:50:06	-58.5968
148.4	2.47333	2017-05-16	16:50:06	-58.5968
148.5	2.475	2017-05-16	16:50:06	-58.5968
148.6	2.47667	2017-05-16	16:50:06	-58.5968
148.7	2.47833	2017-05-16	16:50:06	-58.5968
148.8	2.48	2017-05-16	16:50:06	-58.5968
148.9	2.48167	2017-05-16	16:50:06	-58.5968
149	2.48333	2017-05-16	16:50:07	-58.5968
149.1	2.485	2017-05-16	16:50:07	-58.5968
149.2	2.48667	2017-05-16	16:50:07	-58.5968
149.3	2.48833	2017-05-16	16:50:07	-58.1007
149.4	2.49	2017-05-16	16:50:07	-58.1007
149.5	2.49167	2017-05-16	16:50:07	-58.1007
149.6	2.49333	2017-05-16	16:50:07	-58.1007
149.7	2.495	2017-05-16	16:50:07	-58.1007
149.8	2.49667	2017-05-16	16:50:07	-58.1007
149.9	2.49833	2017-05-16	16:50:07	-58.1007
150	2.5	2017-05-16	16:50:08	-58.1007
150.1	2.50167	2017-05-16	16:50:08	-58.1007
150.2	2.50333	2017-05-16	16:50:08	-58.1007
150.3	2.505	2017-05-16	16:50:08	-58.5968
150.4	2.50667	2017-05-16	16:50:08	-58.5968
150.5	2.50833	2017-05-16	16:50:08	-58.5968
150.6	2.51	2017-05-16	16:50:08	-59.0929
150.7	2.51167	2017-05-16	16:50:08	-59.0929
150.8	2.51333	2017-05-16	16:50:08	-59.0929
150.9	2.515	2017-05-16	16:50:08	-59.0929
151	2.51667	2017-05-16	16:50:09	-59.0929
151.1	2.51833	2017-05-16	16:50:09	-59.0929
151.2	2.52	2017-05-16	16:50:09	-59.0929
151.3	2.52167	2017-05-16	16:50:09	-59.0929
151.4	2.52333	2017-05-16	16:50:09	-59.0929
151.5	2.525	2017-05-16	16:50:09	-59.589
151.6	2.52667	2017-05-16	16:50:09	-59.589
151.7	2.52833	2017-05-16	16:50:09	-59.589
151.8	2.53	2017-05-16	16:50:09	-59.589
151.9	2.53167	2017-05-16	16:50:09	-59.589
152	2.53333	2017-05-16	16:50:10	-59.589
152.1	2.535	2017-05-16	16:50:10	-59.589
152.2	2.53667	2017-05-16	16:50:10	-59.589
152.3	2.53833	2017-05-16	16:50:10	-59.589
152.4	2.54	2017-05-16	16:50:10	-59.589
152.5	2.54167	2017-05-16	16:50:10	-60.0851
152.6	2.54333	2017-05-16	16:50:10	-60.0851
152.7	2.545	2017-05-16	16:50:10	-60.0851
152.8	2.54667	2017-05-16	16:50:10	-60.0851
152.9	2.54833	2017-05-16	16:50:10	-60.0851
153	2.55	2017-05-16	16:50:11	-60.0851
153.1	2.55167	2017-05-16	16:50:11	-60.5812
153.2	2.55333	2017-05-16	16:50:11	-60.5812
153.3	2.555	2017-05-16	16:50:11	-60.5812
153.4	2.55667	2017-05-16	16:50:11	-60.5812
153.5	2.55833	2017-05-16	16:50:11	-61.0773
153.6	2.56	2017-05-16	16:50:11	-61.0773
153.7	2.56167	2017-05-16	16:50:11	-61.0773
153.8	2.56333	2017-05-16	16:50:11	-61.0773
153.9	2.565	2017-05-16	16:50:11	-61.0773
154	2.56667	2017-05-16	16:50:12	-61.5734
154.1	2.56833	2017-05-16	16:50:12	-61.5734
154.2	2.57	2017-05-16	16:50:12	-61.5734
154.3	2.57167	2017-05-16	16:50:12	-61.5734
154.4	2.57333	2017-05-16	16:50:12	-62.0694
154.5	2.575	2017-05-16	16:50:12	-62.0694
154.6	2.57667	2017-05-16	16:50:12	-62.0694
154.7	2.57833	2017-05-16	16:50:12	-62.5655
154.8	2.58	2017-05-16	16:50:12	-62.5655
154.9	2.58167	2017-05-16	16:50:12	-62.5655
155	2.58333	2017-05-16	16:50:13	-63.0616
155.1	2.585	2017-05-16	16:50:13	-63.0616
155.2	2.58667	2017-05-16	16:50:13	-63.0616
155.3	2.58833	2017-05-16	16:50:13	-63.5577
[truncated: 35,050 more rows]
