# Supplementary material for: Pressure in isochoric systems containing aqueous solutions at subzero Centigrade temperatures
Source: PLoS One. 2017 Aug 17;12(8):e0183353. doi: 10.1371/journal.pone.0183353 (PMC5560655; doi:10.1371/journal.pone.0183353)
Supplement: S5 File — (XLSX) [file pone.0183353.s005.xlsx]

## Sheet: 30% run 2
Relative Time		Date	Time Stamp UTC	bars	Chn 1 Events
0	0	2017-05-05	19:24:25	-57.6047
0.2	0.00333333	2017-05-05	19:24:25	-57.6047
0.4	0.00666667	2017-05-05	19:24:25	-57.6047
0.6	0.01	2017-05-05	19:24:25	-57.1086
0.8	0.0133333	2017-05-05	19:24:25	-57.1086
1	0.0166667	2017-05-05	19:24:26	-57.1086
1.2	0.02	2017-05-05	19:24:26	-57.6047
1.4	0.0233333	2017-05-05	19:24:26	-58.1007
1.6	0.0266667	2017-05-05	19:24:26	-58.1007
1.8	0.03	2017-05-05	19:24:26	-58.5968
2	0.0333333	2017-05-05	19:24:27	-59.0929
2.2	0.0366667	2017-05-05	19:24:27	-59.0929
2.4	0.04	2017-05-05	19:24:27	-58.5968
2.6	0.0433333	2017-05-05	19:24:27	-58.5968
2.8	0.0466667	2017-05-05	19:24:27	-58.5968
3	0.05	2017-05-05	19:24:28	-58.1007
3.2	0.0533333	2017-05-05	19:24:28	-58.1007
3.4	0.0566667	2017-05-05	19:24:28	-58.5968
3.6	0.06	2017-05-05	19:24:28	-59.0929
3.8	0.0633333	2017-05-05	19:24:28	-59.0929
4	0.0666667	2017-05-05	19:24:29	-59.0929
4.2	0.07	2017-05-05	19:24:29	-59.0929
4.4	0.0733333	2017-05-05	19:24:29	-58.5968
4.6	0.0766667	2017-05-05	19:24:29	-58.5968
4.8	0.08	2017-05-05	19:24:29	-58.1007
5	0.0833333	2017-05-05	19:24:30	-58.1007
5.2	0.0866667	2017-05-05	19:24:30	-57.6047
5.4	0.09	2017-05-05	19:24:30	-57.6047
5.6	0.0933333	2017-05-05	19:24:30	-57.1086
5.8	0.0966667	2017-05-05	19:24:30	-57.1086
6	0.1	2017-05-05	19:24:31	-56.6125
6.2	0.103333	2017-05-05	19:24:31	-56.6125
6.4	0.106667	2017-05-05	19:24:31	-56.1164
6.6	0.11	2017-05-05	19:24:31	-56.1164
6.8	0.113333	2017-05-05	19:24:31	-56.1164
7	0.116667	2017-05-05	19:24:32	-56.6125
7.2	0.12	2017-05-05	19:24:32	-57.1086
7.4	0.123333	2017-05-05	19:24:32	-57.6047
7.6	0.126667	2017-05-05	19:24:32	-58.1007
7.8	0.13	2017-05-05	19:24:32	-58.5968
8	0.133333	2017-05-05	19:24:33	-58.5968
8.2	0.136667	2017-05-05	19:24:33	-59.0929
8.4	0.14	2017-05-05	19:24:33	-59.0929
8.6	0.143333	2017-05-05	19:24:33	-59.0929
8.8	0.146667	2017-05-05	19:24:33	-59.589
9	0.15	2017-05-05	19:24:34	-60.0851
9.2	0.153333	2017-05-05	19:24:34	-60.0851
9.4	0.156667	2017-05-05	19:24:34	-61.0773
9.6	0.16	2017-05-05	19:24:34	-61.5734
9.8	0.163333	2017-05-05	19:24:34	-62.0694
10	0.166667	2017-05-05	19:24:35	-62.5655
10.2	0.17	2017-05-05	19:24:35	-63.0616
10.4	0.173333	2017-05-05	19:24:35	-63.5577
10.6	0.176667	2017-05-05	19:24:35	-63.5577
10.8	0.18	2017-05-05	19:24:35	-64.0538
11	0.183333	2017-05-05	19:24:36	-64.0538
11.2	0.186667	2017-05-05	19:24:36	-64.5499
11.4	0.19	2017-05-05	19:24:36	-65.046
11.6	0.193333	2017-05-05	19:24:36	-65.5421
11.8	0.196667	2017-05-05	19:24:36	-66.0381
12	0.2	2017-05-05	19:24:37	-66.5342
12.2	0.203333	2017-05-05	19:24:37	-67.0303
12.4	0.206667	2017-05-05	19:24:37	-67.5264
12.6	0.21	2017-05-05	19:24:37	-68.0225
12.8	0.213333	2017-05-05	19:24:37	-68.0225
13	0.216667	2017-05-05	19:24:38	-69.0147
13.2	0.22	2017-05-05	19:24:38	-69.5108
13.4	0.223333	2017-05-05	19:24:38	-70.0068
13.6	0.226667	2017-05-05	19:24:38	-70.999
13.8	0.23	2017-05-05	19:24:38	-71.4951
14	0.233333	2017-05-05	19:24:39	-72.4873
14.2	0.236667	2017-05-05	19:24:39	-73.4795
14.4	0.24	2017-05-05	19:24:39	-74.4716
14.6	0.243333	2017-05-05	19:24:39	-74.9677
14.8	0.246667	2017-05-05	19:24:39	-75.9599
15	0.25	2017-05-05	19:24:40	-75.9599
15.2	0.253333	2017-05-05	19:24:40	-75.9599
15.4	0.256667	2017-05-05	19:24:40	-75.9599
15.6	0.26	2017-05-05	19:24:40	-75.9599
15.8	0.263333	2017-05-05	19:24:40	-75.4638
16	0.266667	2017-05-05	19:24:41	-75.4638
16.2	0.27	2017-05-05	19:24:41	-75.4638
16.4	0.273333	2017-05-05	19:24:41	-75.9599
16.6	0.276667	2017-05-05	19:24:41	-75.9599
16.8	0.28	2017-05-05	19:24:41	-75.9599
17	0.283333	2017-05-05	19:24:42	-75.9599
17.2	0.286667	2017-05-05	19:24:42	-75.9599
17.4	0.29	2017-05-05	19:24:42	-75.4638
17.6	0.293333	2017-05-05	19:24:42	-75.4638
17.8	0.296667	2017-05-05	19:24:42	-74.9677
18	0.3	2017-05-05	19:24:43	-74.4716
18.2	0.303333	2017-05-05	19:24:43	-73.9755
18.4	0.306667	2017-05-05	19:24:43	-73.9755
18.6	0.31	2017-05-05	19:24:43	-73.4795
18.8	0.313333	2017-05-05	19:24:43	-73.4795
19	0.316667	2017-05-05	19:24:44	-73.4795
19.2	0.32	2017-05-05	19:24:44	-72.9834
19.4	0.323333	2017-05-05	19:24:44	-72.9834
19.6	0.326667	2017-05-05	19:24:44	-72.4873
19.8	0.33	2017-05-05	19:24:44	-72.4873
20	0.333333	2017-05-05	19:24:45	-71.9912
20.2	0.336667	2017-05-05	19:24:45	-71.9912
20.4	0.34	2017-05-05	19:24:45	-72.4873
20.6	0.343333	2017-05-05	19:24:45	-72.4873
20.8	0.346667	2017-05-05	19:24:45	-72.9834
21	0.35	2017-05-05	19:24:46	-72.9834
21.2	0.353333	2017-05-05	19:24:46	-72.9834
21.4	0.356667	2017-05-05	19:24:46	-72.9834
21.6	0.36	2017-05-05	19:24:46	-72.9834
21.8	0.363333	2017-05-05	19:24:46	-72.4873
22	0.366667	2017-05-05	19:24:47	-71.9912
22.2	0.37	2017-05-05	19:24:47	-71.9912
22.4	0.373333	2017-05-05	19:24:47	-71.9912
22.6	0.376667	2017-05-05	19:24:47	-71.9912
22.8	0.38	2017-05-05	19:24:47	-72.4873
23	0.383333	2017-05-05	19:24:48	-72.4873
23.2	0.386667	2017-05-05	19:24:48	-72.4873
23.4	0.39	2017-05-05	19:24:48	-72.4873
23.6	0.393333	2017-05-05	19:24:48	-71.9912
23.8	0.396667	2017-05-05	19:24:48	-71.9912
24	0.4	2017-05-05	19:24:49	-71.4951
24.2	0.403333	2017-05-05	19:24:49	-70.999
24.4	0.406667	2017-05-05	19:24:49	-70.999
24.6	0.41	2017-05-05	19:24:49	-70.5029
24.8	0.413333	2017-05-05	19:24:49	-70.5029
25	0.416667	2017-05-05	19:24:50	-70.5029
25.2	0.42	2017-05-05	19:24:50	-70.0068
25.4	0.423333	2017-05-05	19:24:50	-70.0068
25.6	0.426667	2017-05-05	19:24:50	-70.0068
25.8	0.43	2017-05-05	19:24:50	-69.5108
26	0.433333	2017-05-05	19:24:51	-69.5108
26.2	0.436667	2017-05-05	19:24:51	-69.0147
26.4	0.44	2017-05-05	19:24:51	-69.0147
26.6	0.443333	2017-05-05	19:24:51	-69.5108
26.8	0.446667	2017-05-05	19:24:51	-69.5108
27	0.45	2017-05-05	19:24:52	-70.0068
27.2	0.453333	2017-05-05	19:24:52	-70.0068
27.4	0.456667	2017-05-05	19:24:52	-70.0068
27.6	0.46	2017-05-05	19:24:52	-70.0068
27.8	0.463333	2017-05-05	19:24:52	-70.0068
28	0.466667	2017-05-05	19:24:53	-70.0068
28.2	0.47	2017-05-05	19:24:53	-70.0068
28.4	0.473333	2017-05-05	19:24:53	-69.5108
28.6	0.476667	2017-05-05	19:24:53	-69.5108
28.8	0.48	2017-05-05	19:24:53	-69.5108
29	0.483333	2017-05-05	19:24:54	-69.0147
29.2	0.486667	2017-05-05	19:24:54	-69.0147
29.4	0.49	2017-05-05	19:24:54	-69.0147
29.6	0.493333	2017-05-05	19:24:54	-69.0147
29.8	0.496667	2017-05-05	19:24:54	-69.5108
30	0.5	2017-05-05	19:24:55	-69.5108
30.2	0.503333	2017-05-05	19:24:55	-69.5108
30.4	0.506667	2017-05-05	19:24:55	-69.5108
30.6	0.51	2017-05-05	19:24:55	-69.5108
30.8	0.513333	2017-05-05	19:24:55	-69.5108
31	0.516667	2017-05-05	19:24:56	-69.5108
31.2	0.52	2017-05-05	19:24:56	-69.0147
31.4	0.523333	2017-05-05	19:24:56	-69.0147
31.6	0.526667	2017-05-05	19:24:56	-68.5186
31.8	0.53	2017-05-05	19:24:56	-68.0225
32	0.533333	2017-05-05	19:24:57	-68.0225
32.2	0.536667	2017-05-05	19:24:57	-67.5264
32.4	0.54	2017-05-05	19:24:57	-67.5264
32.6	0.543333	2017-05-05	19:24:57	-67.0303
32.8	0.546667	2017-05-05	19:24:57	-67.0303
33	0.55	2017-05-05	19:24:58	-67.0303
33.2	0.553333	2017-05-05	19:24:58	-67.0303
33.4	0.556667	2017-05-05	19:24:58	-67.0303
33.6	0.56	2017-05-05	19:24:58	-66.5342
33.8	0.563333	2017-05-05	19:24:58	-66.5342
34	0.566667	2017-05-05	19:24:59	-66.0381
34.2	0.57	2017-05-05	19:24:59	-66.0381
34.4	0.573333	2017-05-05	19:24:59	-66.0381
34.6	0.576667	2017-05-05	19:24:59	-65.5421
34.8	0.58	2017-05-05	19:24:59	-65.5421
35	0.583333	2017-05-05	19:25:00	-65.5421
35.2	0.586667	2017-05-05	19:25:00	-65.5421
35.4	0.59	2017-05-05	19:25:00	-65.046
35.6	0.593333	2017-05-05	19:25:00	-65.046
35.8	0.596667	2017-05-05	19:25:00	-65.046
36	0.6	2017-05-05	19:25:01	-65.046
36.2	0.603333	2017-05-05	19:25:01	-65.046
36.4	0.606667	2017-05-05	19:25:01	-65.046
36.6	0.61	2017-05-05	19:25:01	-65.046
36.8	0.613333	2017-05-05	19:25:01	-65.046
37	0.616667	2017-05-05	19:25:02	-65.046
37.2	0.62	2017-05-05	19:25:02	-65.046
37.4	0.623333	2017-05-05	19:25:02	-65.5421
37.6	0.626667	2017-05-05	19:25:02	-65.5421
37.8	0.63	2017-05-05	19:25:02	-65.046
38	0.633333	2017-05-05	19:25:03	-65.046
38.2	0.636667	2017-05-05	19:25:03	-65.046
38.4	0.64	2017-05-05	19:25:03	-65.046
38.6	0.643333	2017-05-05	19:25:03	-65.046
38.8	0.646667	2017-05-05	19:25:03	-65.046
39	0.65	2017-05-05	19:25:04	-65.046
39.2	0.653333	2017-05-05	19:25:04	-64.5499
39.4	0.656667	2017-05-05	19:25:04	-64.5499
39.6	0.66	2017-05-05	19:25:04	-64.0538
39.8	0.663333	2017-05-05	19:25:04	-64.0538
40	0.666667	2017-05-05	19:25:05	-63.5577
40.2	0.67	2017-05-05	19:25:05	-63.5577
40.4	0.673333	2017-05-05	19:25:05	-63.5577
40.6	0.676667	2017-05-05	19:25:05	-63.0616
40.8	0.68	2017-05-05	19:25:05	-63.0616
41	0.683333	2017-05-05	19:25:06	-63.0616
41.2	0.686667	2017-05-05	19:25:06	-63.0616
41.4	0.69	2017-05-05	19:25:06	-63.0616
41.6	0.693333	2017-05-05	19:25:06	-63.0616
41.8	0.696667	2017-05-05	19:25:06	-63.0616
42	0.7	2017-05-05	19:25:07	-63.0616
42.2	0.703333	2017-05-05	19:25:07	-63.0616
42.4	0.706667	2017-05-05	19:25:07	-63.0616
42.6	0.71	2017-05-05	19:25:07	-62.5655
42.8	0.713333	2017-05-05	19:25:07	-62.5655
43	0.716667	2017-05-05	19:25:08	-62.0694
43.2	0.72	2017-05-05	19:25:08	-62.0694
43.4	0.723333	2017-05-05	19:25:08	-61.5734
43.6	0.726667	2017-05-05	19:25:08	-61.5734
43.8	0.73	2017-05-05	19:25:08	-61.0773
44	0.733333	2017-05-05	19:25:09	-60.5812
44.2	0.736667	2017-05-05	19:25:09	-60.5812
44.4	0.74	2017-05-05	19:25:09	-60.0851
44.6	0.743333	2017-05-05	19:25:09	-60.0851
44.8	0.746667	2017-05-05	19:25:09	-59.589
45	0.75	2017-05-05	19:25:10	-59.589
45.2	0.753333	2017-05-05	19:25:10	-59.0929
45.4	0.756667	2017-05-05	19:25:10	-59.0929
45.6	0.76	2017-05-05	19:25:10	-58.5968
45.8	0.763333	2017-05-05	19:25:10	-58.1007
46	0.766667	2017-05-05	19:25:11	-58.1007
46.2	0.77	2017-05-05	19:25:11	-57.6047
46.4	0.773333	2017-05-05	19:25:11	-57.1086
46.6	0.776667	2017-05-05	19:25:11	-57.1086
46.8	0.78	2017-05-05	19:25:11	-57.1086
47	0.783333	2017-05-05	19:25:12	-57.1086
47.2	0.786667	2017-05-05	19:25:12	-57.1086
47.4	0.79	2017-05-05	19:25:12	-57.1086
47.6	0.793333	2017-05-05	19:25:12	-57.6047
47.8	0.796667	2017-05-05	19:25:12	-57.6047
48	0.8	2017-05-05	19:25:13	-57.6047
48.2	0.803333	2017-05-05	19:25:13	-57.1086
48.4	0.806667	2017-05-05	19:25:13	-57.1086
48.6	0.81	2017-05-05	19:25:13	-56.6125
48.8	0.813333	2017-05-05	19:25:13	-56.6125
49	0.816667	2017-05-05	19:25:14	-56.1164
49.2	0.82	2017-05-05	19:25:14	-56.1164
49.4	0.823333	2017-05-05	19:25:14	-56.1164
49.6	0.826667	2017-05-05	19:25:14	-56.1164
49.8	0.83	2017-05-05	19:25:14	-56.1164
50	0.833333	2017-05-05	19:25:15	-56.1164
50.2	0.836667	2017-05-05	19:25:15	-56.1164
50.4	0.84	2017-05-05	19:25:15	-55.6203
50.6	0.843333	2017-05-05	19:25:15	-55.1242
50.8	0.846667	2017-05-05	19:25:15	-54.6281
51	0.85	2017-05-05	19:25:16	-54.132
51.2	0.853333	2017-05-05	19:25:16	-53.636
51.4	0.856667	2017-05-05	19:25:16	-53.1399
51.6	0.86	2017-05-05	19:25:16	-52.6438
51.8	0.863333	2017-05-05	19:25:16	-52.1477
52	0.866667	2017-05-05	19:25:17	-51.6516
52.2	0.87	2017-05-05	19:25:17	-51.1555
52.4	0.873333	2017-05-05	19:25:17	-50.6594
52.6	0.876667	2017-05-05	19:25:17	-50.1633
52.8	0.88	2017-05-05	19:25:17	-49.6673
53	0.883333	2017-05-05	19:25:18	-48.6751
53.2	0.886667	2017-05-05	19:25:18	-47.6829
53.4	0.89	2017-05-05	19:25:18	-45.6986
53.6	0.893333	2017-05-05	19:25:18	-43.2181
53.8	0.896667	2017-05-05	19:25:18	-40.2416
54	0.9	2017-05-05	19:25:19	-37.2651
54.2	0.903333	2017-05-05	19:25:19	-33.7925
54.4	0.906667	2017-05-05	19:25:19	-29.8238
54.6	0.91	2017-05-05	19:25:19	-26.3512
54.8	0.913333	2017-05-05	19:25:19	-22.8785
55	0.916667	2017-05-05	19:25:20	-20.3981
55.2	0.92	2017-05-05	19:25:20	-17.4216
55.4	0.923333	2017-05-05	19:25:20	-14.9411
55.6	0.926667	2017-05-05	19:25:20	-12.4607
55.8	0.93	2017-05-05	19:25:20	-9.48418
56	0.933333	2017-05-05	19:25:21	-6.50766
56.2	0.936667	2017-05-05	19:25:21	-3.53113
56.4	0.94	2017-05-05	19:25:21	-0.554611
56.6	0.943333	2017-05-05	19:25:21	2.42191
56.8	0.946667	2017-05-05	19:25:21	5.39844
57	0.95	2017-05-05	19:25:22	7.87887
57.2	0.953333	2017-05-05	19:25:22	10.3593
57.4	0.956667	2017-05-05	19:25:22	12.8397
57.6	0.96	2017-05-05	19:25:22	16.3124
57.8	0.963333	2017-05-05	19:25:22	18.7928
58	0.966667	2017-05-05	19:25:23	21.7693
58.2	0.97	2017-05-05	19:25:23	24.7458
58.4	0.973333	2017-05-05	19:25:23	27.2263
58.6	0.976667	2017-05-05	19:25:23	29.7067
58.8	0.98	2017-05-05	19:25:23	33.1793
59	0.983333	2017-05-05	19:25:24	36.1559
59.2	0.986667	2017-05-05	19:25:24	40.1246
59.4	0.99	2017-05-05	19:25:24	43.5972
59.6	0.993333	2017-05-05	19:25:24	47.5659
59.8	0.996667	2017-05-05	19:25:24	51.0385
60	1	2017-05-05	19:25:25	54.5111
60.2	1.00333	2017-05-05	19:25:25	57.9837
60.4	1.00667	2017-05-05	19:25:25	61.9524
60.6	1.01	2017-05-05	19:25:25	65.9211
60.8	1.01333	2017-05-05	19:25:25	70.3859
61	1.01667	2017-05-05	19:25:26	74.8507
61.2	1.02	2017-05-05	19:25:26	78.8194
61.4	1.02333	2017-05-05	19:25:26	83.2842
61.6	1.02667	2017-05-05	19:25:26	87.2528
61.8	1.03	2017-05-05	19:25:26	91.2215
62	1.03333	2017-05-05	19:25:27	95.1902
62.2	1.03667	2017-05-05	19:25:27	99.655
62.4	1.04	2017-05-05	19:25:27	103.624
62.6	1.04333	2017-05-05	19:25:27	107.096
62.8	1.04667	2017-05-05	19:25:27	111.065
63	1.05	2017-05-05	19:25:28	114.538
63.2	1.05333	2017-05-05	19:25:28	118.01
63.4	1.05667	2017-05-05	19:25:28	121.483
63.6	1.06	2017-05-05	19:25:28	124.459
63.8	1.06333	2017-05-05	19:25:28	128.428
64	1.06667	2017-05-05	19:25:29	132.397
64.2	1.07	2017-05-05	19:25:29	135.869
64.4	1.07333	2017-05-05	19:25:29	139.838
64.6	1.07667	2017-05-05	19:25:29	143.311
64.8	1.08	2017-05-05	19:25:29	147.279
65	1.08333	2017-05-05	19:25:30	150.256
65.2	1.08667	2017-05-05	19:25:30	153.729
65.4	1.09	2017-05-05	19:25:30	157.201
65.6	1.09333	2017-05-05	19:25:30	160.178
65.8	1.09667	2017-05-05	19:25:30	163.65
66	1.1	2017-05-05	19:25:31	167.123
66.2	1.10333	2017-05-05	19:25:31	170.596
66.4	1.10667	2017-05-05	19:25:31	174.068
66.6	1.11	2017-05-05	19:25:31	177.541
66.8	1.11333	2017-05-05	19:25:31	181.013
67	1.11667	2017-05-05	19:25:32	184.486
67.2	1.12	2017-05-05	19:25:32	187.462
67.4	1.12333	2017-05-05	19:25:32	190.439
67.6	1.12667	2017-05-05	19:25:32	193.912
67.8	1.13	2017-05-05	19:25:32	196.888
68	1.13333	2017-05-05	19:25:33	199.865
68.2	1.13667	2017-05-05	19:25:33	202.841
68.4	1.14	2017-05-05	19:25:33	205.818
68.6	1.14333	2017-05-05	19:25:33	208.794
68.8	1.14667	2017-05-05	19:25:33	211.275
69	1.15	2017-05-05	19:25:34	213.755
69.2	1.15333	2017-05-05	19:25:34	216.236
69.4	1.15667	2017-05-05	19:25:34	218.22
69.6	1.16	2017-05-05	19:25:34	220.204
69.8	1.16333	2017-05-05	19:25:34	222.189
70	1.16667	2017-05-05	19:25:35	223.181
70.2	1.17	2017-05-05	19:25:35	225.165
70.4	1.17333	2017-05-05	19:25:35	227.149
70.6	1.17667	2017-05-05	19:25:35	228.638
70.8	1.18	2017-05-05	19:25:35	230.622
71	1.18333	2017-05-05	19:25:36	232.606
71.2	1.18667	2017-05-05	19:25:36	233.599
71.4	1.19	2017-05-05	19:25:36	234.591
71.6	1.19333	2017-05-05	19:25:36	235.583
71.8	1.19667	2017-05-05	19:25:36	236.079
72	1.2	2017-05-05	19:25:37	236.079
72.2	1.20333	2017-05-05	19:25:37	235.087
72.4	1.20667	2017-05-05	19:25:37	234.095
72.6	1.21	2017-05-05	19:25:37	233.103
72.8	1.21333	2017-05-05	19:25:37	231.614
73	1.21667	2017-05-05	19:25:38	230.126
73.2	1.22	2017-05-05	19:25:38	228.142
73.4	1.22333	2017-05-05	19:25:38	226.157
73.6	1.22667	2017-05-05	19:25:38	224.173
73.8	1.23	2017-05-05	19:25:38	221.693
74	1.23333	2017-05-05	19:25:39	218.716
74.2	1.23667	2017-05-05	19:25:39	216.236
74.4	1.24	2017-05-05	19:25:39	212.763
74.6	1.24333	2017-05-05	19:25:39	209.29
74.8	1.24667	2017-05-05	19:25:39	205.818
75	1.25	2017-05-05	19:25:40	202.345
75.2	1.25333	2017-05-05	19:25:40	198.376
75.4	1.25667	2017-05-05	19:25:40	193.912
75.6	1.26	2017-05-05	19:25:40	189.447
75.8	1.26333	2017-05-05	19:25:40	185.478
76	1.26667	2017-05-05	19:25:41	181.013
76.2	1.27	2017-05-05	19:25:41	176.549
76.4	1.27333	2017-05-05	19:25:41	172.084
76.6	1.27667	2017-05-05	19:25:41	168.115
76.8	1.28	2017-05-05	19:25:41	163.65
77	1.28333	2017-05-05	19:25:42	158.689
77.2	1.28667	2017-05-05	19:25:42	154.225
77.4	1.29	2017-05-05	19:25:42	149.264
77.6	1.29333	2017-05-05	19:25:42	143.807
77.8	1.29667	2017-05-05	19:25:42	138.846
78	1.3	2017-05-05	19:25:43	133.389
78.2	1.30333	2017-05-05	19:25:43	127.932
78.4	1.30667	2017-05-05	19:25:43	121.979
78.6	1.31	2017-05-05	19:25:43	116.522
78.8	1.31333	2017-05-05	19:25:43	110.569
79	1.31667	2017-05-05	19:25:44	105.112
79.2	1.32	2017-05-05	19:25:44	98.6629
79.4	1.32333	2017-05-05	19:25:44	92.2137
79.6	1.32667	2017-05-05	19:25:44	86.2607
79.8	1.33	2017-05-05	19:25:44	79.3155
80	1.33333	2017-05-05	19:25:45	72.8663
80.2	1.33667	2017-05-05	19:25:45	65.9211
80.4	1.34	2017-05-05	19:25:45	58.9759
80.6	1.34333	2017-05-05	19:25:45	52.0306
80.8	1.34667	2017-05-05	19:25:45	44.0933
81	1.35	2017-05-05	19:25:46	36.6519
81.2	1.35333	2017-05-05	19:25:46	29.2106
81.4	1.35667	2017-05-05	19:25:46	21.2732
81.6	1.36	2017-05-05	19:25:46	13.3358
81.8	1.36333	2017-05-05	19:25:46	4.90235
82	1.36667	2017-05-05	19:25:47	-3.53113
82.2	1.37	2017-05-05	19:25:47	-11.9646
82.4	1.37333	2017-05-05	19:25:47	-20.3981
82.6	1.37667	2017-05-05	19:25:47	-28.8316
82.8	1.38	2017-05-05	19:25:47	-37.2651
83	1.38333	2017-05-05	19:25:48	-44.7064
83.2	1.38667	2017-05-05	19:25:48	-44.2103
83.4	1.39	2017-05-05	19:25:48	-43.7142
83.6	1.39333	2017-05-05	19:25:48	-43.2181
83.8	1.39667	2017-05-05	19:25:48	-43.2181
84	1.4	2017-05-05	19:25:49	-42.722
84.2	1.40333	2017-05-05	19:25:49	-42.2259
84.4	1.40667	2017-05-05	19:25:49	-41.7299
84.6	1.41	2017-05-05	19:25:49	-41.7299
84.8	1.41333	2017-05-05	19:25:49	-41.2338
85	1.41667	2017-05-05	19:25:50	-41.2338
85.2	1.42	2017-05-05	19:25:50	-40.7377
85.4	1.42333	2017-05-05	19:25:50	-40.7377
85.6	1.42667	2017-05-05	19:25:50	-40.7377
85.8	1.43	2017-05-05	19:25:50	-40.2416
86	1.43333	2017-05-05	19:25:51	-40.2416
86.2	1.43667	2017-05-05	19:25:51	-39.7455
86.4	1.44	2017-05-05	19:25:51	-39.7455
86.6	1.44333	2017-05-05	19:25:51	-39.2494
86.8	1.44667	2017-05-05	19:25:51	-39.2494
87	1.45	2017-05-05	19:25:52	-39.2494
87.2	1.45333	2017-05-05	19:25:52	-38.7533
87.4	1.45667	2017-05-05	19:25:52	-38.7533
87.6	1.46	2017-05-05	19:25:52	-38.2572
87.8	1.46333	2017-05-05	19:25:52	-38.2572
88	1.46667	2017-05-05	19:25:53	-37.7612
88.2	1.47	2017-05-05	19:25:53	-37.2651
88.4	1.47333	2017-05-05	19:25:53	-37.2651
88.6	1.47667	2017-05-05	19:25:53	-36.769
88.8	1.48	2017-05-05	19:25:53	-36.2729
89	1.48333	2017-05-05	19:25:54	-36.2729
89.2	1.48667	2017-05-05	19:25:54	-35.7768
89.4	1.49	2017-05-05	19:25:54	-35.2807
89.6	1.49333	2017-05-05	19:25:54	-35.2807
89.8	1.49667	2017-05-05	19:25:54	-35.2807
90	1.5	2017-05-05	19:25:55	-34.7846
90.2	1.50333	2017-05-05	19:25:55	-34.7846
90.4	1.50667	2017-05-05	19:25:55	-34.2886
90.6	1.51	2017-05-05	19:25:55	-34.2886
90.8	1.51333	2017-05-05	19:25:55	-33.7925
91	1.51667	2017-05-05	19:25:56	-33.7925
91.2	1.52	2017-05-05	19:25:56	-33.2964
91.4	1.52333	2017-05-05	19:25:56	-33.2964
91.6	1.52667	2017-05-05	19:25:56	-33.2964
91.8	1.53	2017-05-05	19:25:56	-32.8003
92	1.53333	2017-05-05	19:25:57	-32.8003
92.2	1.53667	2017-05-05	19:25:57	-32.3042
92.4	1.54	2017-05-05	19:25:57	-32.3042
92.6	1.54333	2017-05-05	19:25:57	-32.3042
92.8	1.54667	2017-05-05	19:25:57	-31.8081
93	1.55	2017-05-05	19:25:58	-31.8081
93.2	1.55333	2017-05-05	19:25:58	-31.8081
93.4	1.55667	2017-05-05	19:25:58	-31.312
93.6	1.56	2017-05-05	19:25:58	-31.312
93.8	1.56333	2017-05-05	19:25:58	-30.8159
94	1.56667	2017-05-05	19:25:59	-30.8159
94.2	1.57	2017-05-05	19:25:59	-30.8159
94.4	1.57333	2017-05-05	19:25:59	-30.8159
94.6	1.57667	2017-05-05	19:25:59	-30.3199
94.8	1.58	2017-05-05	19:25:59	-30.3199
95	1.58333	2017-05-05	19:26:00	-30.3199
95.2	1.58667	2017-05-05	19:26:00	-30.3199
95.4	1.59	2017-05-05	19:26:00	-30.3199
95.6	1.59333	2017-05-05	19:26:00	-30.3199
95.8	1.59667	2017-05-05	19:26:00	-30.3199
96	1.6	2017-05-05	19:26:01	-30.3199
96.2	1.60333	2017-05-05	19:26:01	-30.3199
96.4	1.60667	2017-05-05	19:26:01	-30.8159
96.6	1.61	2017-05-05	19:26:01	-30.8159
96.8	1.61333	2017-05-05	19:26:01	-30.8159
97	1.61667	2017-05-05	19:26:02	-30.8159
97.2	1.62	2017-05-05	19:26:02	-30.8159
97.4	1.62333	2017-05-05	19:26:02	-30.3199
97.6	1.62667	2017-05-05	19:26:02	-30.3199
97.8	1.63	2017-05-05	19:26:02	-30.3199
98	1.63333	2017-05-05	19:26:03	-29.8238
98.2	1.63667	2017-05-05	19:26:03	-29.8238
98.4	1.64	2017-05-05	19:26:03	-29.3277
98.6	1.64333	2017-05-05	19:26:03	-29.3277
98.8	1.64667	2017-05-05	19:26:03	-29.3277
99	1.65	2017-05-05	19:26:04	-29.3277
99.2	1.65333	2017-05-05	19:26:04	-28.8316
99.4	1.65667	2017-05-05	19:26:04	-28.8316
99.6	1.66	2017-05-05	19:26:04	-28.8316
99.8	1.66333	2017-05-05	19:26:04	-28.8316
100	1.66667	2017-05-05	19:26:05	-29.3277
100.2	1.67	2017-05-05	19:26:05	-29.3277
100.4	1.67333	2017-05-05	19:26:05	-29.3277
100.6	1.67667	2017-05-05	19:26:05	-29.3277
100.8	1.68	2017-05-05	19:26:05	-29.3277
101	1.68333	2017-05-05	19:26:06	-29.3277
101.2	1.68667	2017-05-05	19:26:06	-29.3277
101.4	1.69	2017-05-05	19:26:06	-29.3277
101.6	1.69333	2017-05-05	19:26:06	-29.8238
101.8	1.69667	2017-05-05	19:26:06	-29.8238
102	1.7	2017-05-05	19:26:07	-29.8238
102.2	1.70333	2017-05-05	19:26:07	-29.8238
102.4	1.70667	2017-05-05	19:26:07	-30.3199
102.6	1.71	2017-05-05	19:26:07	-30.3199
102.8	1.71333	2017-05-05	19:26:07	-30.8159
103	1.71667	2017-05-05	19:26:08	-30.8159
103.2	1.72	2017-05-05	19:26:08	-31.8081
103.4	1.72333	2017-05-05	19:26:08	-32.3042
103.6	1.72667	2017-05-05	19:26:08	-32.3042
103.8	1.73	2017-05-05	19:26:08	-32.8003
104	1.73333	2017-05-05	19:26:09	-33.2964
104.2	1.73667	2017-05-05	19:26:09	-33.7925
104.4	1.74	2017-05-05	19:26:09	-34.2886
104.6	1.74333	2017-05-05	19:26:09	-34.2886
104.8	1.74667	2017-05-05	19:26:09	-34.7846
105	1.75	2017-05-05	19:26:10	-35.7768
105.2	1.75333	2017-05-05	19:26:10	-36.769
105.4	1.75667	2017-05-05	19:26:10	-37.2651
105.6	1.76	2017-05-05	19:26:10	-38.2572
105.8	1.76333	2017-05-05	19:26:10	-39.2494
106	1.76667	2017-05-05	19:26:11	-39.7455
106.2	1.77	2017-05-05	19:26:11	-40.2416
106.4	1.77333	2017-05-05	19:26:11	-41.2338
106.6	1.77667	2017-05-05	19:26:11	-41.2338
106.8	1.78	2017-05-05	19:26:11	-41.7299
107	1.78333	2017-05-05	19:26:12	-42.2259
107.2	1.78667	2017-05-05	19:26:12	-42.722
107.4	1.79	2017-05-05	19:26:12	-42.722
107.6	1.79333	2017-05-05	19:26:12	-43.2181
107.8	1.79667	2017-05-05	19:26:12	-42.2259
108	1.8	2017-05-05	19:26:13	-38.2572
108.2	1.80333	2017-05-05	19:26:13	-36.2729
108.4	1.80667	2017-05-05	19:26:13	-36.2729
108.6	1.81	2017-05-05	19:26:13	-36.2729
108.8	1.81333	2017-05-05	19:26:13	-36.769
109	1.81667	2017-05-05	19:26:14	-36.2729
109.2	1.82	2017-05-05	19:26:14	-36.769
109.4	1.82333	2017-05-05	19:26:14	-36.2729
109.6	1.82667	2017-05-05	19:26:14	-36.2729
109.8	1.83	2017-05-05	19:26:14	-36.769
110	1.83333	2017-05-05	19:26:15	-36.769
110.2	1.83667	2017-05-05	19:26:15	-36.769
110.4	1.84	2017-05-05	19:26:15	-36.769
110.6	1.84333	2017-05-05	19:26:15	-36.769
110.8	1.84667	2017-05-05	19:26:15	-36.769
111	1.85	2017-05-05	19:26:16	-36.769
111.2	1.85333	2017-05-05	19:26:16	-36.769
111.4	1.85667	2017-05-05	19:26:16	-36.769
111.6	1.86	2017-05-05	19:26:16	-36.769
111.8	1.86333	2017-05-05	19:26:16	-36.769
112	1.86667	2017-05-05	19:26:17	-35.7768
112.2	1.87	2017-05-05	19:26:17	-34.2886
112.4	1.87333	2017-05-05	19:26:17	-34.2886
112.6	1.87667	2017-05-05	19:26:17	-35.2807
112.8	1.88	2017-05-05	19:26:17	-35.2807
113	1.88333	2017-05-05	19:26:18	-35.7768
113.2	1.88667	2017-05-05	19:26:18	-35.7768
113.4	1.89	2017-05-05	19:26:18	-35.7768
113.6	1.89333	2017-05-05	19:26:18	-35.2807
113.8	1.89667	2017-05-05	19:26:18	-35.2807
114	1.9	2017-05-05	19:26:19	-35.2807
114.2	1.90333	2017-05-05	19:26:19	-35.2807
114.4	1.90667	2017-05-05	19:26:19	-34.2886
114.6	1.91	2017-05-05	19:26:19	-33.7925
114.8	1.91333	2017-05-05	19:26:19	-34.2886
115	1.91667	2017-05-05	19:26:20	-34.2886
115.2	1.92	2017-05-05	19:26:20	-34.2886
115.4	1.92333	2017-05-05	19:26:20	-34.2886
115.6	1.92667	2017-05-05	19:26:20	-33.2964
115.8	1.93	2017-05-05	19:26:20	-33.2964
116	1.93333	2017-05-05	19:26:21	-32.8003
116.2	1.93667	2017-05-05	19:26:21	-32.8003
116.4	1.94	2017-05-05	19:26:21	-32.8003
116.6	1.94333	2017-05-05	19:26:21	-32.8003
116.8	1.94667	2017-05-05	19:26:21	-32.8003
117	1.95	2017-05-05	19:26:22	-32.8003
117.2	1.95333	2017-05-05	19:26:22	-32.3042
117.4	1.95667	2017-05-05	19:26:22	-32.3042
117.6	1.96	2017-05-05	19:26:22	-32.3042
117.8	1.96333	2017-05-05	19:26:22	-32.8003
118	1.96667	2017-05-05	19:26:23	-33.2964
118.2	1.97	2017-05-05	19:26:23	-33.2964
118.4	1.97333	2017-05-05	19:26:23	-33.7925
118.6	1.97667	2017-05-05	19:26:23	-33.7925
118.8	1.98	2017-05-05	19:26:23	-33.7925
119	1.98333	2017-05-05	19:26:24	-33.7925
119.2	1.98667	2017-05-05	19:26:24	-33.2964
119.4	1.99	2017-05-05	19:26:24	-33.2964
119.6	1.99333	2017-05-05	19:26:24	-33.7925
119.8	1.99667	2017-05-05	19:26:24	-34.2886
120	2	2017-05-05	19:26:25	-34.2886
120.2	2.00333	2017-05-05	19:26:25	-34.2886
120.4	2.00667	2017-05-05	19:26:25	-34.2886
120.6	2.01	2017-05-05	19:26:25	-34.2886
120.8	2.01333	2017-05-05	19:26:25	-33.7925
121	2.01667	2017-05-05	19:26:26	-33.7925
121.2	2.02	2017-05-05	19:26:26	-33.7925
121.4	2.02333	2017-05-05	19:26:26	-33.7925
121.6	2.02667	2017-05-05	19:26:26	-33.7925
121.8	2.03	2017-05-05	19:26:26	-33.7925
122	2.03333	2017-05-05	19:26:27	-33.7925
122.2	2.03667	2017-05-05	19:26:27	-33.7925
122.4	2.04	2017-05-05	19:26:27	-33.2964
122.6	2.04333	2017-05-05	19:26:27	-33.2964
122.8	2.04667	2017-05-05	19:26:27	-33.2964
123	2.05	2017-05-05	19:26:28	-33.2964
123.2	2.05333	2017-05-05	19:26:28	-33.7925
123.4	2.05667	2017-05-05	19:26:28	-34.2886
123.6	2.06	2017-05-05	19:26:28	-34.7846
123.8	2.06333	2017-05-05	19:26:28	-34.7846
124	2.06667	2017-05-05	19:26:29	-34.7846
124.2	2.07	2017-05-05	19:26:29	-34.7846
124.4	2.07333	2017-05-05	19:26:29	-34.7846
124.6	2.07667	2017-05-05	19:26:29	-34.7846
124.8	2.08	2017-05-05	19:26:29	-34.7846
125	2.08333	2017-05-05	19:26:30	-34.7846
125.2	2.08667	2017-05-05	19:26:30	-34.7846
125.4	2.09	2017-05-05	19:26:30	-34.7846
125.6	2.09333	2017-05-05	19:26:30	-35.2807
125.8	2.09667	2017-05-05	19:26:30	-35.2807
126	2.1	2017-05-05	19:26:31	-35.2807
126.2	2.10333	2017-05-05	19:26:31	-35.7768
126.4	2.10667	2017-05-05	19:26:31	-35.2807
126.6	2.11	2017-05-05	19:26:31	-35.2807
126.8	2.11333	2017-05-05	19:26:31	-35.2807
127	2.11667	2017-05-05	19:26:32	-35.2807
127.2	2.12	2017-05-05	19:26:32	-34.7846
127.4	2.12333	2017-05-05	19:26:32	-34.7846
127.6	2.12667	2017-05-05	19:26:32	-34.7846
127.8	2.13	2017-05-05	19:26:32	-34.7846
128	2.13333	2017-05-05	19:26:33	-34.7846
128.2	2.13667	2017-05-05	19:26:33	-34.7846
128.4	2.14	2017-05-05	19:26:33	-34.7846
128.6	2.14333	2017-05-05	19:26:33	-34.7846
128.8	2.14667	2017-05-05	19:26:33	-34.2886
129	2.15	2017-05-05	19:26:34	-34.2886
129.2	2.15333	2017-05-05	19:26:34	-34.2886
129.4	2.15667	2017-05-05	19:26:34	-34.2886
129.6	2.16	2017-05-05	19:26:34	-34.7846
129.8	2.16333	2017-05-05	19:26:34	-34.7846
130	2.16667	2017-05-05	19:26:35	-35.2807
130.2	2.17	2017-05-05	19:26:35	-35.2807
130.4	2.17333	2017-05-05	19:26:35	-35.7768
130.6	2.17667	2017-05-05	19:26:35	-35.7768
130.8	2.18	2017-05-05	19:26:35	-35.7768
131	2.18333	2017-05-05	19:26:36	-35.7768
131.2	2.18667	2017-05-05	19:26:36	-35.7768
131.4	2.19	2017-05-05	19:26:36	-35.7768
131.6	2.19333	2017-05-05	19:26:36	-35.7768
131.8	2.19667	2017-05-05	19:26:36	-35.2807
132	2.2	2017-05-05	19:26:37	-35.7768
132.2	2.20333	2017-05-05	19:26:37	-35.2807
132.4	2.20667	2017-05-05	19:26:37	-35.2807
132.6	2.21	2017-05-05	19:26:37	-35.2807
132.8	2.21333	2017-05-05	19:26:37	-35.7768
133	2.21667	2017-05-05	19:26:38	-35.7768
133.2	2.22	2017-05-05	19:26:38	-35.7768
133.4	2.22333	2017-05-05	19:26:38	-36.2729
133.6	2.22667	2017-05-05	19:26:38	-36.2729
133.8	2.23	2017-05-05	19:26:38	-36.2729
134	2.23333	2017-05-05	19:26:39	-36.2729
134.2	2.23667	2017-05-05	19:26:39	-36.2729
134.4	2.24	2017-05-05	19:26:39	-36.2729
134.6	2.24333	2017-05-05	19:26:39	-36.2729
134.8	2.24667	2017-05-05	19:26:39	-36.2729
135	2.25	2017-05-05	19:26:40	-35.7768
135.2	2.25333	2017-05-05	19:26:40	-35.7768
135.4	2.25667	2017-05-05	19:26:40	-35.7768
135.6	2.26	2017-05-05	19:26:40	-35.7768
135.8	2.26333	2017-05-05	19:26:40	-35.7768
136	2.26667	2017-05-05	19:26:41	-35.7768
136.2	2.27	2017-05-05	19:26:41	-35.7768
136.4	2.27333	2017-05-05	19:26:41	-35.7768
136.6	2.27667	2017-05-05	19:26:41	-35.7768
136.8	2.28	2017-05-05	19:26:41	-35.7768
137	2.28333	2017-05-05	19:26:42	-35.7768
137.2	2.28667	2017-05-05	19:26:42	-35.7768
137.4	2.29	2017-05-05	19:26:42	-35.2807
137.6	2.29333	2017-05-05	19:26:42	-35.7768
137.8	2.29667	2017-05-05	19:26:42	-35.2807
138	2.3	2017-05-05	19:26:43	-35.2807
138.2	2.30333	2017-05-05	19:26:43	-35.2807
138.4	2.30667	2017-05-05	19:26:43	-35.2807
138.6	2.31	2017-05-05	19:26:43	-35.2807
138.8	2.31333	2017-05-05	19:26:43	-35.2807
139	2.31667	2017-05-05	19:26:44	-35.2807
139.2	2.32	2017-05-05	19:26:44	-35.2807
139.4	2.32333	2017-05-05	19:26:44	-35.2807
139.6	2.32667	2017-05-05	19:26:44	-35.2807
139.8	2.33	2017-05-05	19:26:44	-35.7768
140	2.33333	2017-05-05	19:26:45	-35.7768
140.2	2.33667	2017-05-05	19:26:45	-35.7768
140.4	2.34	2017-05-05	19:26:45	-36.2729
140.6	2.34333	2017-05-05	19:26:45	-36.2729
140.8	2.34667	2017-05-05	19:26:45	-36.2729
141	2.35	2017-05-05	19:26:46	-36.769
141.2	2.35333	2017-05-05	19:26:46	-36.769
141.4	2.35667	2017-05-05	19:26:46	-36.769
141.6	2.36	2017-05-05	19:26:46	-36.769
141.8	2.36333	2017-05-05	19:26:46	-36.769
142	2.36667	2017-05-05	19:26:47	-36.769
142.2	2.37	2017-05-05	19:26:47	-36.2729
142.4	2.37333	2017-05-05	19:26:47	-36.2729
142.6	2.37667	2017-05-05	19:26:47	-36.2729
142.8	2.38	2017-05-05	19:26:47	-36.2729
143	2.38333	2017-05-05	19:26:48	-36.2729
143.2	2.38667	2017-05-05	19:26:48	-36.2729
143.4	2.39	2017-05-05	19:26:48	-36.769
143.6	2.39333	2017-05-05	19:26:48	-36.769
143.8	2.39667	2017-05-05	19:26:48	-36.769
144	2.4	2017-05-05	19:26:49	-37.2651
144.2	2.40333	2017-05-05	19:26:49	-37.2651
144.4	2.40667	2017-05-05	19:26:49	-37.2651
144.6	2.41	2017-05-05	19:26:49	-37.2651
144.8	2.41333	2017-05-05	19:26:49	-37.2651
145	2.41667	2017-05-05	19:26:50	-37.2651
145.2	2.42	2017-05-05	19:26:50	-37.2651
145.4	2.42333	2017-05-05	19:26:50	-36.769
145.6	2.42667	2017-05-05	19:26:50	-36.769
145.8	2.43	2017-05-05	19:26:50	-36.769
146	2.43333	2017-05-05	19:26:51	-36.769
146.2	2.43667	2017-05-05	19:26:51	-36.769
146.4	2.44	2017-05-05	19:26:51	-36.769
146.6	2.44333	2017-05-05	19:26:51	-36.2729
146.8	2.44667	2017-05-05	19:26:51	-36.769
147	2.45	2017-05-05	19:26:52	-36.2729
147.2	2.45333	2017-05-05	19:26:52	-36.2729
147.4	2.45667	2017-05-05	19:26:52	-36.2729
147.6	2.46	2017-05-05	19:26:52	-36.2729
147.8	2.46333	2017-05-05	19:26:52	-36.2729
148	2.46667	2017-05-05	19:26:53	-36.2729
148.2	2.47	2017-05-05	19:26:53	-36.2729
148.4	2.47333	2017-05-05	19:26:53	-36.2729
148.6	2.47667	2017-05-05	19:26:53	-35.7768
148.8	2.48	2017-05-05	19:26:53	-35.7768
149	2.48333	2017-05-05	19:26:54	-35.7768
149.2	2.48667	2017-05-05	19:26:54	-35.7768
149.4	2.49	2017-05-05	19:26:54	-35.7768
149.6	2.49333	2017-05-05	19:26:54	-36.2729
149.8	2.49667	2017-05-05	19:26:54	-36.2729
150	2.5	2017-05-05	19:26:55	-36.2729
150.2	2.50333	2017-05-05	19:26:55	-36.769
150.4	2.50667	2017-05-05	19:26:55	-36.769
150.6	2.51	2017-05-05	19:26:55	-37.2651
150.8	2.51333	2017-05-05	19:26:55	-37.2651
151	2.51667	2017-05-05	19:26:56	-37.2651
151.2	2.52	2017-05-05	19:26:56	-37.2651
151.4	2.52333	2017-05-05	19:26:56	-37.2651
151.6	2.52667	2017-05-05	19:26:56	-37.2651
151.8	2.53	2017-05-05	19:26:56	-37.2651
152	2.53333	2017-05-05	19:26:57	-37.2651
152.2	2.53667	2017-05-05	19:26:57	-37.2651
152.4	2.54	2017-05-05	19:26:57	-36.769
152.6	2.54333	2017-05-05	19:26:57	-36.769
152.8	2.54667	2017-05-05	19:26:57	-36.769
153	2.55	2017-05-05	19:26:58	-36.769
153.2	2.55333	2017-05-05	19:26:58	-36.769
153.4	2.55667	2017-05-05	19:26:58	-37.2651
153.6	2.56	2017-05-05	19:26:58	-37.2651
153.8	2.56333	2017-05-05	19:26:58	-37.2651
154	2.56667	2017-05-05	19:26:59	-37.2651
154.2	2.57	2017-05-05	19:26:59	-37.2651
154.4	2.57333	2017-05-05	19:26:59	-37.7612
154.6	2.57667	2017-05-05	19:26:59	-37.7612
154.8	2.58	2017-05-05	19:26:59	-37.7612
155	2.58333	2017-05-05	19:27:00	-37.2651
155.2	2.58667	2017-05-05	19:27:00	-37.2651
155.4	2.59	2017-05-05	19:27:00	-37.2651
155.6	2.59333	2017-05-05	19:27:00	-37.2651
155.8	2.59667	2017-05-05	19:27:00	-37.2651
156	2.6	2017-05-05	19:27:01	-37.2651
156.2	2.60333	2017-05-05	19:27:01	-37.2651
156.4	2.60667	2017-05-05	19:27:01	-36.769
156.6	2.61	2017-05-05	19:27:01	-36.769
156.8	2.61333	2017-05-05	19:27:01	-36.769
157	2.61667	2017-05-05	19:27:02	-36.769
157.2	2.62	2017-05-05	19:27:02	-36.769
157.4	2.62333	2017-05-05	19:27:02	-36.769
157.6	2.62667	2017-05-05	19:27:02	-36.769
157.8	2.63	2017-05-05	19:27:02	-36.769
158	2.63333	2017-05-05	19:27:03	-36.2729
158.2	2.63667	2017-05-05	19:27:03	-36.2729
158.4	2.64	2017-05-05	19:27:03	-36.2729
158.6	2.64333	2017-05-05	19:27:03	-36.2729
158.8	2.64667	2017-05-05	19:27:03	-36.2729
159	2.65	2017-05-05	19:27:04	-36.2729
159.2	2.65333	2017-05-05	19:27:04	-35.7768
159.4	2.65667	2017-05-05	19:27:04	-35.7768
159.6	2.66	2017-05-05	19:27:04	-35.7768
159.8	2.66333	2017-05-05	19:27:04	-35.7768
160	2.66667	2017-05-05	19:27:05	-35.7768
160.2	2.67	2017-05-05	19:27:05	-35.7768
160.4	2.67333	2017-05-05	19:27:05	-35.7768
160.6	2.67667	2017-05-05	19:27:05	-35.7768
160.8	2.68	2017-05-05	19:27:05	-35.7768
161	2.68333	2017-05-05	19:27:06	-35.7768
161.2	2.68667	2017-05-05	19:27:06	-35.7768
161.4	2.69	2017-05-05	19:27:06	-35.7768
161.6	2.69333	2017-05-05	19:27:06	-36.2729
161.8	2.69667	2017-05-05	19:27:06	-36.2729
162	2.7	2017-05-05	19:27:07	-36.2729
162.2	2.70333	2017-05-05	19:27:07	-36.2729
162.4	2.70667	2017-05-05	19:27:07	-36.769
162.6	2.71	2017-05-05	19:27:07	-36.769
162.8	2.71333	2017-05-05	19:27:07	-36.769
163	2.71667	2017-05-05	19:27:08	-36.769
163.2	2.72	2017-05-05	19:27:08	-36.769
163.4	2.72333	2017-05-05	19:27:08	-36.769
163.6	2.72667	2017-05-05	19:27:08	-36.769
163.8	2.73	2017-05-05	19:27:08	-36.769
164	2.73333	2017-05-05	19:27:09	-36.769
164.2	2.73667	2017-05-05	19:27:09	-36.769
164.4	2.74	2017-05-05	19:27:09	-36.2729
164.6	2.74333	2017-05-05	19:27:09	-36.769
164.8	2.74667	2017-05-05	19:27:09	-36.2729
165	2.75	2017-05-05	19:27:10	-36.2729
165.2	2.75333	2017-05-05	19:27:10	-36.2729
165.4	2.75667	2017-05-05	19:27:10	-36.769
165.6	2.76	2017-05-05	19:27:10	-36.769
165.8	2.76333	2017-05-05	19:27:10	-36.769
166	2.76667	2017-05-05	19:27:11	-36.769
166.2	2.77	2017-05-05	19:27:11	-37.2651
166.4	2.77333	2017-05-05	19:27:11	-37.2651
166.6	2.77667	2017-05-05	19:27:11	-37.2651
166.8	2.78	2017-05-05	19:27:11	-37.2651
167	2.78333	2017-05-05	19:27:12	-37.2651
167.2	2.78667	2017-05-05	19:27:12	-37.2651
167.4	2.79	2017-05-05	19:27:12	-37.2651
167.6	2.79333	2017-05-05	19:27:12	-37.2651
167.8	2.79667	2017-05-05	19:27:12	-37.2651
168	2.8	2017-05-05	19:27:13	-36.769
168.2	2.80333	2017-05-05	19:27:13	-36.769
168.4	2.80667	2017-05-05	19:27:13	-36.769
168.6	2.81	2017-05-05	19:27:13	-36.769
168.8	2.81333	2017-05-05	19:27:13	-36.2729
169	2.81667	2017-05-05	19:27:14	-36.769
169.2	2.82	2017-05-05	19:27:14	-36.2729
169.4	2.82333	2017-05-05	19:27:14	-36.2729
169.6	2.82667	2017-05-05	19:27:14	-36.2729
169.8	2.83	2017-05-05	19:27:14	-36.2729
170	2.83333	2017-05-05	19:27:15	-36.2729
170.2	2.83667	2017-05-05	19:27:15	-36.2729
170.4	2.84	2017-05-05	19:27:15	-36.2729
170.6	2.84333	2017-05-05	19:27:15	-36.2729
170.8	2.84667	2017-05-05	19:27:15	-36.2729
171	2.85	2017-05-05	19:27:16	-36.2729
171.2	2.85333	2017-05-05	19:27:16	-35.7768
171.4	2.85667	2017-05-05	19:27:16	-35.7768
171.6	2.86	2017-05-05	19:27:16	-35.7768
171.8	2.86333	2017-05-05	19:27:16	-35.7768
172	2.86667	2017-05-05	19:27:17	-35.7768
172.2	2.87	2017-05-05	19:27:17	-35.7768
172.4	2.87333	2017-05-05	19:27:17	-35.7768
172.6	2.87667	2017-05-05	19:27:17	-35.2807
172.8	2.88	2017-05-05	19:27:17	-35.2807
173	2.88333	2017-05-05	19:27:18	-35.2807
173.2	2.88667	2017-05-05	19:27:18	-35.2807
173.4	2.89	2017-05-05	19:27:18	-35.7768
173.6	2.89333	2017-05-05	19:27:18	-35.2807
173.8	2.89667	2017-05-05	19:27:18	-35.7768
174	2.9	2017-05-05	19:27:19	-35.7768
174.2	2.90333	2017-05-05	19:27:19	-35.7768
174.4	2.90667	2017-05-05	19:27:19	-35.7768
174.6	2.91	2017-05-05	19:27:19	-36.2729
174.8	2.91333	2017-05-05	19:27:19	-36.2729
175	2.91667	2017-05-05	19:27:20	-36.2729
175.2	2.92	2017-05-05	19:27:20	-36.2729
175.4	2.92333	2017-05-05	19:27:20	-36.2729
175.6	2.92667	2017-05-05	19:27:20	-36.769
175.8	2.93	2017-05-05	19:27:20	-36.2729
176	2.93333	2017-05-05	19:27:21	-36.769
176.2	2.93667	2017-05-05	19:27:21	-36.769
176.4	2.94	2017-05-05	19:27:21	-36.769
176.6	2.94333	2017-05-05	19:27:21	-36.769
176.8	2.94667	2017-05-05	19:27:21	-36.769
177	2.95	2017-05-05	19:27:22	-36.769
177.2	2.95333	2017-05-05	19:27:22	-36.769
177.4	2.95667	2017-05-05	19:27:22	-36.769
177.6	2.96	2017-05-05	19:27:22	-36.769
177.8	2.96333	2017-05-05	19:27:22	-36.769
178	2.96667	2017-05-05	19:27:23	-36.769
178.2	2.97	2017-05-05	19:27:23	-36.2729
178.4	2.97333	2017-05-05	19:27:23	-36.2729
178.6	2.97667	2017-05-05	19:27:23	-36.2729
178.8	2.98	2017-05-05	19:27:23	-36.2729
179	2.98333	2017-05-05	19:27:24	-36.2729
179.2	2.98667	2017-05-05	19:27:24	-36.2729
179.4	2.99	2017-05-05	19:27:24	-36.2729
179.6	2.99333	2017-05-05	19:27:24	-36.2729
179.8	2.99667	2017-05-05	19:27:24	-36.2729
180	3	2017-05-05	19:27:25	-36.2729
180.2	3.00333	2017-05-05	19:27:25	-36.2729
180.4	3.00667	2017-05-05	19:27:25	-36.2729
180.6	3.01	2017-05-05	19:27:25	-36.2729
180.8	3.01333	2017-05-05	19:27:25	-36.2729
181	3.01667	2017-05-05	19:27:26	-36.2729
181.2	3.02	2017-05-05	19:27:26	-36.2729
181.4	3.02333	2017-05-05	19:27:26	-36.2729
181.6	3.02667	2017-05-05	19:27:26	-36.2729
181.8	3.03	2017-05-05	19:27:26	-36.2729
182	3.03333	2017-05-05	19:27:27	-36.2729
182.2	3.03667	2017-05-05	19:27:27	-36.769
182.4	3.04	2017-05-05	19:27:27	-36.769
182.6	3.04333	2017-05-05	19:27:27	-36.769
182.8	3.04667	2017-05-05	19:27:27	-36.769
183	3.05	2017-05-05	19:27:28	-36.769
183.2	3.05333	2017-05-05	19:27:28	-36.769
183.4	3.05667	2017-05-05	19:27:28	-36.769
183.6	3.06	2017-05-05	19:27:28	-36.769
183.8	3.06333	2017-05-05	19:27:28	-36.769
184	3.06667	2017-05-05	19:27:29	-36.769
184.2	3.07	2017-05-05	19:27:29	-36.769
184.4	3.07333	2017-05-05	19:27:29	-36.769
184.6	3.07667	2017-05-05	19:27:29	-36.769
184.8	3.08	2017-05-05	19:27:29	-36.769
185	3.08333	2017-05-05	19:27:30	-36.769
185.2	3.08667	2017-05-05	19:27:30	-36.769
185.4	3.09	2017-05-05	19:27:30	-36.769
185.6	3.09333	2017-05-05	19:27:30	-36.769
185.8	3.09667	2017-05-05	19:27:30	-36.769
186	3.1	2017-05-05	19:27:31	-36.769
186.2	3.10333	2017-05-05	19:27:31	-36.769
186.4	3.10667	2017-05-05	19:27:31	-36.769
186.6	3.11	2017-05-05	19:27:31	-36.769
186.8	3.11333	2017-05-05	19:27:31	-36.769
187	3.11667	2017-05-05	19:27:32	-36.769
187.2	3.12	2017-05-05	19:27:32	-36.769
187.4	3.12333	2017-05-05	19:27:32	-36.769
187.6	3.12667	2017-05-05	19:27:32	-36.769
187.8	3.13	2017-05-05	19:27:32	-36.769
188	3.13333	2017-05-05	19:27:33	-36.769
188.2	3.13667	2017-05-05	19:27:33	-36.769
188.4	3.14	2017-05-05	19:27:33	-36.769
188.6	3.14333	2017-05-05	19:27:33	-36.769
188.8	3.14667	2017-05-05	19:27:33	-36.769
189	3.15	2017-05-05	19:27:34	-36.769
189.2	3.15333	2017-05-05	19:27:34	-36.769
189.4	3.15667	2017-05-05	19:27:34	-36.769
189.6	3.16	2017-05-05	19:27:34	-36.769
189.8	3.16333	2017-05-05	19:27:34	-36.769
190	3.16667	2017-05-05	19:27:35	-36.769
190.2	3.17	2017-05-05	19:27:35	-36.769
190.4	3.17333	2017-05-05	19:27:35	-36.769
190.6	3.17667	2017-05-05	19:27:35	-36.769
190.8	3.18	2017-05-05	19:27:35	-36.769
191	3.18333	2017-05-05	19:27:36	-36.769
191.2	3.18667	2017-05-05	19:27:36	-36.769
191.4	3.19	2017-05-05	19:27:36	-36.769
191.6	3.19333	2017-05-05	19:27:36	-36.769
191.8	3.19667	2017-05-05	19:27:36	-36.769
192	3.2	2017-05-05	19:27:37	-36.769
192.2	3.20333	2017-05-05	19:27:37	-36.769
192.4	3.20667	2017-05-05	19:27:37	-36.769
192.6	3.21	2017-05-05	19:27:37	-36.2729
192.8	3.21333	2017-05-05	19:27:37	-36.2729
193	3.21667	2017-05-05	19:27:38	-36.2729
193.2	3.22	2017-05-05	19:27:38	-36.2729
193.4	3.22333	2017-05-05	19:27:38	-36.2729
193.6	3.22667	2017-05-05	19:27:38	-36.2729
193.8	3.23	2017-05-05	19:27:38	-36.2729
194	3.23333	2017-05-05	19:27:39	-36.2729
194.2	3.23667	2017-05-05	19:27:39	-36.2729
194.4	3.24	2017-05-05	19:27:39	-36.2729
194.6	3.24333	2017-05-05	19:27:39	-35.7768
194.8	3.24667	2017-05-05	19:27:39	-36.2729
195	3.25	2017-05-05	19:27:40	-35.7768
195.2	3.25333	2017-05-05	19:27:40	-35.7768
195.4	3.25667	2017-05-05	19:27:40	-35.7768
195.6	3.26	2017-05-05	19:27:40	-35.7768
195.8	3.26333	2017-05-05	19:27:40	-35.7768
196	3.26667	2017-05-05	19:27:41	-35.7768
196.2	3.27	2017-05-05	19:27:41	-35.7768
196.4	3.27333	2017-05-05	19:27:41	-35.7768
196.6	3.27667	2017-05-05	19:27:41	-35.7768
196.8	3.28	2017-05-05	19:27:41	-35.7768
197	3.28333	2017-05-05	19:27:42	-35.7768
197.2	3.28667	2017-05-05	19:27:42	-35.7768
197.4	3.29	2017-05-05	19:27:42	-35.7768
197.6	3.29333	2017-05-05	19:27:42	-35.7768
197.8	3.29667	2017-05-05	19:27:42	-35.2807
198	3.3	2017-05-05	19:27:43	-35.7768
198.2	3.30333	2017-05-05	19:27:43	-35.2807
198.4	3.30667	2017-05-05	19:27:43	-35.2807
198.6	3.31	2017-05-05	19:27:43	-35.2807
198.8	3.31333	2017-05-05	19:27:43	-35.2807
199	3.31667	2017-05-05	19:27:44	-35.2807
199.2	3.32	2017-05-05	19:27:44	-35.2807
199.4	3.32333	2017-05-05	19:27:44	-35.2807
199.6	3.32667	2017-05-05	19:27:44	-35.2807
199.8	3.33	2017-05-05	19:27:44	-34.7846
200	3.33333	2017-05-05	19:27:45	-34.7846
200.2	3.33667	2017-05-05	19:27:45	-35.2807
200.4	3.34	2017-05-05	19:27:45	-34.7846
200.6	3.34333	2017-05-05	19:27:45	-34.7846
200.8	3.34667	2017-05-05	19:27:45	-34.7846
201	3.35	2017-05-05	19:27:46	-34.7846
201.2	3.35333	2017-05-05	19:27:46	-35.2807
201.4	3.35667	2017-05-05	19:27:46	-35.2807
201.6	3.36	2017-05-05	19:27:46	-35.2807
201.8	3.36333	2017-05-05	19:27:46	-35.2807
202	3.36667	2017-05-05	19:27:47	-35.2807
202.2	3.37	2017-05-05	19:27:47	-35.7768
202.4	3.37333	2017-05-05	19:27:47	-35.7768
202.6	3.37667	2017-05-05	19:27:47	-35.7768
202.8	3.38	2017-05-05	19:27:47	-36.2729
203	3.38333	2017-05-05	19:27:48	-36.2729
203.2	3.38667	2017-05-05	19:27:48	-36.2729
203.4	3.39	2017-05-05	19:27:48	-36.2729
203.6	3.39333	2017-05-05	19:27:48	-36.2729
203.8	3.39667	2017-05-05	19:27:48	-36.2729
204	3.4	2017-05-05	19:27:49	-36.2729
204.2	3.40333	2017-05-05	19:27:49	-36.2729
204.4	3.40667	2017-05-05	19:27:49	-35.7768
204.6	3.41	2017-05-05	19:27:49	-35.7768
204.8	3.41333	2017-05-05	19:27:49	-35.7768
205	3.41667	2017-05-05	19:27:50	-35.7768
205.2	3.42	2017-05-05	19:27:50	-35.7768
205.4	3.42333	2017-05-05	19:27:50	-35.7768
205.6	3.42667	2017-05-05	19:27:50	-35.7768
205.8	3.43	2017-05-05	19:27:50	-35.7768
206	3.43333	2017-05-05	19:27:51	-35.7768
206.2	3.43667	2017-05-05	19:27:51	-36.2729
206.4	3.44	2017-05-05	19:27:51	-36.2729
206.6	3.44333	2017-05-05	19:27:51	-36.2729
206.8	3.44667	2017-05-05	19:27:51	-36.2729
207	3.45	2017-05-05	19:27:52	-36.769
207.2	3.45333	2017-05-05	19:27:52	-36.769
207.4	3.45667	2017-05-05	19:27:52	-36.2729
207.6	3.46	2017-05-05	19:27:52	-36.2729
207.8	3.46333	2017-05-05	19:27:52	-36.2729
208	3.46667	2017-05-05	19:27:53	-36.2729
208.2	3.47	2017-05-05	19:27:53	-35.7768
208.4	3.47333	2017-05-05	19:27:53	-35.7768
208.6	3.47667	2017-05-05	19:27:53	-35.7768
208.8	3.48	2017-05-05	19:27:53	-35.7768
209	3.48333	2017-05-05	19:27:54	-35.2807
209.2	3.48667	2017-05-05	19:27:54	-35.2807
209.4	3.49	2017-05-05	19:27:54	-35.2807
209.6	3.49333	2017-05-05	19:27:54	-35.2807
209.8	3.49667	2017-05-05	19:27:54	-35.2807
210	3.5	2017-05-05	19:27:55	-35.2807
210.2	3.50333	2017-05-05	19:27:55	-35.2807
210.4	3.50667	2017-05-05	19:27:55	-35.2807
210.6	3.51	2017-05-05	19:27:55	-35.2807
210.8	3.51333	2017-05-05	19:27:55	-34.7846
211	3.51667	2017-05-05	19:27:56	-34.7846
211.2	3.52	2017-05-05	19:27:56	-34.7846
211.4	3.52333	2017-05-05	19:27:56	-34.7846
211.6	3.52667	2017-05-05	19:27:56	-34.7846
211.8	3.53	2017-05-05	19:27:56	-34.7846
212	3.53333	2017-05-05	19:27:57	-34.7846
212.2	3.53667	2017-05-05	19:27:57	-34.7846
212.4	3.54	2017-05-05	19:27:57	-35.2807
212.6	3.54333	2017-05-05	19:27:57	-35.2807
212.8	3.54667	2017-05-05	19:27:57	-35.7768
213	3.55	2017-05-05	19:27:58	-35.7768
213.2	3.55333	2017-05-05	19:27:58	-35.7768
213.4	3.55667	2017-05-05	19:27:58	-36.2729
213.6	3.56	2017-05-05	19:27:58	-36.2729
213.8	3.56333	2017-05-05	19:27:58	-35.7768
214	3.56667	2017-05-05	19:27:59	-36.2729
214.2	3.57	2017-05-05	19:27:59	-35.7768
214.4	3.57333	2017-05-05	19:27:59	-35.7768
214.6	3.57667	2017-05-05	19:27:59	-35.7768
214.8	3.58	2017-05-05	19:27:59	-35.7768
215	3.58333	2017-05-05	19:28:00	-35.7768
215.2	3.58667	2017-05-05	19:28:00	-35.2807
215.4	3.59	2017-05-05	19:28:00	-35.7768
215.6	3.59333	2017-05-05	19:28:00	-35.7768
215.8	3.59667	2017-05-05	19:28:00	-35.7768
216	3.6	2017-05-05	19:28:01	-35.7768
216.2	3.60333	2017-05-05	19:28:01	-36.2729
216.4	3.60667	2017-05-05	19:28:01	-36.2729
216.6	3.61	2017-05-05	19:28:01	-36.2729
216.8	3.61333	2017-05-05	19:28:01	-36.2729
217	3.61667	2017-05-05	19:28:02	-36.2729
217.2	3.62	2017-05-05	19:28:02	-36.2729
217.4	3.62333	2017-05-05	19:28:02	-36.2729
217.6	3.62667	2017-05-05	19:28:02	-35.7768
217.8	3.63	2017-05-05	19:28:02	-35.7768
218	3.63333	2017-05-05	19:28:03	-35.7768
218.2	3.63667	2017-05-05	19:28:03	-35.2807
218.4	3.64	2017-05-05	19:28:03	-35.2807
218.6	3.64333	2017-05-05	19:28:03	-35.2807
218.8	3.64667	2017-05-05	19:28:03	-35.2807
219	3.65	2017-05-05	19:28:04	-35.2807
219.2	3.65333	2017-05-05	19:28:04	-35.2807
219.4	3.65667	2017-05-05	19:28:04	-35.2807
219.6	3.66	2017-05-05	19:28:04	-34.7846
219.8	3.66333	2017-05-05	19:28:04	-34.7846
220	3.66667	2017-05-05	19:28:05	-34.7846
220.2	3.67	2017-05-05	19:28:05	-34.7846
220.4	3.67333	2017-05-05	19:28:05	-34.7846
220.6	3.67667	2017-05-05	19:28:05	-34.7846
220.8	3.68	2017-05-05	19:28:05	-34.7846
221	3.68333	2017-05-05	19:28:06	-34.7846
221.2	3.68667	2017-05-05	19:28:06	-35.2807
221.4	3.69	2017-05-05	19:28:06	-35.2807
221.6	3.69333	2017-05-05	19:28:06	-35.2807
221.8	3.69667	2017-05-05	19:28:06	-35.7768
222	3.7	2017-05-05	19:28:07	-35.7768
222.2	3.70333	2017-05-05	19:28:07	-35.7768
222.4	3.70667	2017-05-05	19:28:07	-35.7768
222.6	3.71	2017-05-05	19:28:07	-35.7768
222.8	3.71333	2017-05-05	19:28:07	-35.7768
223	3.71667	2017-05-05	19:28:08	-35.7768
223.2	3.72	2017-05-05	19:28:08	-35.7768
223.4	3.72333	2017-05-05	19:28:08	-35.7768
223.6	3.72667	2017-05-05	19:28:08	-35.7768
223.8	3.73	2017-05-05	19:28:08	-35.7768
224	3.73333	2017-05-05	19:28:09	-35.7768
224.2	3.73667	2017-05-05	19:28:09	-35.2807
224.4	3.74	2017-05-05	19:28:09	-35.2807
224.6	3.74333	2017-05-05	19:28:09	-35.7768
224.8	3.74667	2017-05-05	19:28:09	-35.7768
225	3.75	2017-05-05	19:28:10	-35.7768
225.2	3.75333	2017-05-05	19:28:10	-35.7768
225.4	3.75667	2017-05-05	19:28:10	-36.2729
225.6	3.76	2017-05-05	19:28:10	-36.2729
225.8	3.76333	2017-05-05	19:28:10	-36.2729
226	3.76667	2017-05-05	19:28:11	-36.2729
226.2	3.77	2017-05-05	19:28:11	-36.2729
226.4	3.77333	2017-05-05	19:28:11	-36.2729
226.6	3.77667	2017-05-05	19:28:11	-36.2729
226.8	3.78	2017-05-05	19:28:11	-36.2729
227	3.78333	2017-05-05	19:28:12	-36.2729
227.2	3.78667	2017-05-05	19:28:12	-36.2729
227.4	3.79	2017-05-05	19:28:12	-35.7768
227.6	3.79333	2017-05-05	19:28:12	-35.7768
227.8	3.79667	2017-05-05	19:28:12	-35.7768
228	3.8	2017-05-05	19:28:13	-35.7768
228.2	3.80333	2017-05-05	19:28:13	-35.2807
228.4	3.80667	2017-05-05	19:28:13	-35.2807
228.6	3.81	2017-05-05	19:28:13	-35.2807
228.8	3.81333	2017-05-05	19:28:13	-35.2807
229	3.81667	2017-05-05	19:28:14	-35.2807
229.2	3.82	2017-05-05	19:28:14	-35.2807
229.4	3.82333	2017-05-05	19:28:14	-35.2807
229.6	3.82667	2017-05-05	19:28:14	-35.2807
229.8	3.83	2017-05-05	19:28:14	-35.2807
230	3.83333	2017-05-05	19:28:15	-34.7846
230.2	3.83667	2017-05-05	19:28:15	-34.7846
230.4	3.84	2017-05-05	19:28:15	-34.7846
230.6	3.84333	2017-05-05	19:28:15	-34.7846
230.8	3.84667	2017-05-05	19:28:15	-34.7846
231	3.85	2017-05-05	19:28:16	-34.7846
231.2	3.85333	2017-05-05	19:28:16	-34.7846
231.4	3.85667	2017-05-05	19:28:16	-34.7846
231.6	3.86	2017-05-05	19:28:16	-34.7846
231.8	3.86333	2017-05-05	19:28:16	-34.7846
232	3.86667	2017-05-05	19:28:17	-34.7846
232.2	3.87	2017-05-05	19:28:17	-35.2807
232.4	3.87333	2017-05-05	19:28:17	-35.2807
232.6	3.87667	2017-05-05	19:28:17	-35.2807
232.8	3.88	2017-05-05	19:28:17	-35.7768
233	3.88333	2017-05-05	19:28:18	-35.7768
233.2	3.88667	2017-05-05	19:28:18	-36.2729
233.4	3.89	2017-05-05	19:28:18	-35.7768
233.6	3.89333	2017-05-05	19:28:18	-35.7768
233.8	3.89667	2017-05-05	19:28:18	-36.2729
234	3.9	2017-05-05	19:28:19	-35.7768
234.2	3.90333	2017-05-05	19:28:19	-35.7768
234.4	3.90667	2017-05-05	19:28:19	-35.7768
234.6	3.91	2017-05-05	19:28:19	-35.2807
234.8	3.91333	2017-05-05	19:28:19	-35.7768
235	3.91667	2017-05-05	19:28:20	-35.2807
235.2	3.92	2017-05-05	19:28:20	-35.2807
235.4	3.92333	2017-05-05	19:28:20	-35.2807
235.6	3.92667	2017-05-05	19:28:20	-35.2807
235.8	3.93	2017-05-05	19:28:20	-35.7768
236	3.93333	2017-05-05	19:28:21	-35.7768
236.2	3.93667	2017-05-05	19:28:21	-35.7768
236.4	3.94	2017-05-05	19:28:21	-36.2729
236.6	3.94333	2017-05-05	19:28:21	-36.2729
236.8	3.94667	2017-05-05	19:28:21	-36.2729
237	3.95	2017-05-05	19:28:22	-36.2729
237.2	3.95333	2017-05-05	19:28:22	-36.2729
237.4	3.95667	2017-05-05	19:28:22	-36.2729
237.6	3.96	2017-05-05	19:28:22	-36.2729
237.8	3.96333	2017-05-05	19:28:22	-35.7768
238	3.96667	2017-05-05	19:28:23	-35.7768
238.2	3.97	2017-05-05	19:28:23	-35.7768
238.4	3.97333	2017-05-05	19:28:23	-35.7768
238.6	3.97667	2017-05-05	19:28:23	-35.2807
238.8	3.98	2017-05-05	19:28:23	-35.2807
239	3.98333	2017-05-05	19:28:24	-35.2807
239.2	3.98667	2017-05-05	19:28:24	-35.2807
239.4	3.99	2017-05-05	19:28:24	-35.2807
239.6	3.99333	2017-05-05	19:28:24	-35.2807
239.8	3.99667	2017-05-05	19:28:24	-35.2807
240	4	2017-05-05	19:28:25	-35.2807
240.2	4.00333	2017-05-05	19:28:25	-35.2807
240.4	4.00667	2017-05-05	19:28:25	-35.2807
240.6	4.01	2017-05-05	19:28:25	-34.7846
240.8	4.01333	2017-05-05	19:28:25	-34.7846
241	4.01667	2017-05-05	19:28:26	-34.7846
241.2	4.02	2017-05-05	19:28:26	-34.7846
241.4	4.02333	2017-05-05	19:28:26	-34.7846
241.6	4.02667	2017-05-05	19:28:26	-34.2886
241.8	4.03	2017-05-05	19:28:26	-34.2886
242	4.03333	2017-05-05	19:28:27	-34.2886
242.2	4.03667	2017-05-05	19:28:27	-34.2886
242.4	4.04	2017-05-05	19:28:27	-34.2886
242.6	4.04333	2017-05-05	19:28:27	-34.7846
242.8	4.04667	2017-05-05	19:28:27	-34.7846
243	4.05	2017-05-05	19:28:28	-34.7846
243.2	4.05333	2017-05-05	19:28:28	-34.7846
243.4	4.05667	2017-05-05	19:28:28	-34.7846
243.6	4.06	2017-05-05	19:28:28	-35.2807
243.8	4.06333	2017-05-05	19:28:28	-35.2807
244	4.06667	2017-05-05	19:28:29	-35.7768
244.2	4.07	2017-05-05	19:28:29	-35.7768
244.4	4.07333	2017-05-05	19:28:29	-35.7768
244.6	4.07667	2017-05-05	19:28:29	-35.7768
244.8	4.08	2017-05-05	19:28:29	-35.7768
245	4.08333	2017-05-05	19:28:30	-35.7768
245.2	4.08667	2017-05-05	19:28:30	-35.7768
245.4	4.09	2017-05-05	19:28:30	-35.7768
245.6	4.09333	2017-05-05	19:28:30	-35.2807
245.8	4.09667	2017-05-05	19:28:30	-35.2807
246	4.1	2017-05-05	19:28:31	-35.2807
246.2	4.10333	2017-05-05	19:28:31	-35.2807
246.4	4.10667	2017-05-05	19:28:31	-35.2807
246.6	4.11	2017-05-05	19:28:31	-35.2807
246.8	4.11333	2017-05-05	19:28:31	-35.2807
247	4.11667	2017-05-05	19:28:32	-35.2807
247.2	4.12	2017-05-05	19:28:32	-35.2807
247.4	4.12333	2017-05-05	19:28:32	-35.2807
247.6	4.12667	2017-05-05	19:28:32	-35.2807
247.8	4.13	2017-05-05	19:28:32	-35.7768
248	4.13333	2017-05-05	19:28:33	-35.7768
248.2	4.13667	2017-05-05	19:28:33	-35.7768
248.4	4.14	2017-05-05	19:28:33	-35.7768
248.6	4.14333	2017-05-05	19:28:33	-35.7768
248.8	4.14667	2017-05-05	19:28:33	-35.7768
249	4.15	2017-05-05	19:28:34	-35.7768
249.2	4.15333	2017-05-05	19:28:34	-35.7768
249.4	4.15667	2017-05-05	19:28:34	-35.7768
249.6	4.16	2017-05-05	19:28:34	-35.7768
249.8	4.16333	2017-05-05	19:28:34	-35.7768
250	4.16667	2017-05-05	19:28:35	-35.7768
250.2	4.17	2017-05-05	19:28:35	-35.7768
250.4	4.17333	2017-05-05	19:28:35	-35.2807
250.6	4.17667	2017-05-05	19:28:35	-35.7768
250.8	4.18	2017-05-05	19:28:35	-35.2807
251	4.18333	2017-05-05	19:28:36	-35.2807
251.2	4.18667	2017-05-05	19:28:36	-35.2807
251.4	4.19	2017-05-05	19:28:36	-35.2807
251.6	4.19333	2017-05-05	19:28:36	-35.2807
251.8	4.19667	2017-05-05	19:28:36	-35.2807
252	4.2	2017-05-05	19:28:37	-35.2807
252.2	4.20333	2017-05-05	19:28:37	-35.2807
252.4	4.20667	2017-05-05	19:28:37	-34.7846
252.6	4.21	2017-05-05	19:28:37	-34.7846
252.8	4.21333	2017-05-05	19:28:37	-34.7846
253	4.21667	2017-05-05	19:28:38	-34.7846
253.2	4.22	2017-05-05	19:28:38	-34.7846
253.4	4.22333	2017-05-05	19:28:38	-34.7846
253.6	4.22667	2017-05-05	19:28:38	-34.7846
253.8	4.23	2017-05-05	19:28:38	-34.7846
254	4.23333	2017-05-05	19:28:39	-34.7846
254.2	4.23667	2017-05-05	19:28:39	-34.7846
254.4	4.24	2017-05-05	19:28:39	-34.7846
254.6	4.24333	2017-05-05	19:28:39	-34.7846
254.8	4.24667	2017-05-05	19:28:39	-34.7846
255	4.25	2017-05-05	19:28:40	-34.7846
255.2	4.25333	2017-05-05	19:28:40	-34.7846
255.4	4.25667	2017-05-05	19:28:40	-34.7846
255.6	4.26	2017-05-05	19:28:40	-34.7846
255.8	4.26333	2017-05-05	19:28:40	-34.7846
256	4.26667	2017-05-05	19:28:41	-34.7846
256.2	4.27	2017-05-05	19:28:41	-34.7846
256.4	4.27333	2017-05-05	19:28:41	-34.7846
256.6	4.27667	2017-05-05	19:28:41	-34.7846
256.8	4.28	2017-05-05	19:28:41	-34.7846
257	4.28333	2017-05-05	19:28:42	-34.7846
257.2	4.28667	2017-05-05	19:28:42	-34.7846
257.4	4.29	2017-05-05	19:28:42	-34.7846
257.6	4.29333	2017-05-05	19:28:42	-34.7846
257.8	4.29667	2017-05-05	19:28:42	-34.7846
258	4.3	2017-05-05	19:28:43	-34.7846
258.2	4.30333	2017-05-05	19:28:43	-34.7846
258.4	4.30667	2017-05-05	19:28:43	-34.7846
258.6	4.31	2017-05-05	19:28:43	-34.7846
258.8	4.31333	2017-05-05	19:28:43	-34.7846
259	4.31667	2017-05-05	19:28:44	-34.7846
259.2	4.32	2017-05-05	19:28:44	-34.7846
259.4	4.32333	2017-05-05	19:28:44	-34.7846
259.6	4.32667	2017-05-05	19:28:44	-34.7846
259.8	4.33	2017-05-05	19:28:44	-34.7846
260	4.33333	2017-05-05	19:28:45	-34.7846
260.2	4.33667	2017-05-05	19:28:45	-34.7846
260.4	4.34	2017-05-05	19:28:45	-34.7846
260.6	4.34333	2017-05-05	19:28:45	-34.7846
260.8	4.34667	2017-05-05	19:28:45	-34.7846
261	4.35	2017-05-05	19:28:46	-34.7846
261.2	4.35333	2017-05-05	19:28:46	-34.7846
261.4	4.35667	2017-05-05	19:28:46	-34.7846
261.6	4.36	2017-05-05	19:28:46	-34.7846
261.8	4.36333	2017-05-05	19:28:46	-34.7846
262	4.36667	2017-05-05	19:28:47	-34.7846
262.2	4.37	2017-05-05	19:28:47	-34.7846
262.4	4.37333	2017-05-05	19:28:47	-34.7846
262.6	4.37667	2017-05-05	19:28:47	-34.7846
262.8	4.38	2017-05-05	19:28:47	-34.7846
263	4.38333	2017-05-05	19:28:48	-34.7846
263.2	4.38667	2017-05-05	19:28:48	-34.7846
263.4	4.39	2017-05-05	19:28:48	-34.2886
263.6	4.39333	2017-05-05	19:28:48	-34.2886
263.8	4.39667	2017-05-05	19:28:48	-34.2886
264	4.4	2017-05-05	19:28:49	-34.2886
264.2	4.40333	2017-05-05	19:28:49	-34.2886
264.4	4.40667	2017-05-05	19:28:49	-34.2886
264.6	4.41	2017-05-05	19:28:49	-34.2886
264.8	4.41333	2017-05-05	19:28:49	-34.2886
265	4.41667	2017-05-05	19:28:50	-34.2886
265.2	4.42	2017-05-05	19:28:50	-34.2886
265.4	4.42333	2017-05-05	19:28:50	-34.2886
265.6	4.42667	2017-05-05	19:28:50	-34.2886
265.8	4.43	2017-05-05	19:28:50	-34.2886
266	4.43333	2017-05-05	19:28:51	-34.2886
266.2	4.43667	2017-05-05	19:28:51	-34.2886
266.4	4.44	2017-05-05	19:28:51	-34.2886
266.6	4.44333	2017-05-05	19:28:51	-34.2886
266.8	4.44667	2017-05-05	19:28:51	-34.2886
267	4.45	2017-05-05	19:28:52	-34.2886
267.2	4.45333	2017-05-05	19:28:52	-34.2886
267.4	4.45667	2017-05-05	19:28:52	-34.2886
267.6	4.46	2017-05-05	19:28:52	-34.2886
267.8	4.46333	2017-05-05	19:28:52	-34.2886
268	4.46667	2017-05-05	19:28:53	-34.2886
268.2	4.47	2017-05-05	19:28:53	-34.2886
268.4	4.47333	2017-05-05	19:28:53	-34.2886
268.6	4.47667	2017-05-05	19:28:53	-34.2886
268.8	4.48	2017-05-05	19:28:53	-34.2886
269	4.48333	2017-05-05	19:28:54	-34.2886
269.2	4.48667	2017-05-05	19:28:54	-34.2886
269.4	4.49	2017-05-05	19:28:54	-34.2886
269.6	4.49333	2017-05-05	19:28:54	-34.2886
269.8	4.49667	2017-05-05	19:28:54	-33.7925
270	4.5	2017-05-05	19:28:55	-34.2886
270.2	4.50333	2017-05-05	19:28:55	-33.7925
270.4	4.50667	2017-05-05	19:28:55	-33.7925
270.6	4.51	2017-05-05	19:28:55	-33.7925
270.8	4.51333	2017-05-05	19:28:55	-33.7925
271	4.51667	2017-05-05	19:28:56	-33.7925
271.2	4.52	2017-05-05	19:28:56	-33.7925
271.4	4.52333	2017-05-05	19:28:56	-33.7925
271.6	4.52667	2017-05-05	19:28:56	-33.7925
271.8	4.53	2017-05-05	19:28:56	-33.7925
272	4.53333	2017-05-05	19:28:57	-33.7925
272.2	4.53667	2017-05-05	19:28:57	-33.7925
272.4	4.54	2017-05-05	19:28:57	-33.7925
272.6	4.54333	2017-05-05	19:28:57	-33.7925
272.8	4.54667	2017-05-05	19:28:57	-33.2964
273	4.55	2017-05-05	19:28:58	-33.2964
273.2	4.55333	2017-05-05	19:28:58	-33.2964
273.4	4.55667	2017-05-05	19:28:58	-33.2964
273.6	4.56	2017-05-05	19:28:58	-33.2964
273.8	4.56333	2017-05-05	19:28:58	-33.2964
274	4.56667	2017-05-05	19:28:59	-33.2964
274.2	4.57	2017-05-05	19:28:59	-33.2964
274.4	4.57333	2017-05-05	19:28:59	-33.2964
274.6	4.57667	2017-05-05	19:28:59	-33.2964
274.8	4.58	2017-05-05	19:28:59	-33.2964
275	4.58333	2017-05-05	19:29:00	-33.2964
275.2	4.58667	2017-05-05	19:29:00	-33.2964
275.4	4.59	2017-05-05	19:29:00	-33.2964
275.6	4.59333	2017-05-05	19:29:00	-33.2964
275.8	4.59667	2017-05-05	19:29:00	-33.2964
276	4.6	2017-05-05	19:29:01	-33.2964
276.2	4.60333	2017-05-05	19:29:01	-33.2964
276.4	4.60667	2017-05-05	19:29:01	-33.2964
276.6	4.61	2017-05-05	19:29:01	-33.7925
276.8	4.61333	2017-05-05	19:29:01	-33.7925
277	4.61667	2017-05-05	19:29:02	-33.7925
277.2	4.62	2017-05-05	19:29:02	-33.7925
277.4	4.62333	2017-05-05	19:29:02	-34.2886
277.6	4.62667	2017-05-05	19:29:02	-33.7925
277.8	4.63	2017-05-05	19:29:02	-34.2886
278	4.63333	2017-05-05	19:29:03	-34.2886
278.2	4.63667	2017-05-05	19:29:03	-34.2886
278.4	4.64	2017-05-05	19:29:03	-34.2886
278.6	4.64333	2017-05-05	19:29:03	-34.2886
278.8	4.64667	2017-05-05	19:29:03	-34.2886
279	4.65	2017-05-05	19:29:04	-34.7846
279.2	4.65333	2017-05-05	19:29:04	-34.7846
279.4	4.65667	2017-05-05	19:29:04	-34.7846
279.6	4.66	2017-05-05	19:29:04	-34.7846
279.8	4.66333	2017-05-05	19:29:04	-34.7846
280	4.66667	2017-05-05	19:29:05	-34.2886
280.2	4.67	2017-05-05	19:29:05	-34.2886
280.4	4.67333	2017-05-05	19:29:05	-34.7846
280.6	4.67667	2017-05-05	19:29:05	-34.7846
280.8	4.68	2017-05-05	19:29:05	-34.7846
281	4.68333	2017-05-05	19:29:06	-34.2886
281.2	4.68667	2017-05-05	19:29:06	-34.2886
281.4	4.69	2017-05-05	19:29:06	-34.2886
281.6	4.69333	2017-05-05	19:29:06	-34.2886
281.8	4.69667	2017-05-05	19:29:06	-34.2886
282	4.7	2017-05-05	19:29:07	-34.2886
282.2	4.70333	2017-05-05	19:29:07	-34.2886
282.4	4.70667	2017-05-05	19:29:07	-34.2886
282.6	4.71	2017-05-05	19:29:07	-34.2886
282.8	4.71333	2017-05-05	19:29:07	-34.2886
283	4.71667	2017-05-05	19:29:08	-34.2886
283.2	4.72	2017-05-05	19:29:08	-34.2886
283.4	4.72333	2017-05-05	19:29:08	-34.2886
283.6	4.72667	2017-05-05	19:29:08	-34.2886
283.8	4.73	2017-05-05	19:29:08	-34.2886
284	4.73333	2017-05-05	19:29:09	-34.2886
284.2	4.73667	2017-05-05	19:29:09	-34.2886
284.4	4.74	2017-05-05	19:29:09	-34.7846
284.6	4.74333	2017-05-05	19:29:09	-34.7846
284.8	4.74667	2017-05-05	19:29:09	-34.7846
285	4.75	2017-05-05	19:29:10	-34.7846
285.2	4.75333	2017-05-05	19:29:10	-34.7846
285.4	4.75667	2017-05-05	19:29:10	-34.7846
285.6	4.76	2017-05-05	19:29:10	-34.7846
285.8	4.76333	2017-05-05	19:29:10	-34.7846
286	4.76667	2017-05-05	19:29:11	-35.2807
286.2	4.77	2017-05-05	19:29:11	-35.2807
286.4	4.77333	2017-05-05	19:29:11	-34.7846
286.6	4.77667	2017-05-05	19:29:11	-35.2807
286.8	4.78	2017-05-05	19:29:11	-35.2807
287	4.78333	2017-05-05	19:29:12	-34.7846
287.2	4.78667	2017-05-05	19:29:12	-34.7846
287.4	4.79	2017-05-05	19:29:12	-34.7846
287.6	4.79333	2017-05-05	19:29:12	-34.7846
287.8	4.79667	2017-05-05	19:29:12	-34.7846
288	4.8	2017-05-05	19:29:13	-34.7846
288.2	4.80333	2017-05-05	19:29:13	-34.7846
288.4	4.80667	2017-05-05	19:29:13	-34.7846
288.6	4.81	2017-05-05	19:29:13	-34.7846
288.8	4.81333	2017-05-05	19:29:13	-34.7846
289	4.81667	2017-05-05	19:29:14	-34.7846
289.2	4.82	2017-05-05	19:29:14	-34.7846
289.4	4.82333	2017-05-05	19:29:14	-34.7846
289.6	4.82667	2017-05-05	19:29:14	-34.7846
289.8	4.83	2017-05-05	19:29:14	-34.2886
290	4.83333	2017-05-05	19:29:15	-34.7846
290.2	4.83667	2017-05-05	19:29:15	-34.2886
290.4	4.84	2017-05-05	19:29:15	-34.7846
290.6	4.84333	2017-05-05	19:29:15	-34.2886
290.8	4.84667	2017-05-05	19:29:15	-34.7846
291	4.85	2017-05-05	19:29:16	-34.2886
291.2	4.85333	2017-05-05	19:29:16	-34.7846
291.4	4.85667	2017-05-05	19:29:16	-34.7846
291.6	4.86	2017-05-05	19:29:16	-34.7846
291.8	4.86333	2017-05-05	19:29:16	-34.7846
292	4.86667	2017-05-05	19:29:17	-34.7846
292.2	4.87	2017-05-05	19:29:17	-34.7846
292.4	4.87333	2017-05-05	19:29:17	-34.2886
292.6	4.87667	2017-05-05	19:29:17	-34.7846
292.8	4.88	2017-05-05	19:29:17	-34.7846
293	4.88333	2017-05-05	19:29:18	-34.7846
293.2	4.88667	2017-05-05	19:29:18	-34.7846
293.4	4.89	2017-05-05	19:29:18	-34.7846
293.6	4.89333	2017-05-05	19:29:18	-34.7846
293.8	4.89667	2017-05-05	19:29:18	-34.7846
294	4.9	2017-05-05	19:29:19	-34.7846
294.2	4.90333	2017-05-05	19:29:19	-34.7846
294.4	4.90667	2017-05-05	19:29:19	-34.7846
294.6	4.91	2017-05-05	19:29:19	-34.7846
294.8	4.91333	2017-05-05	19:29:19	-34.7846
295	4.91667	2017-05-05	19:29:20	-34.7846
295.2	4.92	2017-05-05	19:29:20	-34.7846
295.4	4.92333	2017-05-05	19:29:20	-34.7846
295.6	4.92667	2017-05-05	19:29:20	-34.7846
295.8	4.93	2017-05-05	19:29:20	-34.7846
296	4.93333	2017-05-05	19:29:21	-34.7846
296.2	4.93667	2017-05-05	19:29:21	-34.7846
296.4	4.94	2017-05-05	19:29:21	-34.7846
296.6	4.94333	2017-05-05	19:29:21	-34.7846
296.8	4.94667	2017-05-05	19:29:21	-34.7846
297	4.95	2017-05-05	19:29:22	-34.7846
297.2	4.95333	2017-05-05	19:29:22	-34.7846
297.4	4.95667	2017-05-05	19:29:22	-35.2807
297.6	4.96	2017-05-05	19:29:22	-35.2807
297.8	4.96333	2017-05-05	19:29:22	-35.2807
298	4.96667	2017-05-05	19:29:23	-35.2807
298.2	4.97	2017-05-05	19:29:23	-35.2807
298.4	4.97333	2017-05-05	19:29:23	-35.2807
298.6	4.97667	2017-05-05	19:29:23	-35.2807
298.8	4.98	2017-05-05	19:29:23	-35.2807
299	4.98333	2017-05-05	19:29:24	-35.2807
299.2	4.98667	2017-05-05	19:29:24	-35.2807
299.4	4.99	2017-05-05	19:29:24	-35.2807
299.6	4.99333	2017-05-05	19:29:24	-35.2807
299.8	4.99667	2017-05-05	19:29:24	-35.2807
300	5	2017-05-05	19:29:25	-35.2807
300.2	5.00333	2017-05-05	19:29:25	-35.2807
300.4	5.00667	2017-05-05	19:29:25	-35.2807
300.6	5.01	2017-05-05	19:29:25	-35.2807
300.8	5.01333	2017-05-05	19:29:25	-35.2807
301	5.01667	2017-05-05	19:29:26	-35.2807
301.2	5.02	2017-05-05	19:29:26	-34.7846
301.4	5.02333	2017-05-05	19:29:26	-34.7846
301.6	5.02667	2017-05-05	19:29:26	-34.7846
301.8	5.03	2017-05-05	19:29:26	-34.7846
302	5.03333	2017-05-05	19:29:27	-34.7846
302.2	5.03667	2017-05-05	19:29:27	-34.7846
302.4	5.04	2017-05-05	19:29:27	-34.7846
302.6	5.04333	2017-05-05	19:29:27	-34.7846
302.8	5.04667	2017-05-05	19:29:27	-34.7846
303	5.05	2017-05-05	19:29:28	-34.2886
303.2	5.05333	2017-05-05	19:29:28	-34.2886
303.4	5.05667	2017-05-05	19:29:28	-34.2886
303.6	5.06	2017-05-05	19:29:28	-34.2886
303.8	5.06333	2017-05-05	19:29:28	-34.2886
304	5.06667	2017-05-05	19:29:29	-34.2886
304.2	5.07	2017-05-05	19:29:29	-34.2886
304.4	5.07333	2017-05-05	19:29:29	-34.2886
304.6	5.07667	2017-05-05	19:29:29	-34.2886
304.8	5.08	2017-05-05	19:29:29	-34.2886
305	5.08333	2017-05-05	19:29:30	-34.2886
305.2	5.08667	2017-05-05	19:29:30	-34.2886
305.4	5.09	2017-05-05	19:29:30	-34.2886
305.6	5.09333	2017-05-05	19:29:30	-34.2886
305.8	5.09667	2017-05-05	19:29:30	-34.2886
306	5.1	2017-05-05	19:29:31	-34.2886
306.2	5.10333	2017-05-05	19:29:31	-34.2886
306.4	5.10667	2017-05-05	19:29:31	-34.2886
306.6	5.11	2017-05-05	19:29:31	-34.2886
306.8	5.11333	2017-05-05	19:29:31	-34.7846
307	5.11667	2017-05-05	19:29:32	-34.7846
307.2	5.12	2017-05-05	19:29:32	-34.7846
307.4	5.12333	2017-05-05	19:29:32	-34.7846
307.6	5.12667	2017-05-05	19:29:32	-34.7846
307.8	5.13	2017-05-05	19:29:32	-34.7846
308	5.13333	2017-05-05	19:29:33	-34.7846
308.2	5.13667	2017-05-05	19:29:33	-34.7846
308.4	5.14	2017-05-05	19:29:33	-34.7846
308.6	5.14333	2017-05-05	19:29:33	-34.7846
308.8	5.14667	2017-05-05	19:29:33	-34.7846
309	5.15	2017-05-05	19:29:34	-34.7846
309.2	5.15333	2017-05-05	19:29:34	-34.7846
309.4	5.15667	2017-05-05	19:29:34	-34.7846
309.6	5.16	2017-05-05	19:29:34	-34.7846
309.8	5.16333	2017-05-05	19:29:34	-34.7846
310	5.16667	2017-05-05	19:29:35	-34.7846
310.2	5.17	2017-05-05	19:29:35	-34.7846
310.4	5.17333	2017-05-05	19:29:35	-34.7846
310.6	5.17667	2017-05-05	19:29:35	-34.7846
310.8	5.18	2017-05-05	19:29:35	-34.7846
311	5.18333	2017-05-05	19:29:36	-34.7846
311.2	5.18667	2017-05-05	19:29:36	-34.2886
311.4	5.19	2017-05-05	19:29:36	-34.2886
311.6	5.19333	2017-05-05	19:29:36	-34.2886
311.8	5.19667	2017-05-05	19:29:36	-34.2886
312	5.2	2017-05-05	19:29:37	-34.2886
312.2	5.20333	2017-05-05	19:29:37	-34.2886
312.4	5.20667	2017-05-05	19:29:37	-34.2886
312.6	5.21	2017-05-05	19:29:37	-33.7925
312.8	5.21333	2017-05-05	19:29:37	-33.7925
313	5.21667	2017-05-05	19:29:38	-33.7925
313.2	5.22	2017-05-05	19:29:38	-33.7925
313.4	5.22333	2017-05-05	19:29:38	-33.7925
313.6	5.22667	2017-05-05	19:29:38	-33.7925
313.8	5.23	2017-05-05	19:29:38	-33.7925
314	5.23333	2017-05-05	19:29:39	-33.7925
314.2	5.23667	2017-05-05	19:29:39	-33.2964
314.4	5.24	2017-05-05	19:29:39	-33.7925
314.6	5.24333	2017-05-05	19:29:39	-33.7925
314.8	5.24667	2017-05-05	19:29:39	-33.7925
315	5.25	2017-05-05	19:29:40	-33.2964
315.2	5.25333	2017-05-05	19:29:40	-33.2964
315.4	5.25667	2017-05-05	19:29:40	-33.2964
315.6	5.26	2017-05-05	19:29:40	-33.2964
315.8	5.26333	2017-05-05	19:29:40	-33.2964
316	5.26667	2017-05-05	19:29:41	-33.2964
316.2	5.27	2017-05-05	19:29:41	-33.2964
316.4	5.27333	2017-05-05	19:29:41	-33.2964
316.6	5.27667	2017-05-05	19:29:41	-33.2964
316.8	5.28	2017-05-05	19:29:41	-33.2964
317	5.28333	2017-05-05	19:29:42	-33.7925
317.2	5.28667	2017-05-05	19:29:42	-33.2964
317.4	5.29	2017-05-05	19:29:42	-33.2964
317.6	5.29333	2017-05-05	19:29:42	-33.2964
317.8	5.29667	2017-05-05	19:29:42	-33.2964
318	5.3	2017-05-05	19:29:43	-33.2964
318.2	5.30333	2017-05-05	19:29:43	-33.2964
318.4	5.30667	2017-05-05	19:29:43	-33.2964
318.6	5.31	2017-05-05	19:29:43	-33.2964
318.8	5.31333	2017-05-05	19:29:43	-33.2964
319	5.31667	2017-05-05	19:29:44	-33.2964
319.2	5.32	2017-05-05	19:29:44	-33.2964
319.4	5.32333	2017-05-05	19:29:44	-33.2964
319.6	5.32667	2017-05-05	19:29:44	-33.2964
319.8	5.33	2017-05-05	19:29:44	-33.2964
320	5.33333	2017-05-05	19:29:45	-33.2964
320.2	5.33667	2017-05-05	19:29:45	-33.2964
320.4	5.34	2017-05-05	19:29:45	-33.2964
320.6	5.34333	2017-05-05	19:29:45	-33.2964
320.8	5.34667	2017-05-05	19:29:45	-33.2964
321	5.35	2017-05-05	19:29:46	-33.2964
321.2	5.35333	2017-05-05	19:29:46	-33.2964
321.4	5.35667	2017-05-05	19:29:46	-33.2964
321.6	5.36	2017-05-05	19:29:46	-33.2964
321.8	5.36333	2017-05-05	19:29:46	-33.2964
322	5.36667	2017-05-05	19:29:47	-33.2964
322.2	5.37	2017-05-05	19:29:47	-33.2964
322.4	5.37333	2017-05-05	19:29:47	-33.2964
322.6	5.37667	2017-05-05	19:29:47	-33.2964
322.8	5.38	2017-05-05	19:29:47	-33.2964
323	5.38333	2017-05-05	19:29:48	-33.2964
323.2	5.38667	2017-05-05	19:29:48	-33.7925
323.4	5.39	2017-05-05	19:29:48	-33.2964
323.6	5.39333	2017-05-05	19:29:48	-33.7925
323.8	5.39667	2017-05-05	19:29:48	-33.2964
324	5.4	2017-05-05	19:29:49	-33.7925
324.2	5.40333	2017-05-05	19:29:49	-33.7925
324.4	5.40667	2017-05-05	19:29:49	-33.7925
324.6	5.41	2017-05-05	19:29:49	-33.7925
324.8	5.41333	2017-05-05	19:29:49	-33.7925
325	5.41667	2017-05-05	19:29:50	-34.2886
325.2	5.42	2017-05-05	19:29:50	-34.2886
325.4	5.42333	2017-05-05	19:29:50	-34.2886
325.6	5.42667	2017-05-05	19:29:50	-34.2886
325.8	5.43	2017-05-05	19:29:50	-34.2886
326	5.43333	2017-05-05	19:29:51	-34.2886
326.2	5.43667	2017-05-05	19:29:51	-34.2886
326.4	5.44	2017-05-05	19:29:51	-34.2886
326.6	5.44333	2017-05-05	19:29:51	-34.2886
326.8	5.44667	2017-05-05	19:29:51	-34.2886
327	5.45	2017-05-05	19:29:52	-34.2886
327.2	5.45333	2017-05-05	19:29:52	-34.7846
327.4	5.45667	2017-05-05	19:29:52	-34.2886
327.6	5.46	2017-05-05	19:29:52	-34.7846
327.8	5.46333	2017-05-05	19:29:52	-34.7846
328	5.46667	2017-05-05	19:29:53	-34.7846
328.2	5.47	2017-05-05	19:29:53	-34.7846
328.4	5.47333	2017-05-05	19:29:53	-34.7846
328.6	5.47667	2017-05-05	19:29:53	-34.7846
328.8	5.48	2017-05-05	19:29:53	-34.7846
329	5.48333	2017-05-05	19:29:54	-34.7846
329.2	5.48667	2017-05-05	19:29:54	-34.7846
329.4	5.49	2017-05-05	19:29:54	-34.7846
329.6	5.49333	2017-05-05	19:29:54	-34.7846
329.8	5.49667	2017-05-05	19:29:54	-34.7846
330	5.5	2017-05-05	19:29:55	-34.7846
330.2	5.50333	2017-05-05	19:29:55	-34.7846
330.4	5.50667	2017-05-05	19:29:55	-34.7846
330.6	5.51	2017-05-05	19:29:55	-34.7846
330.8	5.51333	2017-05-05	19:29:55	-34.7846
331	5.51667	2017-05-05	19:29:56	-34.7846
331.2	5.52	2017-05-05	19:29:56	-34.7846
331.4	5.52333	2017-05-05	19:29:56	-34.7846
331.6	5.52667	2017-05-05	19:29:56	-34.7846
331.8	5.53	2017-05-05	19:29:56	-34.7846
332	5.53333	2017-05-05	19:29:57	-34.7846
332.2	5.53667	2017-05-05	19:29:57	-34.7846
332.4	5.54	2017-05-05	19:29:57	-34.7846
332.6	5.54333	2017-05-05	19:29:57	-34.7846
332.8	5.54667	2017-05-05	19:29:57	-34.7846
333	5.55	2017-05-05	19:29:58	-34.7846
333.2	5.55333	2017-05-05	19:29:58	-34.7846
333.4	5.55667	2017-05-05	19:29:58	-34.7846
333.6	5.56	2017-05-05	19:29:58	-34.7846
333.8	5.56333	2017-05-05	19:29:58	-34.7846
334	5.56667	2017-05-05	19:29:59	-34.7846
334.2	5.57	2017-05-05	19:29:59	-34.7846
334.4	5.57333	2017-05-05	19:29:59	-34.7846
334.6	5.57667	2017-05-05	19:29:59	-34.7846
334.8	5.58	2017-05-05	19:29:59	-34.7846
335	5.58333	2017-05-05	19:30:00	-34.7846
335.2	5.58667	2017-05-05	19:30:00	-34.2886
335.4	5.59	2017-05-05	19:30:00	-34.2886
335.6	5.59333	2017-05-05	19:30:00	-34.2886
335.8	5.59667	2017-05-05	19:30:00	-34.2886
336	5.6	2017-05-05	19:30:01	-34.2886
336.2	5.60333	2017-05-05	19:30:01	-33.7925
336.4	5.60667	2017-05-05	19:30:01	-33.7925
336.6	5.61	2017-05-05	19:30:01	-33.7925
336.8	5.61333	2017-05-05	19:30:01	-33.7925
337	5.61667	2017-05-05	19:30:02	-33.7925
337.2	5.62	2017-05-05	19:30:02	-33.7925
337.4	5.62333	2017-05-05	19:30:02	-33.2964
337.6	5.62667	2017-05-05	19:30:02	-33.2964
337.8	5.63	2017-05-05	19:30:02	-33.2964
338	5.63333	2017-05-05	19:30:03	-33.2964
338.2	5.63667	2017-05-05	19:30:03	-33.2964
338.4	5.64	2017-05-05	19:30:03	-33.2964
338.6	5.64333	2017-05-05	19:30:03	-33.2964
338.8	5.64667	2017-05-05	19:30:03	-33.2964
339	5.65	2017-05-05	19:30:04	-33.2964
339.2	5.65333	2017-05-05	19:30:04	-33.2964
339.4	5.65667	2017-05-05	19:30:04	-33.7925
339.6	5.66	2017-05-05	19:30:04	-33.7925
339.8	5.66333	2017-05-05	19:30:04	-33.7925
340	5.66667	2017-05-05	19:30:05	-33.7925
340.2	5.67	2017-05-05	19:30:05	-33.7925
340.4	5.67333	2017-05-05	19:30:05	-33.7925
340.6	5.67667	2017-05-05	19:30:05	-33.7925
340.8	5.68	2017-05-05	19:30:05	-33.7925
341	5.68333	2017-05-05	19:30:06	-33.7925
341.2	5.68667	2017-05-05	19:30:06	-33.7925
341.4	5.69	2017-05-05	19:30:06	-33.7925
341.6	5.69333	2017-05-05	19:30:06	-34.2886
341.8	5.69667	2017-05-05	19:30:06	-34.2886
342	5.7	2017-05-05	19:30:07	-34.2886
342.2	5.70333	2017-05-05	19:30:07	-34.2886
342.4	5.70667	2017-05-05	19:30:07	-34.2886
342.6	5.71	2017-05-05	19:30:07	-34.2886
342.8	5.71333	2017-05-05	19:30:07	-34.2886
343	5.71667	2017-05-05	19:30:08	-34.2886
343.2	5.72	2017-05-05	19:30:08	-34.7846
343.4	5.72333	2017-05-05	19:30:08	-34.7846
343.6	5.72667	2017-05-05	19:30:08	-34.7846
343.8	5.73	2017-05-05	19:30:08	-34.7846
344	5.73333	2017-05-05	19:30:09	-35.2807
344.2	5.73667	2017-05-05	19:30:09	-35.2807
344.4	5.74	2017-05-05	19:30:09	-35.2807
344.6	5.74333	2017-05-05	19:30:09	-34.7846
344.8	5.74667	2017-05-05	19:30:09	-34.7846
345	5.75	2017-05-05	19:30:10	-34.7846
345.2	5.75333	2017-05-05	19:30:10	-34.7846
345.4	5.75667	2017-05-05	19:30:10	-34.2886
345.6	5.76	2017-05-05	19:30:10	-34.2886
345.8	5.76333	2017-05-05	19:30:10	-34.2886
346	5.76667	2017-05-05	19:30:11	-34.2886
346.2	5.77	2017-05-05	19:30:11	-34.2886
346.4	5.77333	2017-05-05	19:30:11	-34.2886
346.6	5.77667	2017-05-05	19:30:11	-34.2886
346.8	5.78	2017-05-05	19:30:11	-34.2886
347	5.78333	2017-05-05	19:30:12	-34.7846
347.2	5.78667	2017-05-05	19:30:12	-34.2886
347.4	5.79	2017-05-05	19:30:12	-34.7846
347.6	5.79333	2017-05-05	19:30:12	-34.7846
347.8	5.79667	2017-05-05	19:30:12	-34.2886
348	5.8	2017-05-05	19:30:13	-34.2886
348.2	5.80333	2017-05-05	19:30:13	-34.2886
348.4	5.80667	2017-05-05	19:30:13	-33.7925
348.6	5.81	2017-05-05	19:30:13	-33.7925
348.8	5.81333	2017-05-05	19:30:13	-33.2964
349	5.81667	2017-05-05	19:30:14	-33.2964
349.2	5.82	2017-05-05	19:30:14	-33.2964
349.4	5.82333	2017-05-05	19:30:14	-33.2964
349.6	5.82667	2017-05-05	19:30:14	-33.2964
349.8	5.83	2017-05-05	19:30:14	-33.2964
350	5.83333	2017-05-05	19:30:15	-33.2964
350.2	5.83667	2017-05-05	19:30:15	-33.2964
350.4	5.84	2017-05-05	19:30:15	-33.7925
350.6	5.84333	2017-05-05	19:30:15	-33.7925
350.8	5.84667	2017-05-05	19:30:15	-33.7925
351	5.85	2017-05-05	19:30:16	-33.7925
351.2	5.85333	2017-05-05	19:30:16	-33.7925
351.4	5.85667	2017-05-05	19:30:16	-33.7925
351.6	5.86	2017-05-05	19:30:16	-33.7925
351.8	5.86333	2017-05-05	19:30:16	-33.7925
352	5.86667	2017-05-05	19:30:17	-33.7925
352.2	5.87	2017-05-05	19:30:17	-34.2886
352.4	5.87333	2017-05-05	19:30:17	-34.2886
352.6	5.87667	2017-05-05	19:30:17	-34.2886
352.8	5.88	2017-05-05	19:30:17	-34.2886
353	5.88333	2017-05-05	19:30:18	-34.2886
353.2	5.88667	2017-05-05	19:30:18	-34.2886
353.4	5.89	2017-05-05	19:30:18	-34.7846
353.6	5.89333	2017-05-05	19:30:18	-34.7846
353.8	5.89667	2017-05-05	19:30:18	-34.7846
354	5.9	2017-05-05	19:30:19	-34.7846
354.2	5.90333	2017-05-05	19:30:19	-34.7846
354.4	5.90667	2017-05-05	19:30:19	-34.7846
354.6	5.91	2017-05-05	19:30:19	-34.7846
354.8	5.91333	2017-05-05	19:30:19	-34.7846
355	5.91667	2017-05-05	19:30:20	-34.7846
355.2	5.92	2017-05-05	19:30:20	-34.7846
355.4	5.92333	2017-05-05	19:30:20	-34.7846
355.6	5.92667	2017-05-05	19:30:20	-34.7846
355.8	5.93	2017-05-05	19:30:20	-34.7846
356	5.93333	2017-05-05	19:30:21	-34.7846
356.2	5.93667	2017-05-05	19:30:21	-34.2886
356.4	5.94	2017-05-05	19:30:21	-34.2886
356.6	5.94333	2017-05-05	19:30:21	-34.2886
356.8	5.94667	2017-05-05	19:30:21	-34.2886
357	5.95	2017-05-05	19:30:22	-34.2886
357.2	5.95333	2017-05-05	19:30:22	-34.2886
357.4	5.95667	2017-05-05	19:30:22	-34.2886
357.6	5.96	2017-05-05	19:30:22	-34.2886
357.8	5.96333	2017-05-05	19:30:22	-34.2886
358	5.96667	2017-05-05	19:30:23	-34.2886
358.2	5.97	2017-05-05	19:30:23	-33.7925
358.4	5.97333	2017-05-05	19:30:23	-34.2886
358.6	5.97667	2017-05-05	19:30:23	-34.2886
358.8	5.98	2017-05-05	19:30:23	-34.2886
359	5.98333	2017-05-05	19:30:24	-34.2886
359.2	5.98667	2017-05-05	19:30:24	-34.2886
359.4	5.99	2017-05-05	19:30:24	-34.2886
359.6	5.99333	2017-05-05	19:30:24	-34.2886
359.8	5.99667	2017-05-05	19:30:24	-34.2886
360	6	2017-05-05	19:30:25	-34.2886
360.2	6.00333	2017-05-05	19:30:25	-34.2886
360.4	6.00667	2017-05-05	19:30:25	-34.7846
360.6	6.01	2017-05-05	19:30:25	-34.2886
360.8	6.01333	2017-05-05	19:30:25	-34.2886
361	6.01667	2017-05-05	19:30:26	-34.7846
361.2	6.02	2017-05-05	19:30:26	-34.2886
361.4	6.02333	2017-05-05	19:30:26	-34.2886
361.6	6.02667	2017-05-05	19:30:26	-34.2886
361.8	6.03	2017-05-05	19:30:26	-34.7846
362	6.03333	2017-05-05	19:30:27	-34.7846
362.2	6.03667	2017-05-05	19:30:27	-34.2886
362.4	6.04	2017-05-05	19:30:27	-34.7846
362.6	6.04333	2017-05-05	19:30:27	-34.7846
362.8	6.04667	2017-05-05	19:30:27	-34.7846
363	6.05	2017-05-05	19:30:28	-34.2886
363.2	6.05333	2017-05-05	19:30:28	-34.7846
363.4	6.05667	2017-05-05	19:30:28	-34.7846
363.6	6.06	2017-05-05	19:30:28	-34.7846
363.8	6.06333	2017-05-05	19:30:28	-34.7846
364	6.06667	2017-05-05	19:30:29	-34.7846
364.2	6.07	2017-05-05	19:30:29	-34.2886
364.4	6.07333	2017-05-05	19:30:29	-34.2886
364.6	6.07667	2017-05-05	19:30:29	-34.2886
364.8	6.08	2017-05-05	19:30:29	-34.2886
365	6.08333	2017-05-05	19:30:30	-34.2886
365.2	6.08667	2017-05-05	19:30:30	-34.7846
365.4	6.09	2017-05-05	19:30:30	-34.2886
365.6	6.09333	2017-05-05	19:30:30	-34.2886
365.8	6.09667	2017-05-05	19:30:30	-34.2886
366	6.1	2017-05-05	19:30:31	-34.2886
366.2	6.10333	2017-05-05	19:30:31	-34.2886
366.4	6.10667	2017-05-05	19:30:31	-34.7846
366.6	6.11	2017-05-05	19:30:31	-34.2886
366.8	6.11333	2017-05-05	19:30:31	-34.2886
367	6.11667	2017-05-05	19:30:32	-34.2886
367.2	6.12	2017-05-05	19:30:32	-34.2886
367.4	6.12333	2017-05-05	19:30:32	-34.2886
367.6	6.12667	2017-05-05	19:30:32	-34.2886
367.8	6.13	2017-05-05	19:30:32	-34.2886
368	6.13333	2017-05-05	19:30:33	-34.2886
368.2	6.13667	2017-05-05	19:30:33	-34.2886
368.4	6.14	2017-05-05	19:30:33	-34.2886
368.6	6.14333	2017-05-05	19:30:33	-34.2886
368.8	6.14667	2017-05-05	19:30:33	-34.2886
369	6.15	2017-05-05	19:30:34	-34.2886
369.2	6.15333	2017-05-05	19:30:34	-34.2886
369.4	6.15667	2017-05-05	19:30:34	-34.2886
369.6	6.16	2017-05-05	19:30:34	-34.2886
369.8	6.16333	2017-05-05	19:30:34	-34.2886
370	6.16667	2017-05-05	19:30:35	-34.2886
370.2	6.17	2017-05-05	19:30:35	-34.2886
370.4	6.17333	2017-05-05	19:30:35	-34.2886
370.6	6.17667	2017-05-05	19:30:35	-34.2886
370.8	6.18	2017-05-05	19:30:35	-34.2886
371	6.18333	2017-05-05	19:30:36	-34.2886
371.2	6.18667	2017-05-05	19:30:36	-34.2886
371.4	6.19	2017-05-05	19:30:36	-34.2886
371.6	6.19333	2017-05-05	19:30:36	-34.2886
371.8	6.19667	2017-05-05	19:30:36	-34.2886
372	6.2	2017-05-05	19:30:37	-34.2886
372.2	6.20333	2017-05-05	19:30:37	-34.2886
372.4	6.20667	2017-05-05	19:30:37	-34.2886
372.6	6.21	2017-05-05	19:30:37	-34.2886
372.8	6.21333	2017-05-05	19:30:37	-34.2886
373	6.21667	2017-05-05	19:30:38	-34.2886
373.2	6.22	2017-05-05	19:30:38	-34.2886
373.4	6.22333	2017-05-05	19:30:38	-34.2886
373.6	6.22667	2017-05-05	19:30:38	-34.2886
373.8	6.23	2017-05-05	19:30:38	-34.2886
374	6.23333	2017-05-05	19:30:39	-34.2886
374.2	6.23667	2017-05-05	19:30:39	-34.2886
374.4	6.24	2017-05-05	19:30:39	-34.2886
374.6	6.24333	2017-05-05	19:30:39	-33.7925
374.8	6.24667	2017-05-05	19:30:39	-34.2886
375	6.25	2017-05-05	19:30:40	-34.2886
375.2	6.25333	2017-05-05	19:30:40	-34.2886
375.4	6.25667	2017-05-05	19:30:40	-34.2886
375.6	6.26	2017-05-05	19:30:40	-34.2886
375.8	6.26333	2017-05-05	19:30:40	-34.2886
376	6.26667	2017-05-05	19:30:41	-34.2886
376.2	6.27	2017-05-05	19:30:41	-34.2886
376.4	6.27333	2017-05-05	19:30:41	-33.7925
376.6	6.27667	2017-05-05	19:30:41	-34.2886
376.8	6.28	2017-05-05	19:30:41	-33.7925
377	6.28333	2017-05-05	19:30:42	-33.7925
377.2	6.28667	2017-05-05	19:30:42	-33.7925
377.4	6.29	2017-05-05	19:30:42	-33.7925
377.6	6.29333	2017-05-05	19:30:42	-33.7925
377.8	6.29667	2017-05-05	19:30:42	-33.7925
378	6.3	2017-05-05	19:30:43	-33.7925
378.2	6.30333	2017-05-05	19:30:43	-33.7925
378.4	6.30667	2017-05-05	19:30:43	-33.7925
378.6	6.31	2017-05-05	19:30:43	-33.7925
378.8	6.31333	2017-05-05	19:30:43	-33.7925
379	6.31667	2017-05-05	19:30:44	-33.7925
379.2	6.32	2017-05-05	19:30:44	-33.7925
379.4	6.32333	2017-05-05	19:30:44	-33.7925
379.6	6.32667	2017-05-05	19:30:44	-33.7925
379.8	6.33	2017-05-05	19:30:44	-33.2964
380	6.33333	2017-05-05	19:30:45	-33.7925
380.2	6.33667	2017-05-05	19:30:45	-33.2964
380.4	6.34	2017-05-05	19:30:45	-33.2964
380.6	6.34333	2017-05-05	19:30:45	-33.2964
380.8	6.34667	2017-05-05	19:30:45	-33.2964
381	6.35	2017-05-05	19:30:46	-33.2964
381.2	6.35333	2017-05-05	19:30:46	-33.2964
381.4	6.35667	2017-05-05	19:30:46	-33.2964
381.6	6.36	2017-05-05	19:30:46	-33.2964
381.8	6.36333	2017-05-05	19:30:46	-33.2964
382	6.36667	2017-05-05	19:30:47	-33.2964
382.2	6.37	2017-05-05	19:30:47	-33.2964
382.4	6.37333	2017-05-05	19:30:47	-33.2964
382.6	6.37667	2017-05-05	19:30:47	-33.2964
382.8	6.38	2017-05-05	19:30:47	-33.2964
383	6.38333	2017-05-05	19:30:48	-33.2964
383.2	6.38667	2017-05-05	19:30:48	-33.2964
383.4	6.39	2017-05-05	19:30:48	-33.2964
383.6	6.39333	2017-05-05	19:30:48	-33.2964
383.8	6.39667	2017-05-05	19:30:48	-33.2964
384	6.4	2017-05-05	19:30:49	-33.7925
384.2	6.40333	2017-05-05	19:30:49	-33.7925
384.4	6.40667	2017-05-05	19:30:49	-33.7925
384.6	6.41	2017-05-05	19:30:49	-33.7925
384.8	6.41333	2017-05-05	19:30:49	-33.7925
385	6.41667	2017-05-05	19:30:50	-33.7925
385.2	6.42	2017-05-05	19:30:50	-33.7925
385.4	6.42333	2017-05-05	19:30:50	-33.7925
385.6	6.42667	2017-05-05	19:30:50	-33.7925
385.8	6.43	2017-05-05	19:30:50	-33.7925
386	6.43333	2017-05-05	19:30:51	-33.7925
386.2	6.43667	2017-05-05	19:30:51	-34.2886
386.4	6.44	2017-05-05	19:30:51	-34.2886
386.6	6.44333	2017-05-05	19:30:51	-34.2886
386.8	6.44667	2017-05-05	19:30:51	-34.2886
387	6.45	2017-05-05	19:30:52	-34.2886
387.2	6.45333	2017-05-05	19:30:52	-34.2886
387.4	6.45667	2017-05-05	19:30:52	-34.2886
387.6	6.46	2017-05-05	19:30:52	-34.2886
387.8	6.46333	2017-05-05	19:30:52	-34.2886
388	6.46667	2017-05-05	19:30:53	-34.2886
388.2	6.47	2017-05-05	19:30:53	-34.2886
388.4	6.47333	2017-05-05	19:30:53	-34.2886
388.6	6.47667	2017-05-05	19:30:53	-34.7846
388.8	6.48	2017-05-05	19:30:53	-34.2886
389	6.48333	2017-05-05	19:30:54	-34.2886
389.2	6.48667	2017-05-05	19:30:54	-34.2886
389.4	6.49	2017-05-05	19:30:54	-34.2886
389.6	6.49333	2017-05-05	19:30:54	-34.2886
389.8	6.49667	2017-05-05	19:30:54	-34.7846
390	6.5	2017-05-05	19:30:55	-34.2886
390.2	6.50333	2017-05-05	19:30:55	-34.2886
390.4	6.50667	2017-05-05	19:30:55	-34.2886
390.6	6.51	2017-05-05	19:30:55	-34.2886
390.8	6.51333	2017-05-05	19:30:55	-34.2886
391	6.51667	2017-05-05	19:30:56	-34.2886
391.2	6.52	2017-05-05	19:30:56	-34.2886
391.4	6.52333	2017-05-05	19:30:56	-34.2886
391.6	6.52667	2017-05-05	19:30:56	-34.2886
391.8	6.53	2017-05-05	19:30:56	-34.2886
392	6.53333	2017-05-05	19:30:57	-34.2886
392.2	6.53667	2017-05-05	19:30:57	-34.2886
392.4	6.54	2017-05-05	19:30:57	-34.2886
392.6	6.54333	2017-05-05	19:30:57	-33.7925
392.8	6.54667	2017-05-05	19:30:57	-34.2886
393	6.55	2017-05-05	19:30:58	-33.7925
393.2	6.55333	2017-05-05	19:30:58	-33.7925
393.4	6.55667	2017-05-05	19:30:58	-34.2886
393.6	6.56	2017-05-05	19:30:58	-33.7925
393.8	6.56333	2017-05-05	19:30:58	-33.7925
394	6.56667	2017-05-05	19:30:59	-33.7925
394.2	6.57	2017-05-05	19:30:59	-34.2886
394.4	6.57333	2017-05-05	19:30:59	-34.2886
394.6	6.57667	2017-05-05	19:30:59	-34.2886
394.8	6.58	2017-05-05	19:30:59	-34.2886
395	6.58333	2017-05-05	19:31:00	-34.2886
395.2	6.58667	2017-05-05	19:31:00	-34.2886
395.4	6.59	2017-05-05	19:31:00	-34.2886
395.6	6.59333	2017-05-05	19:31:00	-34.2886
395.8	6.59667	2017-05-05	19:31:00	-34.7846
396	6.6	2017-05-05	19:31:01	-34.7846
396.2	6.60333	2017-05-05	19:31:01	-34.7846
396.4	6.60667	2017-05-05	19:31:01	-34.7846
396.6	6.61	2017-05-05	19:31:01	-34.7846
396.8	6.61333	2017-05-05	19:31:01	-34.7846
397	6.61667	2017-05-05	19:31:02	-34.7846
397.2	6.62	2017-05-05	19:31:02	-34.7846
397.4	6.62333	2017-05-05	19:31:02	-34.7846
397.6	6.62667	2017-05-05	19:31:02	-34.7846
397.8	6.63	2017-05-05	19:31:02	-34.7846
398	6.63333	2017-05-05	19:31:03	-34.7846
398.2	6.63667	2017-05-05	19:31:03	-34.7846
398.4	6.64	2017-05-05	19:31:03	-34.2886
398.6	6.64333	2017-05-05	19:31:03	-34.2886
398.8	6.64667	2017-05-05	19:31:03	-34.2886
399	6.65	2017-05-05	19:31:04	-34.2886
399.2	6.65333	2017-05-05	19:31:04	-34.2886
399.4	6.65667	2017-05-05	19:31:04	-34.2886
399.6	6.66	2017-05-05	19:31:04	-33.7925
[truncated: 20,138 more rows]

## Sheet: 30% run3
Relative Time		Date	Time Stamp UTC	bars	Chn 1 Events
0	0	2017-05-05	20:54:01	-66.0381
0.1	0.00166667	2017-05-05	20:54:01	-66.0381
0.2	0.00333333	2017-05-05	20:54:01	-66.0381
0.3	0.005	2017-05-05	20:54:01	-66.0381
0.4	0.00666667	2017-05-05	20:54:01	-66.0381
0.5	0.00833333	2017-05-05	20:54:01	-66.0381
0.6	0.01	2017-05-05	20:54:01	-66.0381
0.7	0.0116667	2017-05-05	20:54:01	-66.0381
0.8	0.0133333	2017-05-05	20:54:01	-66.0381
0.9	0.015	2017-05-05	20:54:01	-66.0381
1	0.0166667	2017-05-05	20:54:02	-66.0381
1.1	0.0183333	2017-05-05	20:54:02	-66.0381
1.2	0.02	2017-05-05	20:54:02	-66.0381
1.3	0.0216667	2017-05-05	20:54:02	-66.0381
1.4	0.0233333	2017-05-05	20:54:02	-66.0381
1.5	0.025	2017-05-05	20:54:02	-66.0381
1.6	0.0266667	2017-05-05	20:54:02	-66.0381
1.7	0.0283333	2017-05-05	20:54:02	-66.0381
1.8	0.03	2017-05-05	20:54:02	-66.0381
1.9	0.0316667	2017-05-05	20:54:02	-66.0381
2	0.0333333	2017-05-05	20:54:03	-66.0381
2.1	0.035	2017-05-05	20:54:03	-66.0381
2.2	0.0366667	2017-05-05	20:54:03	-65.5421
2.3	0.0383333	2017-05-05	20:54:03	-66.0381
2.4	0.04	2017-05-05	20:54:03	-66.0381
2.5	0.0416667	2017-05-05	20:54:03	-66.0381
2.6	0.0433333	2017-05-05	20:54:03	-66.0381
2.7	0.045	2017-05-05	20:54:03	-66.0381
2.8	0.0466667	2017-05-05	20:54:03	-66.0381
2.9	0.0483333	2017-05-05	20:54:03	-66.0381
3	0.05	2017-05-05	20:54:04	-66.0381
3.1	0.0516667	2017-05-05	20:54:04	-66.0381
3.2	0.0533333	2017-05-05	20:54:04	-66.0381
3.3	0.055	2017-05-05	20:54:04	-66.0381
3.4	0.0566667	2017-05-05	20:54:04	-66.0381
3.5	0.0583333	2017-05-05	20:54:04	-66.0381
3.6	0.06	2017-05-05	20:54:04	-66.0381
3.7	0.0616667	2017-05-05	20:54:04	-66.0381
3.8	0.0633333	2017-05-05	20:54:04	-66.0381
3.9	0.065	2017-05-05	20:54:04	-66.0381
4	0.0666667	2017-05-05	20:54:05	-66.0381
4.1	0.0683333	2017-05-05	20:54:05	-66.0381
4.2	0.07	2017-05-05	20:54:05	-66.0381
4.3	0.0716667	2017-05-05	20:54:05	-66.0381
4.4	0.0733333	2017-05-05	20:54:05	-66.0381
4.5	0.075	2017-05-05	20:54:05	-66.0381
4.6	0.0766667	2017-05-05	20:54:05	-66.0381
4.7	0.0783333	2017-05-05	20:54:05	-66.0381
4.8	0.08	2017-05-05	20:54:05	-66.0381
4.9	0.0816667	2017-05-05	20:54:05	-66.0381
5	0.0833333	2017-05-05	20:54:06	-66.0381
5.1	0.085	2017-05-05	20:54:06	-66.0381
5.2	0.0866667	2017-05-05	20:54:06	-66.0381
5.3	0.0883333	2017-05-05	20:54:06	-66.0381
5.4	0.09	2017-05-05	20:54:06	-66.0381
5.5	0.0916667	2017-05-05	20:54:06	-66.0381
5.6	0.0933333	2017-05-05	20:54:06	-66.0381
5.7	0.095	2017-05-05	20:54:06	-66.0381
5.8	0.0966667	2017-05-05	20:54:06	-66.0381
5.9	0.0983333	2017-05-05	20:54:06	-66.0381
6	0.1	2017-05-05	20:54:07	-66.0381
6.1	0.101667	2017-05-05	20:54:07	-66.0381
6.2	0.103333	2017-05-05	20:54:07	-66.0381
6.3	0.105	2017-05-05	20:54:07	-66.0381
6.4	0.106667	2017-05-05	20:54:07	-66.0381
6.5	0.108333	2017-05-05	20:54:07	-66.0381
6.6	0.11	2017-05-05	20:54:07	-66.0381
6.7	0.111667	2017-05-05	20:54:07	-66.0381
6.8	0.113333	2017-05-05	20:54:07	-66.0381
6.9	0.115	2017-05-05	20:54:07	-66.0381
7	0.116667	2017-05-05	20:54:08	-66.0381
7.1	0.118333	2017-05-05	20:54:08	-66.0381
7.2	0.12	2017-05-05	20:54:08	-66.0381
7.3	0.121667	2017-05-05	20:54:08	-66.0381
7.4	0.123333	2017-05-05	20:54:08	-66.0381
7.5	0.125	2017-05-05	20:54:08	-66.0381
7.6	0.126667	2017-05-05	20:54:08	-66.0381
7.7	0.128333	2017-05-05	20:54:08	-66.0381
7.8	0.13	2017-05-05	20:54:08	-66.0381
7.9	0.131667	2017-05-05	20:54:08	-66.0381
8	0.133333	2017-05-05	20:54:09	-66.0381
8.1	0.135	2017-05-05	20:54:09	-66.0381
8.2	0.136667	2017-05-05	20:54:09	-66.0381
8.3	0.138333	2017-05-05	20:54:09	-66.0381
8.4	0.14	2017-05-05	20:54:09	-66.0381
8.5	0.141667	2017-05-05	20:54:09	-66.0381
8.6	0.143333	2017-05-05	20:54:09	-65.5421
8.7	0.145	2017-05-05	20:54:09	-65.5421
8.8	0.146667	2017-05-05	20:54:09	-65.5421
8.9	0.148333	2017-05-05	20:54:09	-65.5421
9	0.15	2017-05-05	20:54:10	-65.5421
9.1	0.151667	2017-05-05	20:54:10	-65.5421
9.2	0.153333	2017-05-05	20:54:10	-65.046
9.3	0.155	2017-05-05	20:54:10	-65.046
9.4	0.156667	2017-05-05	20:54:10	-65.046
9.5	0.158333	2017-05-05	20:54:10	-65.046
9.6	0.16	2017-05-05	20:54:10	-65.046
9.7	0.161667	2017-05-05	20:54:10	-65.046
9.8	0.163333	2017-05-05	20:54:10	-65.046
9.9	0.165	2017-05-05	20:54:10	-65.046
10	0.166667	2017-05-05	20:54:11	-65.046
10.1	0.168333	2017-05-05	20:54:11	-65.046
10.2	0.17	2017-05-05	20:54:11	-64.5499
10.3	0.171667	2017-05-05	20:54:11	-65.046
10.4	0.173333	2017-05-05	20:54:11	-65.046
10.5	0.175	2017-05-05	20:54:11	-65.046
10.6	0.176667	2017-05-05	20:54:11	-65.046
10.7	0.178333	2017-05-05	20:54:11	-65.046
10.8	0.18	2017-05-05	20:54:11	-65.046
10.9	0.181667	2017-05-05	20:54:11	-65.046
11	0.183333	2017-05-05	20:54:12	-65.5421
11.1	0.185	2017-05-05	20:54:12	-65.5421
11.2	0.186667	2017-05-05	20:54:12	-65.5421
11.3	0.188333	2017-05-05	20:54:12	-65.5421
11.4	0.19	2017-05-05	20:54:12	-65.5421
11.5	0.191667	2017-05-05	20:54:12	-65.5421
11.6	0.193333	2017-05-05	20:54:12	-66.0381
11.7	0.195	2017-05-05	20:54:12	-66.0381
11.8	0.196667	2017-05-05	20:54:12	-66.0381
11.9	0.198333	2017-05-05	20:54:12	-66.5342
12	0.2	2017-05-05	20:54:13	-66.5342
12.1	0.201667	2017-05-05	20:54:13	-66.5342
12.2	0.203333	2017-05-05	20:54:13	-66.5342
12.3	0.205	2017-05-05	20:54:13	-67.0303
12.4	0.206667	2017-05-05	20:54:13	-67.0303
12.5	0.208333	2017-05-05	20:54:13	-67.0303
12.6	0.21	2017-05-05	20:54:13	-67.5264
12.7	0.211667	2017-05-05	20:54:13	-67.5264
12.8	0.213333	2017-05-05	20:54:13	-67.5264
12.9	0.215	2017-05-05	20:54:13	-68.0225
13	0.216667	2017-05-05	20:54:14	-68.0225
13.1	0.218333	2017-05-05	20:54:14	-68.5186
13.2	0.22	2017-05-05	20:54:14	-68.5186
13.3	0.221667	2017-05-05	20:54:14	-68.5186
13.4	0.223333	2017-05-05	20:54:14	-69.0147
13.5	0.225	2017-05-05	20:54:14	-69.0147
13.6	0.226667	2017-05-05	20:54:14	-69.5108
13.7	0.228333	2017-05-05	20:54:14	-69.5108
13.8	0.23	2017-05-05	20:54:14	-69.5108
13.9	0.231667	2017-05-05	20:54:14	-70.0068
14	0.233333	2017-05-05	20:54:15	-70.0068
14.1	0.235	2017-05-05	20:54:15	-70.5029
14.2	0.236667	2017-05-05	20:54:15	-70.5029
14.3	0.238333	2017-05-05	20:54:15	-70.999
14.4	0.24	2017-05-05	20:54:15	-70.999
14.5	0.241667	2017-05-05	20:54:15	-71.4951
14.6	0.243333	2017-05-05	20:54:15	-71.4951
14.7	0.245	2017-05-05	20:54:15	-71.9912
14.8	0.246667	2017-05-05	20:54:15	-72.4873
14.9	0.248333	2017-05-05	20:54:15	-72.4873
15	0.25	2017-05-05	20:54:16	-72.9834
15.1	0.251667	2017-05-05	20:54:16	-72.9834
15.2	0.253333	2017-05-05	20:54:16	-73.4795
15.3	0.255	2017-05-05	20:54:16	-73.4795
15.4	0.256667	2017-05-05	20:54:16	-73.9755
15.5	0.258333	2017-05-05	20:54:16	-73.9755
15.6	0.26	2017-05-05	20:54:16	-74.4716
15.7	0.261667	2017-05-05	20:54:16	-74.9677
15.8	0.263333	2017-05-05	20:54:16	-74.9677
15.9	0.265	2017-05-05	20:54:16	-75.4638
16	0.266667	2017-05-05	20:54:17	-75.9599
16.1	0.268333	2017-05-05	20:54:17	-75.9599
16.2	0.27	2017-05-05	20:54:17	-76.456
16.3	0.271667	2017-05-05	20:54:17	-76.9521
16.4	0.273333	2017-05-05	20:54:17	-76.9521
16.5	0.275	2017-05-05	20:54:17	-77.4481
16.6	0.276667	2017-05-05	20:54:17	-77.4481
16.7	0.278333	2017-05-05	20:54:17	-77.9442
16.8	0.28	2017-05-05	20:54:17	-78.4403
16.9	0.281667	2017-05-05	20:54:17	-78.4403
17	0.283333	2017-05-05	20:54:18	-78.9364
17.1	0.285	2017-05-05	20:54:18	-79.4325
17.2	0.286667	2017-05-05	20:54:18	-79.9286
17.3	0.288333	2017-05-05	20:54:18	-79.9286
17.4	0.29	2017-05-05	20:54:18	-80.4247
17.5	0.291667	2017-05-05	20:54:18	-80.4247
17.6	0.293333	2017-05-05	20:54:18	-80.9208
17.7	0.295	2017-05-05	20:54:18	-81.4168
17.8	0.296667	2017-05-05	20:54:18	-81.4168
17.9	0.298333	2017-05-05	20:54:18	-81.9129
18	0.3	2017-05-05	20:54:19	-82.409
18.1	0.301667	2017-05-05	20:54:19	-82.409
18.2	0.303333	2017-05-05	20:54:19	-82.409
18.3	0.305	2017-05-05	20:54:19	-82.9051
18.4	0.306667	2017-05-05	20:54:19	-82.9051
18.5	0.308333	2017-05-05	20:54:19	-83.4012
18.6	0.31	2017-05-05	20:54:19	-83.4012
18.7	0.311667	2017-05-05	20:54:19	-83.4012
18.8	0.313333	2017-05-05	20:54:19	-83.8973
18.9	0.315	2017-05-05	20:54:19	-83.8973
19	0.316667	2017-05-05	20:54:20	-83.8973
19.1	0.318333	2017-05-05	20:54:20	-83.8973
19.2	0.32	2017-05-05	20:54:20	-83.8973
19.3	0.321667	2017-05-05	20:54:20	-83.8973
19.4	0.323333	2017-05-05	20:54:20	-84.3934
19.5	0.325	2017-05-05	20:54:20	-84.3934
19.6	0.326667	2017-05-05	20:54:20	-84.3934
19.7	0.328333	2017-05-05	20:54:20	-84.3934
19.8	0.33	2017-05-05	20:54:20	-84.3934
19.9	0.331667	2017-05-05	20:54:20	-84.3934
20	0.333333	2017-05-05	20:54:21	-84.3934
20.1	0.335	2017-05-05	20:54:21	-84.3934
20.2	0.336667	2017-05-05	20:54:21	-84.3934
20.3	0.338333	2017-05-05	20:54:21	-84.3934
20.4	0.34	2017-05-05	20:54:21	-84.3934
20.5	0.341667	2017-05-05	20:54:21	-84.3934
20.6	0.343333	2017-05-05	20:54:21	-84.3934
20.7	0.345	2017-05-05	20:54:21	-84.3934
20.8	0.346667	2017-05-05	20:54:21	-84.3934
20.9	0.348333	2017-05-05	20:54:21	-84.3934
21	0.35	2017-05-05	20:54:22	-84.3934
21.1	0.351667	2017-05-05	20:54:22	-84.3934
21.2	0.353333	2017-05-05	20:54:22	-84.3934
21.3	0.355	2017-05-05	20:54:22	-84.3934
21.4	0.356667	2017-05-05	20:54:22	-84.3934
21.5	0.358333	2017-05-05	20:54:22	-84.3934
21.6	0.36	2017-05-05	20:54:22	-84.3934
21.7	0.361667	2017-05-05	20:54:22	-84.3934
21.8	0.363333	2017-05-05	20:54:22	-84.3934
21.9	0.365	2017-05-05	20:54:22	-84.3934
22	0.366667	2017-05-05	20:54:23	-84.3934
22.1	0.368333	2017-05-05	20:54:23	-84.3934
22.2	0.37	2017-05-05	20:54:23	-84.3934
22.3	0.371667	2017-05-05	20:54:23	-83.8973
22.4	0.373333	2017-05-05	20:54:23	-83.8973
22.5	0.375	2017-05-05	20:54:23	-83.8973
22.6	0.376667	2017-05-05	20:54:23	-83.8973
22.7	0.378333	2017-05-05	20:54:23	-83.8973
22.8	0.38	2017-05-05	20:54:23	-83.8973
22.9	0.381667	2017-05-05	20:54:23	-83.8973
23	0.383333	2017-05-05	20:54:24	-83.8973
23.1	0.385	2017-05-05	20:54:24	-83.8973
23.2	0.386667	2017-05-05	20:54:24	-83.8973
23.3	0.388333	2017-05-05	20:54:24	-83.8973
23.4	0.39	2017-05-05	20:54:24	-83.8973
23.5	0.391667	2017-05-05	20:54:24	-83.8973
23.6	0.393333	2017-05-05	20:54:24	-83.8973
23.7	0.395	2017-05-05	20:54:24	-83.8973
23.8	0.396667	2017-05-05	20:54:24	-83.8973
23.9	0.398333	2017-05-05	20:54:24	-83.8973
24	0.4	2017-05-05	20:54:25	-83.8973
24.1	0.401667	2017-05-05	20:54:25	-83.8973
24.2	0.403333	2017-05-05	20:54:25	-83.8973
24.3	0.405	2017-05-05	20:54:25	-83.8973
24.4	0.406667	2017-05-05	20:54:25	-83.8973
24.5	0.408333	2017-05-05	20:54:25	-83.4012
24.6	0.41	2017-05-05	20:54:25	-83.4012
24.7	0.411667	2017-05-05	20:54:25	-83.4012
24.8	0.413333	2017-05-05	20:54:25	-83.4012
24.9	0.415	2017-05-05	20:54:25	-83.4012
25	0.416667	2017-05-05	20:54:26	-83.4012
25.1	0.418333	2017-05-05	20:54:26	-83.4012
25.2	0.42	2017-05-05	20:54:26	-83.4012
25.3	0.421667	2017-05-05	20:54:26	-83.4012
25.4	0.423333	2017-05-05	20:54:26	-83.4012
25.5	0.425	2017-05-05	20:54:26	-83.4012
25.6	0.426667	2017-05-05	20:54:26	-83.4012
25.7	0.428333	2017-05-05	20:54:26	-83.4012
25.8	0.43	2017-05-05	20:54:26	-83.4012
25.9	0.431667	2017-05-05	20:54:26	-83.4012
26	0.433333	2017-05-05	20:54:27	-83.4012
26.1	0.435	2017-05-05	20:54:27	-83.4012
26.2	0.436667	2017-05-05	20:54:27	-83.4012
26.3	0.438333	2017-05-05	20:54:27	-83.4012
26.4	0.44	2017-05-05	20:54:27	-83.4012
26.5	0.441667	2017-05-05	20:54:27	-83.4012
26.6	0.443333	2017-05-05	20:54:27	-83.4012
26.7	0.445	2017-05-05	20:54:27	-82.9051
26.8	0.446667	2017-05-05	20:54:27	-82.9051
26.9	0.448333	2017-05-05	20:54:27	-82.9051
27	0.45	2017-05-05	20:54:28	-82.9051
27.1	0.451667	2017-05-05	20:54:28	-82.9051
27.2	0.453333	2017-05-05	20:54:28	-82.9051
27.3	0.455	2017-05-05	20:54:28	-82.9051
27.4	0.456667	2017-05-05	20:54:28	-82.9051
27.5	0.458333	2017-05-05	20:54:28	-82.9051
27.6	0.46	2017-05-05	20:54:28	-82.9051
27.7	0.461667	2017-05-05	20:54:28	-82.9051
27.8	0.463333	2017-05-05	20:54:28	-82.9051
27.9	0.465	2017-05-05	20:54:28	-82.9051
28	0.466667	2017-05-05	20:54:29	-82.9051
28.1	0.468333	2017-05-05	20:54:29	-82.9051
28.2	0.47	2017-05-05	20:54:29	-82.9051
28.3	0.471667	2017-05-05	20:54:29	-82.9051
28.4	0.473333	2017-05-05	20:54:29	-82.9051
28.5	0.475	2017-05-05	20:54:29	-82.409
28.6	0.476667	2017-05-05	20:54:29	-82.409
28.7	0.478333	2017-05-05	20:54:29	-82.409
28.8	0.48	2017-05-05	20:54:29	-82.409
28.9	0.481667	2017-05-05	20:54:29	-82.409
29	0.483333	2017-05-05	20:54:30	-82.409
29.1	0.485	2017-05-05	20:54:30	-82.409
29.2	0.486667	2017-05-05	20:54:30	-82.409
29.3	0.488333	2017-05-05	20:54:30	-82.409
29.4	0.49	2017-05-05	20:54:30	-82.409
29.5	0.491667	2017-05-05	20:54:30	-82.409
29.6	0.493333	2017-05-05	20:54:30	-82.409
29.7	0.495	2017-05-05	20:54:30	-82.409
29.8	0.496667	2017-05-05	20:54:30	-82.409
29.9	0.498333	2017-05-05	20:54:30	-82.409
30	0.5	2017-05-05	20:54:31	-82.409
30.1	0.501667	2017-05-05	20:54:31	-81.9129
30.2	0.503333	2017-05-05	20:54:31	-81.9129
30.3	0.505	2017-05-05	20:54:31	-81.9129
30.4	0.506667	2017-05-05	20:54:31	-81.9129
30.5	0.508333	2017-05-05	20:54:31	-81.9129
30.6	0.51	2017-05-05	20:54:31	-81.9129
30.7	0.511667	2017-05-05	20:54:31	-81.9129
30.8	0.513333	2017-05-05	20:54:31	-81.9129
30.9	0.515	2017-05-05	20:54:31	-81.9129
31	0.516667	2017-05-05	20:54:32	-81.9129
31.1	0.518333	2017-05-05	20:54:32	-81.9129
31.2	0.52	2017-05-05	20:54:32	-81.9129
31.3	0.521667	2017-05-05	20:54:32	-81.9129
31.4	0.523333	2017-05-05	20:54:32	-81.9129
31.5	0.525	2017-05-05	20:54:32	-81.4168
31.6	0.526667	2017-05-05	20:54:32	-81.9129
31.7	0.528333	2017-05-05	20:54:32	-81.4168
31.8	0.53	2017-05-05	20:54:32	-81.4168
31.9	0.531667	2017-05-05	20:54:32	-81.4168
32	0.533333	2017-05-05	20:54:33	-81.4168
32.1	0.535	2017-05-05	20:54:33	-81.4168
32.2	0.536667	2017-05-05	20:54:33	-81.4168
32.3	0.538333	2017-05-05	20:54:33	-81.4168
32.4	0.54	2017-05-05	20:54:33	-81.4168
32.5	0.541667	2017-05-05	20:54:33	-81.4168
32.6	0.543333	2017-05-05	20:54:33	-81.4168
32.7	0.545	2017-05-05	20:54:33	-81.4168
32.8	0.546667	2017-05-05	20:54:33	-81.4168
32.9	0.548333	2017-05-05	20:54:33	-81.4168
33	0.55	2017-05-05	20:54:34	-81.4168
33.1	0.551667	2017-05-05	20:54:34	-81.4168
33.2	0.553333	2017-05-05	20:54:34	-81.4168
33.3	0.555	2017-05-05	20:54:34	-80.9208
33.4	0.556667	2017-05-05	20:54:34	-80.9208
33.5	0.558333	2017-05-05	20:54:34	-80.9208
33.6	0.56	2017-05-05	20:54:34	-80.9208
33.7	0.561667	2017-05-05	20:54:34	-80.9208
33.8	0.563333	2017-05-05	20:54:34	-80.9208
33.9	0.565	2017-05-05	20:54:34	-80.9208
34	0.566667	2017-05-05	20:54:35	-80.9208
34.1	0.568333	2017-05-05	20:54:35	-80.9208
34.2	0.57	2017-05-05	20:54:35	-80.9208
34.3	0.571667	2017-05-05	20:54:35	-80.9208
34.4	0.573333	2017-05-05	20:54:35	-80.9208
34.5	0.575	2017-05-05	20:54:35	-80.9208
34.6	0.576667	2017-05-05	20:54:35	-80.9208
34.7	0.578333	2017-05-05	20:54:35	-80.9208
34.8	0.58	2017-05-05	20:54:35	-80.9208
34.9	0.581667	2017-05-05	20:54:35	-80.4247
35	0.583333	2017-05-05	20:54:36	-80.9208
35.1	0.585	2017-05-05	20:54:36	-80.4247
35.2	0.586667	2017-05-05	20:54:36	-80.4247
35.3	0.588333	2017-05-05	20:54:36	-80.4247
35.4	0.59	2017-05-05	20:54:36	-80.4247
35.5	0.591667	2017-05-05	20:54:36	-80.4247
35.6	0.593333	2017-05-05	20:54:36	-80.4247
35.7	0.595	2017-05-05	20:54:36	-80.4247
35.8	0.596667	2017-05-05	20:54:36	-80.4247
35.9	0.598333	2017-05-05	20:54:36	-80.4247
36	0.6	2017-05-05	20:54:37	-80.4247
36.1	0.601667	2017-05-05	20:54:37	-80.4247
36.2	0.603333	2017-05-05	20:54:37	-80.4247
36.3	0.605	2017-05-05	20:54:37	-80.4247
36.4	0.606667	2017-05-05	20:54:37	-80.4247
36.5	0.608333	2017-05-05	20:54:37	-79.9286
36.6	0.61	2017-05-05	20:54:37	-79.9286
36.7	0.611667	2017-05-05	20:54:37	-79.9286
36.8	0.613333	2017-05-05	20:54:37	-79.9286
36.9	0.615	2017-05-05	20:54:37	-79.9286
37	0.616667	2017-05-05	20:54:38	-79.9286
37.1	0.618333	2017-05-05	20:54:38	-79.9286
37.2	0.62	2017-05-05	20:54:38	-79.9286
37.3	0.621667	2017-05-05	20:54:38	-79.9286
37.4	0.623333	2017-05-05	20:54:38	-79.9286
37.5	0.625	2017-05-05	20:54:38	-79.9286
37.6	0.626667	2017-05-05	20:54:38	-79.9286
37.7	0.628333	2017-05-05	20:54:38	-79.9286
37.8	0.63	2017-05-05	20:54:38	-79.9286
37.9	0.631667	2017-05-05	20:54:38	-79.4325
38	0.633333	2017-05-05	20:54:39	-79.4325
38.1	0.635	2017-05-05	20:54:39	-79.4325
38.2	0.636667	2017-05-05	20:54:39	-79.4325
38.3	0.638333	2017-05-05	20:54:39	-79.4325
38.4	0.64	2017-05-05	20:54:39	-79.4325
38.5	0.641667	2017-05-05	20:54:39	-79.4325
38.6	0.643333	2017-05-05	20:54:39	-79.4325
38.7	0.645	2017-05-05	20:54:39	-79.4325
38.8	0.646667	2017-05-05	20:54:39	-79.4325
38.9	0.648333	2017-05-05	20:54:39	-79.4325
39	0.65	2017-05-05	20:54:40	-79.4325
39.1	0.651667	2017-05-05	20:54:40	-79.4325
39.2	0.653333	2017-05-05	20:54:40	-79.4325
39.3	0.655	2017-05-05	20:54:40	-79.4325
39.4	0.656667	2017-05-05	20:54:40	-78.9364
39.5	0.658333	2017-05-05	20:54:40	-78.9364
39.6	0.66	2017-05-05	20:54:40	-78.9364
39.7	0.661667	2017-05-05	20:54:40	-78.9364
39.8	0.663333	2017-05-05	20:54:40	-78.9364
39.9	0.665	2017-05-05	20:54:40	-78.9364
40	0.666667	2017-05-05	20:54:41	-78.9364
40.1	0.668333	2017-05-05	20:54:41	-78.9364
40.2	0.67	2017-05-05	20:54:41	-78.9364
40.3	0.671667	2017-05-05	20:54:41	-78.9364
40.4	0.673333	2017-05-05	20:54:41	-78.9364
40.5	0.675	2017-05-05	20:54:41	-78.9364
40.6	0.676667	2017-05-05	20:54:41	-78.4403
40.7	0.678333	2017-05-05	20:54:41	-78.4403
40.8	0.68	2017-05-05	20:54:41	-78.4403
40.9	0.681667	2017-05-05	20:54:41	-78.4403
41	0.683333	2017-05-05	20:54:42	-78.4403
41.1	0.685	2017-05-05	20:54:42	-78.4403
41.2	0.686667	2017-05-05	20:54:42	-78.4403
41.3	0.688333	2017-05-05	20:54:42	-78.4403
41.4	0.69	2017-05-05	20:54:42	-78.4403
41.5	0.691667	2017-05-05	20:54:42	-78.4403
41.6	0.693333	2017-05-05	20:54:42	-78.4403
41.7	0.695	2017-05-05	20:54:42	-78.4403
41.8	0.696667	2017-05-05	20:54:42	-78.4403
41.9	0.698333	2017-05-05	20:54:42	-78.4403
42	0.7	2017-05-05	20:54:43	-78.4403
42.1	0.701667	2017-05-05	20:54:43	-78.4403
42.2	0.703333	2017-05-05	20:54:43	-77.9442
42.3	0.705	2017-05-05	20:54:43	-77.9442
42.4	0.706667	2017-05-05	20:54:43	-77.9442
42.5	0.708333	2017-05-05	20:54:43	-77.9442
42.6	0.71	2017-05-05	20:54:43	-77.9442
42.7	0.711667	2017-05-05	20:54:43	-77.9442
42.8	0.713333	2017-05-05	20:54:43	-77.9442
42.9	0.715	2017-05-05	20:54:43	-77.9442
43	0.716667	2017-05-05	20:54:44	-77.9442
43.1	0.718333	2017-05-05	20:54:44	-77.9442
43.2	0.72	2017-05-05	20:54:44	-77.9442
43.3	0.721667	2017-05-05	20:54:44	-77.9442
43.4	0.723333	2017-05-05	20:54:44	-77.4481
43.5	0.725	2017-05-05	20:54:44	-77.4481
43.6	0.726667	2017-05-05	20:54:44	-77.4481
43.7	0.728333	2017-05-05	20:54:44	-77.4481
43.8	0.73	2017-05-05	20:54:44	-77.4481
43.9	0.731667	2017-05-05	20:54:44	-77.4481
44	0.733333	2017-05-05	20:54:45	-77.4481
44.1	0.735	2017-05-05	20:54:45	-77.4481
44.2	0.736667	2017-05-05	20:54:45	-77.4481
44.3	0.738333	2017-05-05	20:54:45	-77.4481
44.4	0.74	2017-05-05	20:54:45	-77.4481
44.5	0.741667	2017-05-05	20:54:45	-77.4481
44.6	0.743333	2017-05-05	20:54:45	-76.9521
44.7	0.745	2017-05-05	20:54:45	-77.4481
44.8	0.746667	2017-05-05	20:54:45	-76.9521
44.9	0.748333	2017-05-05	20:54:45	-76.9521
45	0.75	2017-05-05	20:54:46	-76.9521
45.1	0.751667	2017-05-05	20:54:46	-76.9521
45.2	0.753333	2017-05-05	20:54:46	-76.9521
45.3	0.755	2017-05-05	20:54:46	-76.9521
45.4	0.756667	2017-05-05	20:54:46	-76.9521
45.5	0.758333	2017-05-05	20:54:46	-76.9521
45.6	0.76	2017-05-05	20:54:46	-76.9521
45.7	0.761667	2017-05-05	20:54:46	-76.9521
45.8	0.763333	2017-05-05	20:54:46	-76.9521
45.9	0.765	2017-05-05	20:54:46	-76.9521
46	0.766667	2017-05-05	20:54:47	-76.9521
46.1	0.768333	2017-05-05	20:54:47	-76.9521
46.2	0.77	2017-05-05	20:54:47	-76.9521
46.3	0.771667	2017-05-05	20:54:47	-76.456
46.4	0.773333	2017-05-05	20:54:47	-76.456
46.5	0.775	2017-05-05	20:54:47	-76.456
46.6	0.776667	2017-05-05	20:54:47	-76.456
46.7	0.778333	2017-05-05	20:54:47	-76.456
46.8	0.78	2017-05-05	20:54:47	-76.456
46.9	0.781667	2017-05-05	20:54:47	-76.456
47	0.783333	2017-05-05	20:54:48	-76.456
47.1	0.785	2017-05-05	20:54:48	-76.456
47.2	0.786667	2017-05-05	20:54:48	-76.456
47.3	0.788333	2017-05-05	20:54:48	-76.456
47.4	0.79	2017-05-05	20:54:48	-76.456
47.5	0.791667	2017-05-05	20:54:48	-76.456
47.6	0.793333	2017-05-05	20:54:48	-76.456
47.7	0.795	2017-05-05	20:54:48	-76.456
47.8	0.796667	2017-05-05	20:54:48	-75.9599
47.9	0.798333	2017-05-05	20:54:48	-75.9599
48	0.8	2017-05-05	20:54:49	-75.9599
48.1	0.801667	2017-05-05	20:54:49	-75.9599
48.2	0.803333	2017-05-05	20:54:49	-75.9599
48.3	0.805	2017-05-05	20:54:49	-75.9599
48.4	0.806667	2017-05-05	20:54:49	-75.9599
48.5	0.808333	2017-05-05	20:54:49	-75.9599
48.6	0.81	2017-05-05	20:54:49	-75.9599
48.7	0.811667	2017-05-05	20:54:49	-75.9599
48.8	0.813333	2017-05-05	20:54:49	-75.9599
48.9	0.815	2017-05-05	20:54:49	-75.4638
49	0.816667	2017-05-05	20:54:50	-75.4638
49.1	0.818333	2017-05-05	20:54:50	-75.4638
49.2	0.82	2017-05-05	20:54:50	-75.4638
49.3	0.821667	2017-05-05	20:54:50	-75.4638
49.4	0.823333	2017-05-05	20:54:50	-75.4638
49.5	0.825	2017-05-05	20:54:50	-75.4638
49.6	0.826667	2017-05-05	20:54:50	-75.4638
49.7	0.828333	2017-05-05	20:54:50	-75.4638
49.8	0.83	2017-05-05	20:54:50	-75.4638
49.9	0.831667	2017-05-05	20:54:50	-75.4638
50	0.833333	2017-05-05	20:54:51	-75.4638
50.1	0.835	2017-05-05	20:54:51	-75.4638
50.2	0.836667	2017-05-05	20:54:51	-75.4638
50.3	0.838333	2017-05-05	20:54:51	-75.4638
50.4	0.84	2017-05-05	20:54:51	-74.9677
50.5	0.841667	2017-05-05	20:54:51	-74.9677
50.6	0.843333	2017-05-05	20:54:51	-74.9677
50.7	0.845	2017-05-05	20:54:51	-74.9677
50.8	0.846667	2017-05-05	20:54:51	-74.9677
50.9	0.848333	2017-05-05	20:54:51	-74.9677
51	0.85	2017-05-05	20:54:52	-74.9677
51.1	0.851667	2017-05-05	20:54:52	-74.9677
51.2	0.853333	2017-05-05	20:54:52	-74.9677
51.3	0.855	2017-05-05	20:54:52	-74.9677
51.4	0.856667	2017-05-05	20:54:52	-74.9677
51.5	0.858333	2017-05-05	20:54:52	-74.9677
51.6	0.86	2017-05-05	20:54:52	-74.9677
51.7	0.861667	2017-05-05	20:54:52	-74.4716
51.8	0.863333	2017-05-05	20:54:52	-74.4716
51.9	0.865	2017-05-05	20:54:52	-74.4716
52	0.866667	2017-05-05	20:54:53	-74.4716
52.1	0.868333	2017-05-05	20:54:53	-74.4716
52.2	0.87	2017-05-05	20:54:53	-74.4716
52.3	0.871667	2017-05-05	20:54:53	-74.4716
52.4	0.873333	2017-05-05	20:54:53	-74.4716
52.5	0.875	2017-05-05	20:54:53	-74.4716
52.6	0.876667	2017-05-05	20:54:53	-74.4716
52.7	0.878333	2017-05-05	20:54:53	-74.4716
52.8	0.88	2017-05-05	20:54:53	-74.4716
52.9	0.881667	2017-05-05	20:54:53	-74.4716
53	0.883333	2017-05-05	20:54:54	-73.9755
53.1	0.885	2017-05-05	20:54:54	-73.9755
53.2	0.886667	2017-05-05	20:54:54	-74.4716
53.3	0.888333	2017-05-05	20:54:54	-73.9755
53.4	0.89	2017-05-05	20:54:54	-73.9755
53.5	0.891667	2017-05-05	20:54:54	-73.9755
53.6	0.893333	2017-05-05	20:54:54	-73.9755
53.7	0.895	2017-05-05	20:54:54	-73.9755
53.8	0.896667	2017-05-05	20:54:54	-73.9755
53.9	0.898333	2017-05-05	20:54:54	-73.9755
54	0.9	2017-05-05	20:54:55	-73.9755
54.1	0.901667	2017-05-05	20:54:55	-73.9755
54.2	0.903333	2017-05-05	20:54:55	-73.9755
54.3	0.905	2017-05-05	20:54:55	-73.9755
54.4	0.906667	2017-05-05	20:54:55	-73.9755
54.5	0.908333	2017-05-05	20:54:55	-73.9755
54.6	0.91	2017-05-05	20:54:55	-73.9755
54.7	0.911667	2017-05-05	20:54:55	-73.4795
54.8	0.913333	2017-05-05	20:54:55	-73.4795
54.9	0.915	2017-05-05	20:54:55	-73.4795
55	0.916667	2017-05-05	20:54:56	-73.4795
55.1	0.918333	2017-05-05	20:54:56	-73.4795
55.2	0.92	2017-05-05	20:54:56	-73.4795
55.3	0.921667	2017-05-05	20:54:56	-73.4795
55.4	0.923333	2017-05-05	20:54:56	-73.4795
55.5	0.925	2017-05-05	20:54:56	-73.4795
55.6	0.926667	2017-05-05	20:54:56	-73.4795
55.7	0.928333	2017-05-05	20:54:56	-73.4795
55.8	0.93	2017-05-05	20:54:56	-73.4795
55.9	0.931667	2017-05-05	20:54:56	-73.4795
56	0.933333	2017-05-05	20:54:57	-73.4795
56.1	0.935	2017-05-05	20:54:57	-73.4795
56.2	0.936667	2017-05-05	20:54:57	-72.9834
56.3	0.938333	2017-05-05	20:54:57	-72.9834
56.4	0.94	2017-05-05	20:54:57	-72.9834
56.5	0.941667	2017-05-05	20:54:57	-72.9834
56.6	0.943333	2017-05-05	20:54:57	-72.9834
56.7	0.945	2017-05-05	20:54:57	-72.9834
56.8	0.946667	2017-05-05	20:54:57	-72.9834
56.9	0.948333	2017-05-05	20:54:57	-72.9834
57	0.95	2017-05-05	20:54:58	-72.9834
57.1	0.951667	2017-05-05	20:54:58	-72.9834
57.2	0.953333	2017-05-05	20:54:58	-72.9834
57.3	0.955	2017-05-05	20:54:58	-72.9834
57.4	0.956667	2017-05-05	20:54:58	-72.4873
57.5	0.958333	2017-05-05	20:54:58	-72.4873
57.6	0.96	2017-05-05	20:54:58	-72.4873
57.7	0.961667	2017-05-05	20:54:58	-72.4873
57.8	0.963333	2017-05-05	20:54:58	-72.4873
57.9	0.965	2017-05-05	20:54:58	-72.4873
58	0.966667	2017-05-05	20:54:59	-72.4873
58.1	0.968333	2017-05-05	20:54:59	-72.4873
58.2	0.97	2017-05-05	20:54:59	-71.9912
58.3	0.971667	2017-05-05	20:54:59	-71.9912
58.4	0.973333	2017-05-05	20:54:59	-71.9912
58.5	0.975	2017-05-05	20:54:59	-71.9912
58.6	0.976667	2017-05-05	20:54:59	-71.9912
58.7	0.978333	2017-05-05	20:54:59	-71.9912
58.8	0.98	2017-05-05	20:54:59	-71.9912
58.9	0.981667	2017-05-05	20:54:59	-71.9912
59	0.983333	2017-05-05	20:55:00	-71.9912
59.1	0.985	2017-05-05	20:55:00	-71.4951
59.2	0.986667	2017-05-05	20:55:00	-71.4951
59.3	0.988333	2017-05-05	20:55:00	-71.4951
59.4	0.99	2017-05-05	20:55:00	-71.4951
59.5	0.991667	2017-05-05	20:55:00	-71.4951
59.6	0.993333	2017-05-05	20:55:00	-71.4951
59.7	0.995	2017-05-05	20:55:00	-71.4951
59.8	0.996667	2017-05-05	20:55:00	-71.4951
59.9	0.998333	2017-05-05	20:55:00	-70.999
60	1	2017-05-05	20:55:01	-70.999
60.1	1.00167	2017-05-05	20:55:01	-70.999
60.2	1.00333	2017-05-05	20:55:01	-70.999
60.3	1.005	2017-05-05	20:55:01	-70.999
60.4	1.00667	2017-05-05	20:55:01	-70.999
60.5	1.00833	2017-05-05	20:55:01	-70.999
60.6	1.01	2017-05-05	20:55:01	-70.5029
60.7	1.01167	2017-05-05	20:55:01	-70.5029
60.8	1.01333	2017-05-05	20:55:01	-70.5029
60.9	1.015	2017-05-05	20:55:01	-70.5029
61	1.01667	2017-05-05	20:55:02	-70.5029
61.1	1.01833	2017-05-05	20:55:02	-70.5029
61.2	1.02	2017-05-05	20:55:02	-70.5029
61.3	1.02167	2017-05-05	20:55:02	-70.0068
61.4	1.02333	2017-05-05	20:55:02	-70.0068
61.5	1.025	2017-05-05	20:55:02	-70.0068
61.6	1.02667	2017-05-05	20:55:02	-70.0068
61.7	1.02833	2017-05-05	20:55:02	-69.5108
61.8	1.03	2017-05-05	20:55:02	-69.5108
61.9	1.03167	2017-05-05	20:55:02	-69.0147
62	1.03333	2017-05-05	20:55:03	-68.5186
62.1	1.035	2017-05-05	20:55:03	-68.0225
62.2	1.03667	2017-05-05	20:55:03	-67.5264
62.3	1.03833	2017-05-05	20:55:03	-66.5342
62.4	1.04	2017-05-05	20:55:03	-65.5421
62.5	1.04167	2017-05-05	20:55:03	-64.0538
62.6	1.04333	2017-05-05	20:55:03	-62.5655
62.7	1.045	2017-05-05	20:55:03	-61.0773
62.8	1.04667	2017-05-05	20:55:03	-59.589
62.9	1.04833	2017-05-05	20:55:03	-58.1007
63	1.05	2017-05-05	20:55:04	-56.6125
63.1	1.05167	2017-05-05	20:55:04	-55.1242
63.2	1.05333	2017-05-05	20:55:04	-53.636
63.3	1.055	2017-05-05	20:55:04	-51.6516
63.4	1.05667	2017-05-05	20:55:04	-50.1633
63.5	1.05833	2017-05-05	20:55:04	-48.6751
63.6	1.06	2017-05-05	20:55:04	-46.6907
63.7	1.06167	2017-05-05	20:55:04	-44.7064
63.8	1.06333	2017-05-05	20:55:04	-43.2181
63.9	1.065	2017-05-05	20:55:04	-41.2338
64	1.06667	2017-05-05	20:55:05	-39.2494
64.1	1.06833	2017-05-05	20:55:05	-37.7612
64.2	1.07	2017-05-05	20:55:05	-35.7768
64.3	1.07167	2017-05-05	20:55:05	-33.7925
64.4	1.07333	2017-05-05	20:55:05	-31.8081
64.5	1.075	2017-05-05	20:55:05	-29.8238
64.6	1.07667	2017-05-05	20:55:05	-27.8394
64.7	1.07833	2017-05-05	20:55:05	-25.8551
64.8	1.08	2017-05-05	20:55:05	-23.8707
64.9	1.08167	2017-05-05	20:55:05	-21.8864
65	1.08333	2017-05-05	20:55:06	-19.902
65.1	1.085	2017-05-05	20:55:06	-17.9177
65.2	1.08667	2017-05-05	20:55:06	-15.4372
65.3	1.08833	2017-05-05	20:55:06	-13.4529
65.4	1.09	2017-05-05	20:55:06	-11.4685
65.5	1.09167	2017-05-05	20:55:06	-8.9881
65.6	1.09333	2017-05-05	20:55:06	-7.00375
65.7	1.095	2017-05-05	20:55:06	-5.0194
65.8	1.09667	2017-05-05	20:55:06	-2.53896
65.9	1.09833	2017-05-05	20:55:06	-0.554611
66	1.1	2017-05-05	20:55:07	1.92583
66.1	1.10167	2017-05-05	20:55:07	3.91018
66.2	1.10333	2017-05-05	20:55:07	6.39061
66.3	1.105	2017-05-05	20:55:07	8.37496
66.4	1.10667	2017-05-05	20:55:07	10.8554
66.5	1.10833	2017-05-05	20:55:07	13.3358
66.6	1.11	2017-05-05	20:55:07	15.3202
66.7	1.11167	2017-05-05	20:55:07	17.8006
66.8	1.11333	2017-05-05	20:55:07	19.785
66.9	1.115	2017-05-05	20:55:07	22.2654
67	1.11667	2017-05-05	20:55:08	24.7458
67.1	1.11833	2017-05-05	20:55:08	27.2263
67.2	1.12	2017-05-05	20:55:08	29.7067
67.3	1.12167	2017-05-05	20:55:08	32.1872
67.4	1.12333	2017-05-05	20:55:08	34.6676
67.5	1.125	2017-05-05	20:55:08	37.148
67.6	1.12667	2017-05-05	20:55:08	39.6285
67.7	1.12833	2017-05-05	20:55:08	42.605
67.8	1.13	2017-05-05	20:55:08	45.0854
67.9	1.13167	2017-05-05	20:55:08	48.0619
68	1.13333	2017-05-05	20:55:09	50.5424
68.1	1.135	2017-05-05	20:55:09	53.5189
68.2	1.13667	2017-05-05	20:55:09	56.4954
68.3	1.13833	2017-05-05	20:55:09	59.472
68.4	1.14	2017-05-05	20:55:09	62.4485
68.5	1.14167	2017-05-05	20:55:09	65.425
68.6	1.14333	2017-05-05	20:55:09	68.4015
68.7	1.145	2017-05-05	20:55:09	71.3781
68.8	1.14667	2017-05-05	20:55:09	74.3546
68.9	1.14833	2017-05-05	20:55:09	76.835
69	1.15	2017-05-05	20:55:10	79.8115
69.1	1.15167	2017-05-05	20:55:10	82.7881
69.2	1.15333	2017-05-05	20:55:10	85.7646
69.3	1.155	2017-05-05	20:55:10	88.7411
69.4	1.15667	2017-05-05	20:55:10	91.7176
69.5	1.15833	2017-05-05	20:55:10	94.6942
69.6	1.16	2017-05-05	20:55:10	97.6707
69.7	1.16167	2017-05-05	20:55:10	100.647
69.8	1.16333	2017-05-05	20:55:10	103.624
69.9	1.165	2017-05-05	20:55:10	106.104
70	1.16667	2017-05-05	20:55:11	109.081
70.1	1.16833	2017-05-05	20:55:11	112.057
70.2	1.17	2017-05-05	20:55:11	115.034
70.3	1.17167	2017-05-05	20:55:11	118.01
70.4	1.17333	2017-05-05	20:55:11	120.491
70.5	1.175	2017-05-05	20:55:11	123.467
70.6	1.17667	2017-05-05	20:55:11	126.444
70.7	1.17833	2017-05-05	20:55:11	128.924
70.8	1.18	2017-05-05	20:55:11	131.901
70.9	1.18167	2017-05-05	20:55:11	134.877
71	1.18333	2017-05-05	20:55:12	137.358
71.1	1.185	2017-05-05	20:55:12	140.334
71.2	1.18667	2017-05-05	20:55:12	143.311
71.3	1.18833	2017-05-05	20:55:12	146.287
71.4	1.19	2017-05-05	20:55:12	149.264
71.5	1.19167	2017-05-05	20:55:12	151.744
71.6	1.19333	2017-05-05	20:55:12	154.721
71.7	1.195	2017-05-05	20:55:12	157.697
71.8	1.19667	2017-05-05	20:55:12	160.674
71.9	1.19833	2017-05-05	20:55:12	163.154
72	1.2	2017-05-05	20:55:13	166.131
72.1	1.20167	2017-05-05	20:55:13	169.107
72.2	1.20333	2017-05-05	20:55:13	172.084
72.3	1.205	2017-05-05	20:55:13	175.06
72.4	1.20667	2017-05-05	20:55:13	178.037
72.5	1.20833	2017-05-05	20:55:13	181.013
72.6	1.21	2017-05-05	20:55:13	183.494
72.7	1.21167	2017-05-05	20:55:13	186.47
72.8	1.21333	2017-05-05	20:55:13	189.447
72.9	1.215	2017-05-05	20:55:13	192.423
73	1.21667	2017-05-05	20:55:14	195.4
73.1	1.21833	2017-05-05	20:55:14	198.376
73.2	1.22	2017-05-05	20:55:14	201.353
73.3	1.22167	2017-05-05	20:55:14	204.329
73.4	1.22333	2017-05-05	20:55:14	207.306
73.5	1.225	2017-05-05	20:55:14	210.283
73.6	1.22667	2017-05-05	20:55:14	213.259
73.7	1.22833	2017-05-05	20:55:14	216.236
73.8	1.23	2017-05-05	20:55:14	218.716
73.9	1.23167	2017-05-05	20:55:14	221.693
74	1.23333	2017-05-05	20:55:15	224.669
74.1	1.235	2017-05-05	20:55:15	227.646
74.2	1.23667	2017-05-05	20:55:15	230.622
74.3	1.23833	2017-05-05	20:55:15	233.103
74.4	1.24	2017-05-05	20:55:15	236.079
74.5	1.24167	2017-05-05	20:55:15	238.559
74.6	1.24333	2017-05-05	20:55:15	241.536
74.7	1.245	2017-05-05	20:55:15	244.513
74.8	1.24667	2017-05-05	20:55:15	246.993
74.9	1.24833	2017-05-05	20:55:15	249.969
75	1.25	2017-05-05	20:55:16	252.946
75.1	1.25167	2017-05-05	20:55:16	255.426
75.2	1.25333	2017-05-05	20:55:16	258.403
75.3	1.255	2017-05-05	20:55:16	260.883
75.4	1.25667	2017-05-05	20:55:16	263.86
75.5	1.25833	2017-05-05	20:55:16	266.34
75.6	1.26	2017-05-05	20:55:16	269.317
75.7	1.26167	2017-05-05	20:55:16	271.797
75.8	1.26333	2017-05-05	20:55:16	274.774
75.9	1.265	2017-05-05	20:55:16	277.254
76	1.26667	2017-05-05	20:55:17	280.231
76.1	1.26833	2017-05-05	20:55:17	282.711
76.2	1.27	2017-05-05	20:55:17	285.688
76.3	1.27167	2017-05-05	20:55:17	288.168
76.4	1.27333	2017-05-05	20:55:17	291.145
76.5	1.275	2017-05-05	20:55:17	294.121
76.6	1.27667	2017-05-05	20:55:17	296.602
76.7	1.27833	2017-05-05	20:55:17	299.578
76.8	1.28	2017-05-05	20:55:17	302.059
76.9	1.28167	2017-05-05	20:55:17	305.035
77	1.28333	2017-05-05	20:55:18	307.516
77.1	1.285	2017-05-05	20:55:18	310.492
77.2	1.28667	2017-05-05	20:55:18	313.469
77.3	1.28833	2017-05-05	20:55:18	315.949
77.4	1.29	2017-05-05	20:55:18	318.926
77.5	1.29167	2017-05-05	20:55:18	321.902
77.6	1.29333	2017-05-05	20:55:18	324.383
77.7	1.295	2017-05-05	20:55:18	327.359
77.8	1.29667	2017-05-05	20:55:18	330.336
77.9	1.29833	2017-05-05	20:55:18	332.816
78	1.3	2017-05-05	20:55:19	335.793
78.1	1.30167	2017-05-05	20:55:19	338.769
78.2	1.30333	2017-05-05	20:55:19	341.746
78.3	1.305	2017-05-05	20:55:19	344.722
78.4	1.30667	2017-05-05	20:55:19	347.203
78.5	1.30833	2017-05-05	20:55:19	350.179
78.6	1.31	2017-05-05	20:55:19	353.156
78.7	1.31167	2017-05-05	20:55:19	355.636
78.8	1.31333	2017-05-05	20:55:19	358.613
78.9	1.315	2017-05-05	20:55:19	361.589
79	1.31667	2017-05-05	20:55:20	364.07
79.1	1.31833	2017-05-05	20:55:20	367.046
79.2	1.32	2017-05-05	20:55:20	369.527
79.3	1.32167	2017-05-05	20:55:20	372.007
79.4	1.32333	2017-05-05	20:55:20	374.984
79.5	1.325	2017-05-05	20:55:20	377.464
79.6	1.32667	2017-05-05	20:55:20	379.944
79.7	1.32833	2017-05-05	20:55:20	382.425
79.8	1.33	2017-05-05	20:55:20	384.905
79.9	1.33167	2017-05-05	20:55:20	387.386
80	1.33333	2017-05-05	20:55:21	389.37
80.1	1.335	2017-05-05	20:55:21	391.85
80.2	1.33667	2017-05-05	20:55:21	394.331
80.3	1.33833	2017-05-05	20:55:21	396.811
80.4	1.34	2017-05-05	20:55:21	398.796
80.5	1.34167	2017-05-05	20:55:21	401.276
80.6	1.34333	2017-05-05	20:55:21	403.26
80.7	1.345	2017-05-05	20:55:21	405.741
80.8	1.34667	2017-05-05	20:55:21	407.725
80.9	1.34833	2017-05-05	20:55:21	409.71
81	1.35	2017-05-05	20:55:22	411.694
81.1	1.35167	2017-05-05	20:55:22	414.174
81.2	1.35333	2017-05-05	20:55:22	416.159
81.3	1.355	2017-05-05	20:55:22	418.143
81.4	1.35667	2017-05-05	20:55:22	420.127
81.5	1.35833	2017-05-05	20:55:22	422.112
81.6	1.36	2017-05-05	20:55:22	424.096
81.7	1.36167	2017-05-05	20:55:22	426.081
81.8	1.36333	2017-05-05	20:55:22	428.065
81.9	1.365	2017-05-05	20:55:22	430.049
82	1.36667	2017-05-05	20:55:23	431.537
82.1	1.36833	2017-05-05	20:55:23	433.522
82.2	1.37	2017-05-05	20:55:23	435.506
82.3	1.37167	2017-05-05	20:55:23	436.994
82.4	1.37333	2017-05-05	20:55:23	438.979
82.5	1.375	2017-05-05	20:55:23	440.963
82.6	1.37667	2017-05-05	20:55:23	442.451
82.7	1.37833	2017-05-05	20:55:23	444.436
82.8	1.38	2017-05-05	20:55:23	445.924
82.9	1.38167	2017-05-05	20:55:23	447.412
83	1.38333	2017-05-05	20:55:24	449.397
83.1	1.385	2017-05-05	20:55:24	450.885
83.2	1.38667	2017-05-05	20:55:24	452.373
83.3	1.38833	2017-05-05	20:55:24	453.861
83.4	1.39	2017-05-05	20:55:24	455.35
83.5	1.39167	2017-05-05	20:55:24	456.838
83.6	1.39333	2017-05-05	20:55:24	458.326
83.7	1.395	2017-05-05	20:55:24	459.814
83.8	1.39667	2017-05-05	20:55:24	461.303
83.9	1.39833	2017-05-05	20:55:24	462.295
84	1.4	2017-05-05	20:55:25	463.783
84.1	1.40167	2017-05-05	20:55:25	464.775
84.2	1.40333	2017-05-05	20:55:25	466.264
84.3	1.405	2017-05-05	20:55:25	467.256
84.4	1.40667	2017-05-05	20:55:25	468.248
84.5	1.40833	2017-05-05	20:55:25	469.24
84.6	1.41	2017-05-05	20:55:25	470.232
84.7	1.41167	2017-05-05	20:55:25	471.224
84.8	1.41333	2017-05-05	20:55:25	472.217
84.9	1.415	2017-05-05	20:55:25	473.209
85	1.41667	2017-05-05	20:55:26	474.201
85.1	1.41833	2017-05-05	20:55:26	475.193
85.2	1.42	2017-05-05	20:55:26	476.185
85.3	1.42167	2017-05-05	20:55:26	476.681
85.4	1.42333	2017-05-05	20:55:26	477.674
85.5	1.425	2017-05-05	20:55:26	478.666
85.6	1.42667	2017-05-05	20:55:26	479.162
85.7	1.42833	2017-05-05	20:55:26	479.658
85.8	1.43	2017-05-05	20:55:26	480.65
85.9	1.43167	2017-05-05	20:55:26	481.146
86	1.43333	2017-05-05	20:55:27	482.138
86.1	1.435	2017-05-05	20:55:27	482.634
86.2	1.43667	2017-05-05	20:55:27	483.131
86.3	1.43833	2017-05-05	20:55:27	483.627
86.4	1.44	2017-05-05	20:55:27	484.123
86.5	1.44167	2017-05-05	20:55:27	484.619
86.6	1.44333	2017-05-05	20:55:27	484.619
86.7	1.445	2017-05-05	20:55:27	485.115
86.8	1.44667	2017-05-05	20:55:27	485.611
86.9	1.44833	2017-05-05	20:55:27	485.611
87	1.45	2017-05-05	20:55:28	486.107
87.1	1.45167	2017-05-05	20:55:28	486.107
87.2	1.45333	2017-05-05	20:55:28	486.603
87.3	1.455	2017-05-05	20:55:28	486.603
87.4	1.45667	2017-05-05	20:55:28	486.603
87.5	1.45833	2017-05-05	20:55:28	487.099
87.6	1.46	2017-05-05	20:55:28	487.099
87.7	1.46167	2017-05-05	20:55:28	487.099
87.8	1.46333	2017-05-05	20:55:28	487.099
87.9	1.465	2017-05-05	20:55:28	487.099
88	1.46667	2017-05-05	20:55:29	486.603
88.1	1.46833	2017-05-05	20:55:29	486.603
88.2	1.47	2017-05-05	20:55:29	486.603
88.3	1.47167	2017-05-05	20:55:29	486.603
88.4	1.47333	2017-05-05	20:55:29	486.603
88.5	1.475	2017-05-05	20:55:29	486.107
88.6	1.47667	2017-05-05	20:55:29	486.107
88.7	1.47833	2017-05-05	20:55:29	485.611
88.8	1.48	2017-05-05	20:55:29	485.611
88.9	1.48167	2017-05-05	20:55:29	485.115
89	1.48333	2017-05-05	20:55:30	484.619
89.1	1.485	2017-05-05	20:55:30	484.123
89.2	1.48667	2017-05-05	20:55:30	484.123
89.3	1.48833	2017-05-05	20:55:30	483.627
89.4	1.49	2017-05-05	20:55:30	483.131
89.5	1.49167	2017-05-05	20:55:30	482.634
89.6	1.49333	2017-05-05	20:55:30	482.138
89.7	1.495	2017-05-05	20:55:30	481.642
89.8	1.49667	2017-05-05	20:55:30	481.146
89.9	1.49833	2017-05-05	20:55:30	480.65
90	1.5	2017-05-05	20:55:31	480.154
90.1	1.50167	2017-05-05	20:55:31	479.658
90.2	1.50333	2017-05-05	20:55:31	478.666
90.3	1.505	2017-05-05	20:55:31	478.17
90.4	1.50667	2017-05-05	20:55:31	477.674
90.5	1.50833	2017-05-05	20:55:31	477.178
90.6	1.51	2017-05-05	20:55:31	476.185
90.7	1.51167	2017-05-05	20:55:31	475.689
90.8	1.51333	2017-05-05	20:55:31	474.697
90.9	1.515	2017-05-05	20:55:31	474.201
91	1.51667	2017-05-05	20:55:32	473.705
91.1	1.51833	2017-05-05	20:55:32	472.713
91.2	1.52	2017-05-05	20:55:32	471.721
91.3	1.52167	2017-05-05	20:55:32	471.224
91.4	1.52333	2017-05-05	20:55:32	470.232
91.5	1.525	2017-05-05	20:55:32	469.24
91.6	1.52667	2017-05-05	20:55:32	468.744
91.7	1.52833	2017-05-05	20:55:32	467.752
91.8	1.53	2017-05-05	20:55:32	466.76
91.9	1.53167	2017-05-05	20:55:32	466.264
92	1.53333	2017-05-05	20:55:33	465.271
92.1	1.535	2017-05-05	20:55:33	464.279
92.2	1.53667	2017-05-05	20:55:33	463.287
92.3	1.53833	2017-05-05	20:55:33	462.295
92.4	1.54	2017-05-05	20:55:33	461.303
92.5	1.54167	2017-05-05	20:55:33	460.311
92.6	1.54333	2017-05-05	20:55:33	459.318
92.7	1.545	2017-05-05	20:55:33	457.83
92.8	1.54667	2017-05-05	20:55:33	456.838
92.9	1.54833	2017-05-05	20:55:33	455.35
93	1.55	2017-05-05	20:55:34	454.357
93.1	1.55167	2017-05-05	20:55:34	453.365
93.2	1.55333	2017-05-05	20:55:34	451.877
93.3	1.555	2017-05-05	20:55:34	450.885
93.4	1.55667	2017-05-05	20:55:34	449.893
93.5	1.55833	2017-05-05	20:55:34	448.404
93.6	1.56	2017-05-05	20:55:34	447.412
93.7	1.56167	2017-05-05	20:55:34	446.42
93.8	1.56333	2017-05-05	20:55:34	444.932
93.9	1.565	2017-05-05	20:55:34	443.94
94	1.56667	2017-05-05	20:55:35	442.947
94.1	1.56833	2017-05-05	20:55:35	441.459
94.2	1.57	2017-05-05	20:55:35	440.467
94.3	1.57167	2017-05-05	20:55:35	438.979
94.4	1.57333	2017-05-05	20:55:35	437.987
94.5	1.575	2017-05-05	20:55:35	436.498
94.6	1.57667	2017-05-05	20:55:35	435.506
94.7	1.57833	2017-05-05	20:55:35	434.018
94.8	1.58	2017-05-05	20:55:35	433.026
94.9	1.58167	2017-05-05	20:55:35	431.537
95	1.58333	2017-05-05	20:55:36	430.049
95.1	1.585	2017-05-05	20:55:36	429.057
95.2	1.58667	2017-05-05	20:55:36	427.569
95.3	1.58833	2017-05-05	20:55:36	426.081
95.4	1.59	2017-05-05	20:55:36	424.592
95.5	1.59167	2017-05-05	20:55:36	423.6
95.6	1.59333	2017-05-05	20:55:36	422.112
95.7	1.595	2017-05-05	20:55:36	420.624
95.8	1.59667	2017-05-05	20:55:36	419.135
95.9	1.59833	2017-05-05	20:55:36	417.647
96	1.6	2017-05-05	20:55:37	416.159
96.1	1.60167	2017-05-05	20:55:37	414.67
96.2	1.60333	2017-05-05	20:55:37	413.182
96.3	1.605	2017-05-05	20:55:37	412.19
96.4	1.60667	2017-05-05	20:55:37	410.702
96.5	1.60833	2017-05-05	20:55:37	409.214
96.6	1.61	2017-05-05	20:55:37	407.725
96.7	1.61167	2017-05-05	20:55:37	406.237
96.8	1.61333	2017-05-05	20:55:37	404.749
96.9	1.615	2017-05-05	20:55:37	403.26
97	1.61667	2017-05-05	20:55:38	401.772
97.1	1.61833	2017-05-05	20:55:38	400.284
97.2	1.62	2017-05-05	20:55:38	398.796
97.3	1.62167	2017-05-05	20:55:38	397.307
97.4	1.62333	2017-05-05	20:55:38	395.819
97.5	1.625	2017-05-05	20:55:38	394.331
97.6	1.62667	2017-05-05	20:55:38	393.339
97.7	1.62833	2017-05-05	20:55:38	391.85
97.8	1.63	2017-05-05	20:55:38	390.362
97.9	1.63167	2017-05-05	20:55:38	388.874
98	1.63333	2017-05-05	20:55:39	387.386
98.1	1.635	2017-05-05	20:55:39	385.897
98.2	1.63667	2017-05-05	20:55:39	384.409
98.3	1.63833	2017-05-05	20:55:39	382.921
98.4	1.64	2017-05-05	20:55:39	381.433
98.5	1.64167	2017-05-05	20:55:39	379.944
98.6	1.64333	2017-05-05	20:55:39	378.456
98.7	1.645	2017-05-05	20:55:39	376.968
98.8	1.64667	2017-05-05	20:55:39	375.48
98.9	1.64833	2017-05-05	20:55:39	373.991
99	1.65	2017-05-05	20:55:40	372.503
99.1	1.65167	2017-05-05	20:55:40	371.015
99.2	1.65333	2017-05-05	20:55:40	369.527
99.3	1.655	2017-05-05	20:55:40	368.038
99.4	1.65667	2017-05-05	20:55:40	366.55
99.5	1.65833	2017-05-05	20:55:40	365.062
99.6	1.66	2017-05-05	20:55:40	363.573
99.7	1.66167	2017-05-05	20:55:40	361.589
99.8	1.66333	2017-05-05	20:55:40	360.597
99.9	1.665	2017-05-05	20:55:40	358.613
100	1.66667	2017-05-05	20:55:41	357.62
100.1	1.66833	2017-05-05	20:55:41	355.636
100.2	1.67	2017-05-05	20:55:41	354.148
100.3	1.67167	2017-05-05	20:55:41	352.66
100.4	1.67333	2017-05-05	20:55:41	351.171
100.5	1.675	2017-05-05	20:55:41	349.683
100.6	1.67667	2017-05-05	20:55:41	348.195
100.7	1.67833	2017-05-05	20:55:41	346.21
100.8	1.68	2017-05-05	20:55:41	344.722
100.9	1.68167	2017-05-05	20:55:41	343.234
101	1.68333	2017-05-05	20:55:42	341.746
101.1	1.685	2017-05-05	20:55:42	340.257
101.2	1.68667	2017-05-05	20:55:42	338.273
101.3	1.68833	2017-05-05	20:55:42	336.785
101.4	1.69	2017-05-05	20:55:42	335.297
101.5	1.69167	2017-05-05	20:55:42	333.312
101.6	1.69333	2017-05-05	20:55:42	331.824
101.7	1.695	2017-05-05	20:55:42	330.336
101.8	1.69667	2017-05-05	20:55:42	328.847
101.9	1.69833	2017-05-05	20:55:42	326.863
102	1.7	2017-05-05	20:55:43	325.375
102.1	1.70167	2017-05-05	20:55:43	323.887
102.2	1.70333	2017-05-05	20:55:43	322.398
102.3	1.705	2017-05-05	20:55:43	320.414
102.4	1.70667	2017-05-05	20:55:43	318.926
102.5	1.70833	2017-05-05	20:55:43	317.437
102.6	1.71	2017-05-05	20:55:43	315.453
102.7	1.71167	2017-05-05	20:55:43	313.965
102.8	1.71333	2017-05-05	20:55:43	311.98
102.9	1.715	2017-05-05	20:55:43	310.492
103	1.71667	2017-05-05	20:55:44	308.508
103.1	1.71833	2017-05-05	20:55:44	307.02
103.2	1.72	2017-05-05	20:55:44	305.531
103.3	1.72167	2017-05-05	20:55:44	303.547
103.4	1.72333	2017-05-05	20:55:44	302.059
103.5	1.725	2017-05-05	20:55:44	300.074
103.6	1.72667	2017-05-05	20:55:44	298.586
103.7	1.72833	2017-05-05	20:55:44	296.602
103.8	1.73	2017-05-05	20:55:44	295.113
103.9	1.73167	2017-05-05	20:55:44	293.625
104	1.73333	2017-05-05	20:55:45	291.641
104.1	1.735	2017-05-05	20:55:45	290.153
104.2	1.73667	2017-05-05	20:55:45	288.168
104.3	1.73833	2017-05-05	20:55:45	286.184
104.4	1.74	2017-05-05	20:55:45	284.696
104.5	1.74167	2017-05-05	20:55:45	282.711
104.6	1.74333	2017-05-05	20:55:45	281.223
104.7	1.745	2017-05-05	20:55:45	279.239
104.8	1.74667	2017-05-05	20:55:45	277.254
104.9	1.74833	2017-05-05	20:55:45	275.766
105	1.75	2017-05-05	20:55:46	273.782
105.1	1.75167	2017-05-05	20:55:46	272.293
105.2	1.75333	2017-05-05	20:55:46	270.309
105.3	1.755	2017-05-05	20:55:46	268.325
105.4	1.75667	2017-05-05	20:55:46	266.836
105.5	1.75833	2017-05-05	20:55:46	264.852
105.6	1.76	2017-05-05	20:55:46	262.868
105.7	1.76167	2017-05-05	20:55:46	261.38
105.8	1.76333	2017-05-05	20:55:46	259.395
105.9	1.765	2017-05-05	20:55:46	257.411
106	1.76667	2017-05-05	20:55:47	255.426
106.1	1.76833	2017-05-05	20:55:47	253.938
106.2	1.77	2017-05-05	20:55:47	251.954
106.3	1.77167	2017-05-05	20:55:47	249.969
106.4	1.77333	2017-05-05	20:55:47	247.985
106.5	1.775	2017-05-05	20:55:47	246.497
106.6	1.77667	2017-05-05	20:55:47	244.513
106.7	1.77833	2017-05-05	20:55:47	242.528
106.8	1.78	2017-05-05	20:55:47	240.544
106.9	1.78167	2017-05-05	20:55:47	238.559
107	1.78333	2017-05-05	20:55:48	236.575
107.1	1.785	2017-05-05	20:55:48	235.087
107.2	1.78667	2017-05-05	20:55:48	233.103
107.3	1.78833	2017-05-05	20:55:48	231.118
107.4	1.79	2017-05-05	20:55:48	229.134
107.5	1.79167	2017-05-05	20:55:48	227.149
107.6	1.79333	2017-05-05	20:55:48	225.165
107.7	1.795	2017-05-05	20:55:48	223.181
107.8	1.79667	2017-05-05	20:55:48	221.196
107.9	1.79833	2017-05-05	20:55:48	219.212
108	1.8	2017-05-05	20:55:49	217.228
108.1	1.80167	2017-05-05	20:55:49	215.243
108.2	1.80333	2017-05-05	20:55:49	213.259
108.3	1.805	2017-05-05	20:55:49	211.275
108.4	1.80667	2017-05-05	20:55:49	208.794
108.5	1.80833	2017-05-05	20:55:49	206.81
108.6	1.81	2017-05-05	20:55:49	204.826
108.7	1.81167	2017-05-05	20:55:49	202.841
108.8	1.81333	2017-05-05	20:55:49	200.857
108.9	1.815	2017-05-05	20:55:49	198.873
109	1.81667	2017-05-05	20:55:50	196.392
109.1	1.81833	2017-05-05	20:55:50	194.408
109.2	1.82	2017-05-05	20:55:50	192.423
109.3	1.82167	2017-05-05	20:55:50	190.439
109.4	1.82333	2017-05-05	20:55:50	187.959
109.5	1.825	2017-05-05	20:55:50	185.974
109.6	1.82667	2017-05-05	20:55:50	183.99
109.7	1.82833	2017-05-05	20:55:50	181.509
109.8	1.83	2017-05-05	20:55:50	179.525
109.9	1.83167	2017-05-05	20:55:50	177.541
110	1.83333	2017-05-05	20:55:51	175.556
110.1	1.835	2017-05-05	20:55:51	173.076
110.2	1.83667	2017-05-05	20:55:51	171.092
110.3	1.83833	2017-05-05	20:55:51	168.611
110.4	1.84	2017-05-05	20:55:51	166.627
110.5	1.84167	2017-05-05	20:55:51	164.146
110.6	1.84333	2017-05-05	20:55:51	162.162
110.7	1.845	2017-05-05	20:55:51	159.682
110.8	1.84667	2017-05-05	20:55:51	157.697
110.9	1.84833	2017-05-05	20:55:51	155.217
111	1.85	2017-05-05	20:55:52	153.232
111.1	1.85167	2017-05-05	20:55:52	150.752
111.2	1.85333	2017-05-05	20:55:52	148.768
111.3	1.855	2017-05-05	20:55:52	146.287
111.4	1.85667	2017-05-05	20:55:52	143.807
111.5	1.85833	2017-05-05	20:55:52	141.822
111.6	1.86	2017-05-05	20:55:52	139.342
111.7	1.86167	2017-05-05	20:55:52	136.862
111.8	1.86333	2017-05-05	20:55:52	134.877
111.9	1.865	2017-05-05	20:55:52	132.397
112	1.86667	2017-05-05	20:55:53	129.916
112.1	1.86833	2017-05-05	20:55:53	127.932
112.2	1.87	2017-05-05	20:55:53	125.452
112.3	1.87167	2017-05-05	20:55:53	122.971
112.4	1.87333	2017-05-05	20:55:53	120.491
112.5	1.875	2017-05-05	20:55:53	118.506
112.6	1.87667	2017-05-05	20:55:53	116.026
112.7	1.87833	2017-05-05	20:55:53	113.545
112.8	1.88	2017-05-05	20:55:53	111.065
112.9	1.88167	2017-05-05	20:55:53	108.585
113	1.88333	2017-05-05	20:55:54	106.6
113.1	1.885	2017-05-05	20:55:54	104.12
113.2	1.88667	2017-05-05	20:55:54	101.639
113.3	1.88833	2017-05-05	20:55:54	99.1589
113.4	1.89	2017-05-05	20:55:54	96.6785
113.5	1.89167	2017-05-05	20:55:54	94.1981
113.6	1.89333	2017-05-05	20:55:54	92.2137
113.7	1.895	2017-05-05	20:55:54	89.7333
113.8	1.89667	2017-05-05	20:55:54	87.2528
113.9	1.89833	2017-05-05	20:55:54	84.7724
114	1.9	2017-05-05	20:55:55	82.292
114.1	1.90167	2017-05-05	20:55:55	79.8115
114.2	1.90333	2017-05-05	20:55:55	77.3311
114.3	1.905	2017-05-05	20:55:55	74.8507
114.4	1.90667	2017-05-05	20:55:55	72.8663
114.5	1.90833	2017-05-05	20:55:55	70.3859
114.6	1.91	2017-05-05	20:55:55	67.9054
114.7	1.91167	2017-05-05	20:55:55	65.425
114.8	1.91333	2017-05-05	20:55:55	62.9446
114.9	1.915	2017-05-05	20:55:55	60.4641
115	1.91667	2017-05-05	20:55:56	57.9837
115.1	1.91833	2017-05-05	20:55:56	55.5033
115.2	1.92	2017-05-05	20:55:56	53.0228
115.3	1.92167	2017-05-05	20:55:56	50.5424
115.4	1.92333	2017-05-05	20:55:56	48.0619
115.5	1.925	2017-05-05	20:55:56	46.0776
115.6	1.92667	2017-05-05	20:55:56	43.5972
115.7	1.92833	2017-05-05	20:55:56	41.1167
115.8	1.93	2017-05-05	20:55:56	38.6363
115.9	1.93167	2017-05-05	20:55:56	36.1559
116	1.93333	2017-05-05	20:55:57	33.6754
116.1	1.935	2017-05-05	20:55:57	31.195
116.2	1.93667	2017-05-05	20:55:57	28.7145
116.3	1.93833	2017-05-05	20:55:57	26.2341
116.4	1.94	2017-05-05	20:55:57	23.7537
116.5	1.94167	2017-05-05	20:55:57	21.2732
116.6	1.94333	2017-05-05	20:55:57	18.7928
116.7	1.945	2017-05-05	20:55:57	16.3124
116.8	1.94667	2017-05-05	20:55:57	13.8319
116.9	1.94833	2017-05-05	20:55:57	11.3515
117	1.95	2017-05-05	20:55:58	8.87105
117.1	1.95167	2017-05-05	20:55:58	6.39061
117.2	1.95333	2017-05-05	20:55:58	3.91018
117.3	1.955	2017-05-05	20:55:58	1.42974
117.4	1.95667	2017-05-05	20:55:58	-1.0507
117.5	1.95833	2017-05-05	20:55:58	-4.02722
117.6	1.96	2017-05-05	20:55:58	-6.50766
117.7	1.96167	2017-05-05	20:55:58	-8.9881
117.8	1.96333	2017-05-05	20:55:58	-11.4685
117.9	1.965	2017-05-05	20:55:58	-13.949
118	1.96667	2017-05-05	20:55:59	-16.4294
118.1	1.96833	2017-05-05	20:55:59	-18.9098
118.2	1.97	2017-05-05	20:55:59	-21.3903
118.3	1.97167	2017-05-05	20:55:59	-23.8707
118.4	1.97333	2017-05-05	20:55:59	-26.8472
118.5	1.975	2017-05-05	20:55:59	-29.3277
118.6	1.97667	2017-05-05	20:55:59	-31.8081
118.7	1.97833	2017-05-05	20:55:59	-34.2886
118.8	1.98	2017-05-05	20:55:59	-37.2651
118.9	1.98167	2017-05-05	20:55:59	-39.7455
119	1.98333	2017-05-05	20:56:00	-42.2259
119.1	1.985	2017-05-05	20:56:00	-44.7064
119.2	1.98667	2017-05-05	20:56:00	-47.1868
119.3	1.98833	2017-05-05	20:56:00	-50.1633
119.4	1.99	2017-05-05	20:56:00	-52.6438
119.5	1.99167	2017-05-05	20:56:00	-55.1242
119.6	1.99333	2017-05-05	20:56:00	-58.1007
119.7	1.995	2017-05-05	20:56:00	-58.5968
119.8	1.99667	2017-05-05	20:56:00	-52.1477
119.9	1.99833	2017-05-05	20:56:00	-51.6516
120	2	2017-05-05	20:56:01	-51.6516
120.1	2.00167	2017-05-05	20:56:01	-51.1555
120.2	2.00333	2017-05-05	20:56:01	-51.1555
120.3	2.005	2017-05-05	20:56:01	-51.1555
120.4	2.00667	2017-05-05	20:56:01	-51.1555
120.5	2.00833	2017-05-05	20:56:01	-51.1555
120.6	2.01	2017-05-05	20:56:01	-51.1555
120.7	2.01167	2017-05-05	20:56:01	-51.1555
120.8	2.01333	2017-05-05	20:56:01	-51.1555
120.9	2.015	2017-05-05	20:56:01	-50.6594
121	2.01667	2017-05-05	20:56:02	-50.6594
121.1	2.01833	2017-05-05	20:56:02	-50.6594
121.2	2.02	2017-05-05	20:56:02	-50.6594
121.3	2.02167	2017-05-05	20:56:02	-50.6594
121.4	2.02333	2017-05-05	20:56:02	-50.6594
121.5	2.025	2017-05-05	20:56:02	-50.6594
121.6	2.02667	2017-05-05	20:56:02	-50.6594
121.7	2.02833	2017-05-05	20:56:02	-50.6594
121.8	2.03	2017-05-05	20:56:02	-50.6594
121.9	2.03167	2017-05-05	20:56:02	-50.1633
122	2.03333	2017-05-05	20:56:03	-50.1633
122.1	2.035	2017-05-05	20:56:03	-50.1633
122.2	2.03667	2017-05-05	20:56:03	-50.1633
122.3	2.03833	2017-05-05	20:56:03	-50.1633
122.4	2.04	2017-05-05	20:56:03	-50.1633
122.5	2.04167	2017-05-05	20:56:03	-50.1633
122.6	2.04333	2017-05-05	20:56:03	-50.1633
122.7	2.045	2017-05-05	20:56:03	-49.6673
122.8	2.04667	2017-05-05	20:56:03	-49.6673
122.9	2.04833	2017-05-05	20:56:03	-49.6673
123	2.05	2017-05-05	20:56:04	-49.6673
123.1	2.05167	2017-05-05	20:56:04	-49.6673
123.2	2.05333	2017-05-05	20:56:04	-49.6673
123.3	2.055	2017-05-05	20:56:04	-49.6673
123.4	2.05667	2017-05-05	20:56:04	-49.6673
123.5	2.05833	2017-05-05	20:56:04	-49.6673
123.6	2.06	2017-05-05	20:56:04	-49.6673
123.7	2.06167	2017-05-05	20:56:04	-49.6673
123.8	2.06333	2017-05-05	20:56:04	-49.6673
123.9	2.065	2017-05-05	20:56:04	-49.6673
124	2.06667	2017-05-05	20:56:05	-49.1712
124.1	2.06833	2017-05-05	20:56:05	-49.1712
124.2	2.07	2017-05-05	20:56:05	-49.1712
124.3	2.07167	2017-05-05	20:56:05	-49.1712
124.4	2.07333	2017-05-05	20:56:05	-49.1712
124.5	2.075	2017-05-05	20:56:05	-49.1712
124.6	2.07667	2017-05-05	20:56:05	-49.1712
124.7	2.07833	2017-05-05	20:56:05	-49.1712
124.8	2.08	2017-05-05	20:56:05	-49.1712
124.9	2.08167	2017-05-05	20:56:05	-49.1712
125	2.08333	2017-05-05	20:56:06	-49.1712
125.1	2.085	2017-05-05	20:56:06	-49.1712
125.2	2.08667	2017-05-05	20:56:06	-48.6751
125.3	2.08833	2017-05-05	20:56:06	-48.6751
125.4	2.09	2017-05-05	20:56:06	-48.6751
125.5	2.09167	2017-05-05	20:56:06	-48.6751
125.6	2.09333	2017-05-05	20:56:06	-48.6751
125.7	2.095	2017-05-05	20:56:06	-48.6751
125.8	2.09667	2017-05-05	20:56:06	-48.6751
125.9	2.09833	2017-05-05	20:56:06	-48.6751
126	2.1	2017-05-05	20:56:07	-48.6751
126.1	2.10167	2017-05-05	20:56:07	-48.6751
126.2	2.10333	2017-05-05	20:56:07	-48.6751
126.3	2.105	2017-05-05	20:56:07	-48.6751
126.4	2.10667	2017-05-05	20:56:07	-48.6751
126.5	2.10833	2017-05-05	20:56:07	-48.6751
126.6	2.11	2017-05-05	20:56:07	-48.6751
126.7	2.11167	2017-05-05	20:56:07	-48.6751
126.8	2.11333	2017-05-05	20:56:07	-48.6751
126.9	2.115	2017-05-05	20:56:07	-48.6751
127	2.11667	2017-05-05	20:56:08	-48.179
127.1	2.11833	2017-05-05	20:56:08	-48.179
127.2	2.12	2017-05-05	20:56:08	-48.179
127.3	2.12167	2017-05-05	20:56:08	-48.179
127.4	2.12333	2017-05-05	20:56:08	-48.179
127.5	2.125	2017-05-05	20:56:08	-48.179
127.6	2.12667	2017-05-05	20:56:08	-48.179
127.7	2.12833	2017-05-05	20:56:08	-48.179
127.8	2.13	2017-05-05	20:56:08	-48.179
127.9	2.13167	2017-05-05	20:56:08	-48.179
128	2.13333	2017-05-05	20:56:09	-48.179
128.1	2.135	2017-05-05	20:56:09	-48.179
128.2	2.13667	2017-05-05	20:56:09	-48.179
128.3	2.13833	2017-05-05	20:56:09	-48.179
128.4	2.14	2017-05-05	20:56:09	-48.179
128.5	2.14167	2017-05-05	20:56:09	-48.179
128.6	2.14333	2017-05-05	20:56:09	-48.179
128.7	2.145	2017-05-05	20:56:09	-48.179
128.8	2.14667	2017-05-05	20:56:09	-48.179
128.9	2.14833	2017-05-05	20:56:09	-48.179
129	2.15	2017-05-05	20:56:10	-48.179
129.1	2.15167	2017-05-05	20:56:10	-48.179
129.2	2.15333	2017-05-05	20:56:10	-48.179
129.3	2.155	2017-05-05	20:56:10	-48.179
129.4	2.15667	2017-05-05	20:56:10	-48.179
129.5	2.15833	2017-05-05	20:56:10	-48.179
129.6	2.16	2017-05-05	20:56:10	-48.179
129.7	2.16167	2017-05-05	20:56:10	-48.179
129.8	2.16333	2017-05-05	20:56:10	-48.179
129.9	2.165	2017-05-05	20:56:10	-48.179
130	2.16667	2017-05-05	20:56:11	-48.179
130.1	2.16833	2017-05-05	20:56:11	-48.179
130.2	2.17	2017-05-05	20:56:11	-48.179
130.3	2.17167	2017-05-05	20:56:11	-48.179
130.4	2.17333	2017-05-05	20:56:11	-48.179
130.5	2.175	2017-05-05	20:56:11	-48.179
130.6	2.17667	2017-05-05	20:56:11	-48.179
130.7	2.17833	2017-05-05	20:56:11	-48.179
130.8	2.18	2017-05-05	20:56:11	-48.179
130.9	2.18167	2017-05-05	20:56:11	-48.179
131	2.18333	2017-05-05	20:56:12	-48.179
131.1	2.185	2017-05-05	20:56:12	-48.179
131.2	2.18667	2017-05-05	20:56:12	-48.179
131.3	2.18833	2017-05-05	20:56:12	-48.179
131.4	2.19	2017-05-05	20:56:12	-48.179
131.5	2.19167	2017-05-05	20:56:12	-48.179
131.6	2.19333	2017-05-05	20:56:12	-48.179
131.7	2.195	2017-05-05	20:56:12	-48.179
131.8	2.19667	2017-05-05	20:56:12	-48.179
131.9	2.19833	2017-05-05	20:56:12	-48.179
132	2.2	2017-05-05	20:56:13	-48.179
132.1	2.20167	2017-05-05	20:56:13	-48.179
132.2	2.20333	2017-05-05	20:56:13	-48.179
132.3	2.205	2017-05-05	20:56:13	-48.179
132.4	2.20667	2017-05-05	20:56:13	-48.179
132.5	2.20833	2017-05-05	20:56:13	-48.6751
132.6	2.21	2017-05-05	20:56:13	-48.6751
132.7	2.21167	2017-05-05	20:56:13	-48.6751
132.8	2.21333	2017-05-05	20:56:13	-48.6751
132.9	2.215	2017-05-05	20:56:13	-48.6751
133	2.21667	2017-05-05	20:56:14	-48.6751
133.1	2.21833	2017-05-05	20:56:14	-48.6751
133.2	2.22	2017-05-05	20:56:14	-48.6751
133.3	2.22167	2017-05-05	20:56:14	-48.6751
133.4	2.22333	2017-05-05	20:56:14	-48.6751
133.5	2.225	2017-05-05	20:56:14	-48.6751
133.6	2.22667	2017-05-05	20:56:14	-49.1712
133.7	2.22833	2017-05-05	20:56:14	-49.1712
133.8	2.23	2017-05-05	20:56:14	-49.1712
133.9	2.23167	2017-05-05	20:56:14	-49.1712
134	2.23333	2017-05-05	20:56:15	-49.1712
134.1	2.235	2017-05-05	20:56:15	-49.1712
134.2	2.23667	2017-05-05	20:56:15	-49.6673
134.3	2.23833	2017-05-05	20:56:15	-49.6673
134.4	2.24	2017-05-05	20:56:15	-49.6673
134.5	2.24167	2017-05-05	20:56:15	-49.6673
134.6	2.24333	2017-05-05	20:56:15	-49.6673
134.7	2.245	2017-05-05	20:56:15	-49.6673
134.8	2.24667	2017-05-05	20:56:15	-49.6673
134.9	2.24833	2017-05-05	20:56:15	-50.1633
135	2.25	2017-05-05	20:56:16	-50.1633
135.1	2.25167	2017-05-05	20:56:16	-50.1633
135.2	2.25333	2017-05-05	20:56:16	-50.1633
135.3	2.255	2017-05-05	20:56:16	-50.6594
135.4	2.25667	2017-05-05	20:56:16	-50.6594
135.5	2.25833	2017-05-05	20:56:16	-50.6594
135.6	2.26	2017-05-05	20:56:16	-50.6594
135.7	2.26167	2017-05-05	20:56:16	-51.1555
135.8	2.26333	2017-05-05	20:56:16	-51.1555
135.9	2.265	2017-05-05	20:56:16	-51.1555
136	2.26667	2017-05-05	20:56:17	-51.1555
136.1	2.26833	2017-05-05	20:56:17	-51.6516
136.2	2.27	2017-05-05	20:56:17	-51.6516
136.3	2.27167	2017-05-05	20:56:17	-52.1477
136.4	2.27333	2017-05-05	20:56:17	-52.1477
136.5	2.275	2017-05-05	20:56:17	-52.1477
136.6	2.27667	2017-05-05	20:56:17	-52.6438
136.7	2.27833	2017-05-05	20:56:17	-52.6438
136.8	2.28	2017-05-05	20:56:17	-52.6438
136.9	2.28167	2017-05-05	20:56:17	-53.1399
137	2.28333	2017-05-05	20:56:18	-53.1399
137.1	2.285	2017-05-05	20:56:18	-53.636
137.2	2.28667	2017-05-05	20:56:18	-53.636
137.3	2.28833	2017-05-05	20:56:18	-54.132
137.4	2.29	2017-05-05	20:56:18	-54.132
137.5	2.29167	2017-05-05	20:56:18	-54.6281
137.6	2.29333	2017-05-05	20:56:18	-54.6281
137.7	2.295	2017-05-05	20:56:18	-55.1242
137.8	2.29667	2017-05-05	20:56:18	-55.6203
137.9	2.29833	2017-05-05	20:56:18	-55.6203
138	2.3	2017-05-05	20:56:19	-56.1164
138.1	2.30167	2017-05-05	20:56:19	-56.6125
138.2	2.30333	2017-05-05	20:56:19	-56.6125
138.3	2.305	2017-05-05	20:56:19	-57.1086
138.4	2.30667	2017-05-05	20:56:19	-57.6047
138.5	2.30833	2017-05-05	20:56:19	-57.6047
138.6	2.31	2017-05-05	20:56:19	-58.1007
138.7	2.31167	2017-05-05	20:56:19	-58.5968
138.8	2.31333	2017-05-05	20:56:19	-59.0929
138.9	2.315	2017-05-05	20:56:19	-59.0929
139	2.31667	2017-05-05	20:56:20	-59.589
139.1	2.31833	2017-05-05	20:56:20	-60.0851
139.2	2.32	2017-05-05	20:56:20	-60.5812
139.3	2.32167	2017-05-05	20:56:20	-61.0773
139.4	2.32333	2017-05-05	20:56:20	-61.0773
139.5	2.325	2017-05-05	20:56:20	-61.0773
139.6	2.32667	2017-05-05	20:56:20	-61.5734
139.7	2.32833	2017-05-05	20:56:20	-62.0694
139.8	2.33	2017-05-05	20:56:20	-62.5655
139.9	2.33167	2017-05-05	20:56:20	-63.0616
140	2.33333	2017-05-05	20:56:21	-63.5577
140.1	2.335	2017-05-05	20:56:21	-64.5499
140.2	2.33667	2017-05-05	20:56:21	-65.046
140.3	2.33833	2017-05-05	20:56:21	-65.5421
140.4	2.34	2017-05-05	20:56:21	-66.0381
140.5	2.34167	2017-05-05	20:56:21	-66.5342
140.6	2.34333	2017-05-05	20:56:21	-67.0303
140.7	2.345	2017-05-05	20:56:21	-67.5264
140.8	2.34667	2017-05-05	20:56:21	-68.0225
140.9	2.34833	2017-05-05	20:56:21	-68.5186
141	2.35	2017-05-05	20:56:22	-69.5108
141.1	2.35167	2017-05-05	20:56:22	-70.0068
141.2	2.35333	2017-05-05	20:56:22	-70.5029
141.3	2.355	2017-05-05	20:56:22	-70.999
141.4	2.35667	2017-05-05	20:56:22	-71.4951
141.5	2.35833	2017-05-05	20:56:22	-69.5108
141.6	2.36	2017-05-05	20:56:22	-69.0147
141.7	2.36167	2017-05-05	20:56:22	-69.0147
141.8	2.36333	2017-05-05	20:56:22	-69.5108
141.9	2.365	2017-05-05	20:56:22	-69.5108
142	2.36667	2017-05-05	20:56:23	-70.0068
142.1	2.36833	2017-05-05	20:56:23	-69.5108
142.2	2.37	2017-05-05	20:56:23	-70.0068
142.3	2.37167	2017-05-05	20:56:23	-70.0068
142.4	2.37333	2017-05-05	20:56:23	-70.5029
142.5	2.375	2017-05-05	20:56:23	-70.999
142.6	2.37667	2017-05-05	20:56:23	-71.4951
142.7	2.37833	2017-05-05	20:56:23	-71.9912
142.8	2.38	2017-05-05	20:56:23	-72.4873
142.9	2.38167	2017-05-05	20:56:23	-72.9834
143	2.38333	2017-05-05	20:56:24	-73.4795
143.1	2.385	2017-05-05	20:56:24	-74.4716
143.2	2.38667	2017-05-05	20:56:24	-74.9677
143.3	2.38833	2017-05-05	20:56:24	-75.4638
143.4	2.39	2017-05-05	20:56:24	-75.9599
143.5	2.39167	2017-05-05	20:56:24	-76.456
143.6	2.39333	2017-05-05	20:56:24	-76.9521
143.7	2.395	2017-05-05	20:56:24	-77.4481
143.8	2.39667	2017-05-05	20:56:24	-78.4403
143.9	2.39833	2017-05-05	20:56:24	-78.9364
144	2.4	2017-05-05	20:56:25	-74.9677
144.1	2.40167	2017-05-05	20:56:25	-63.0616
144.2	2.40333	2017-05-05	20:56:25	-62.5655
144.3	2.405	2017-05-05	20:56:25	-62.0694
144.4	2.40667	2017-05-05	20:56:25	-62.0694
144.5	2.40833	2017-05-05	20:56:25	-62.0694
144.6	2.41	2017-05-05	20:56:25	-62.0694
144.7	2.41167	2017-05-05	20:56:25	-62.0694
144.8	2.41333	2017-05-05	20:56:25	-62.0694
144.9	2.415	2017-05-05	20:56:25	-62.0694
145	2.41667	2017-05-05	20:56:26	-62.0694
145.1	2.41833	2017-05-05	20:56:26	-62.5655
145.2	2.42	2017-05-05	20:56:26	-62.5655
145.3	2.42167	2017-05-05	20:56:26	-63.0616
145.4	2.42333	2017-05-05	20:56:26	-63.0616
145.5	2.425	2017-05-05	20:56:26	-63.5577
145.6	2.42667	2017-05-05	20:56:26	-63.5577
145.7	2.42833	2017-05-05	20:56:26	-64.0538
145.8	2.43	2017-05-05	20:56:26	-64.0538
145.9	2.43167	2017-05-05	20:56:26	-64.0538
146	2.43333	2017-05-05	20:56:27	-64.5499
146.1	2.435	2017-05-05	20:56:27	-64.5499
146.2	2.43667	2017-05-05	20:56:27	-65.046
146.3	2.43833	2017-05-05	20:56:27	-65.046
146.4	2.44	2017-05-05	20:56:27	-65.5421
146.5	2.44167	2017-05-05	20:56:27	-65.5421
146.6	2.44333	2017-05-05	20:56:27	-66.0381
146.7	2.445	2017-05-05	20:56:27	-66.0381
146.8	2.44667	2017-05-05	20:56:27	-66.5342
146.9	2.44833	2017-05-05	20:56:27	-66.5342
147	2.45	2017-05-05	20:56:28	-67.0303
147.1	2.45167	2017-05-05	20:56:28	-67.0303
147.2	2.45333	2017-05-05	20:56:28	-67.0303
147.3	2.455	2017-05-05	20:56:28	-67.0303
147.4	2.45667	2017-05-05	20:56:28	-54.132
147.5	2.45833	2017-05-05	20:56:28	-49.6673
147.6	2.46	2017-05-05	20:56:28	-49.6673
147.7	2.46167	2017-05-05	20:56:28	-49.6673
147.8	2.46333	2017-05-05	20:56:28	-49.6673
147.9	2.465	2017-05-05	20:56:28	-49.6673
148	2.46667	2017-05-05	20:56:29	-49.6673
148.1	2.46833	2017-05-05	20:56:29	-50.1633
148.2	2.47	2017-05-05	20:56:29	-50.1633
148.3	2.47167	2017-05-05	20:56:29	-50.1633
148.4	2.47333	2017-05-05	20:56:29	-50.1633
148.5	2.475	2017-05-05	20:56:29	-50.1633
148.6	2.47667	2017-05-05	20:56:29	-50.1633
148.7	2.47833	2017-05-05	20:56:29	-50.6594
148.8	2.48	2017-05-05	20:56:29	-50.6594
148.9	2.48167	2017-05-05	20:56:29	-50.6594
149	2.48333	2017-05-05	20:56:30	-50.6594
149.1	2.485	2017-05-05	20:56:30	-50.6594
149.2	2.48667	2017-05-05	20:56:30	-50.6594
149.3	2.48833	2017-05-05	20:56:30	-50.6594
149.4	2.49	2017-05-05	20:56:30	-51.1555
149.5	2.49167	2017-05-05	20:56:30	-51.1555
149.6	2.49333	2017-05-05	20:56:30	-51.1555
149.7	2.495	2017-05-05	20:56:30	-51.1555
149.8	2.49667	2017-05-05	20:56:30	-51.1555
149.9	2.49833	2017-05-05	20:56:30	-51.6516
150	2.5	2017-05-05	20:56:31	-52.1477
150.1	2.50167	2017-05-05	20:56:31	-52.6438
150.2	2.50333	2017-05-05	20:56:31	-52.6438
150.3	2.505	2017-05-05	20:56:31	-52.6438
150.4	2.50667	2017-05-05	20:56:31	-52.6438
150.5	2.50833	2017-05-05	20:56:31	-52.6438
150.6	2.51	2017-05-05	20:56:31	-52.6438
150.7	2.51167	2017-05-05	20:56:31	-53.1399
150.8	2.51333	2017-05-05	20:56:31	-53.1399
150.9	2.515	2017-05-05	20:56:31	-53.1399
151	2.51667	2017-05-05	20:56:32	-53.1399
151.1	2.51833	2017-05-05	20:56:32	-53.1399
151.2	2.52	2017-05-05	20:56:32	-53.636
151.3	2.52167	2017-05-05	20:56:32	-53.636
151.4	2.52333	2017-05-05	20:56:32	-53.636
151.5	2.525	2017-05-05	20:56:32	-53.636
151.6	2.52667	2017-05-05	20:56:32	-53.636
151.7	2.52833	2017-05-05	20:56:32	-54.132
151.8	2.53	2017-05-05	20:56:32	-54.132
151.9	2.53167	2017-05-05	20:56:32	-54.132
152	2.53333	2017-05-05	20:56:33	-54.6281
152.1	2.535	2017-05-05	20:56:33	-54.6281
152.2	2.53667	2017-05-05	20:56:33	-54.6281
152.3	2.53833	2017-05-05	20:56:33	-54.6281
152.4	2.54	2017-05-05	20:56:33	-54.6281
152.5	2.54167	2017-05-05	20:56:33	-54.6281
152.6	2.54333	2017-05-05	20:56:33	-55.1242
152.7	2.545	2017-05-05	20:56:33	-55.1242
152.8	2.54667	2017-05-05	20:56:33	-55.1242
152.9	2.54833	2017-05-05	20:56:33	-55.1242
153	2.55	2017-05-05	20:56:34	-55.6203
153.1	2.55167	2017-05-05	20:56:34	-55.6203
153.2	2.55333	2017-05-05	20:56:34	-55.6203
153.3	2.555	2017-05-05	20:56:34	-55.6203
153.4	2.55667	2017-05-05	20:56:34	-56.1164
153.5	2.55833	2017-05-05	20:56:34	-56.1164
153.6	2.56	2017-05-05	20:56:34	-56.1164
153.7	2.56167	2017-05-05	20:56:34	-56.1164
153.8	2.56333	2017-05-05	20:56:34	-56.1164
153.9	2.565	2017-05-05	20:56:34	-56.1164
154	2.56667	2017-05-05	20:56:35	-56.6125
154.1	2.56833	2017-05-05	20:56:35	-56.6125
154.2	2.57	2017-05-05	20:56:35	-56.6125
154.3	2.57167	2017-05-05	20:56:35	-56.6125
154.4	2.57333	2017-05-05	20:56:35	-56.6125
154.5	2.575	2017-05-05	20:56:35	-56.6125
154.6	2.57667	2017-05-05	20:56:35	-57.1086
154.7	2.57833	2017-05-05	20:56:35	-57.1086
154.8	2.58	2017-05-05	20:56:35	-57.1086
154.9	2.58167	2017-05-05	20:56:35	-57.1086
155	2.58333	2017-05-05	20:56:36	-57.1086
155.1	2.585	2017-05-05	20:56:36	-57.1086
155.2	2.58667	2017-05-05	20:56:36	-57.1086
155.3	2.58833	2017-05-05	20:56:36	-57.6047
155.4	2.59	2017-05-05	20:56:36	-57.6047
155.5	2.59167	2017-05-05	20:56:36	-57.6047
155.6	2.59333	2017-05-05	20:56:36	-57.6047
155.7	2.595	2017-05-05	20:56:36	-57.6047
155.8	2.59667	2017-05-05	20:56:36	-57.6047
155.9	2.59833	2017-05-05	20:56:36	-58.1007
156	2.6	2017-05-05	20:56:37	-58.1007
156.1	2.60167	2017-05-05	20:56:37	-58.1007
156.2	2.60333	2017-05-05	20:56:37	-58.1007
156.3	2.605	2017-05-05	20:56:37	-58.1007
156.4	2.60667	2017-05-05	20:56:37	-58.1007
156.5	2.60833	2017-05-05	20:56:37	-58.5968
156.6	2.61	2017-05-05	20:56:37	-58.5968
156.7	2.61167	2017-05-05	20:56:37	-58.5968
156.8	2.61333	2017-05-05	20:56:37	-58.5968
156.9	2.615	2017-05-05	20:56:37	-50.1633
157	2.61667	2017-05-05	20:56:38	-41.7299
157.1	2.61833	2017-05-05	20:56:38	-41.7299
157.2	2.62	2017-05-05	20:56:38	-41.7299
157.3	2.62167	2017-05-05	20:56:38	-42.2259
157.4	2.62333	2017-05-05	20:56:38	-42.2259
157.5	2.625	2017-05-05	20:56:38	-42.2259
157.6	2.62667	2017-05-05	20:56:38	-42.2259
157.7	2.62833	2017-05-05	20:56:38	-42.2259
157.8	2.63	2017-05-05	20:56:38	-42.2259
157.9	2.63167	2017-05-05	20:56:38	-42.2259
158	2.63333	2017-05-05	20:56:39	-42.2259
158.1	2.635	2017-05-05	20:56:39	-42.2259
158.2	2.63667	2017-05-05	20:56:39	-42.2259
158.3	2.63833	2017-05-05	20:56:39	-42.2259
158.4	2.64	2017-05-05	20:56:39	-42.2259
158.5	2.64167	2017-05-05	20:56:39	-41.7299
158.6	2.64333	2017-05-05	20:56:39	-42.2259
158.7	2.645	2017-05-05	20:56:39	-42.722
158.8	2.64667	2017-05-05	20:56:39	-42.722
158.9	2.64833	2017-05-05	20:56:39	-42.722
159	2.65	2017-05-05	20:56:40	-42.722
159.1	2.65167	2017-05-05	20:56:40	-42.722
159.2	2.65333	2017-05-05	20:56:40	-42.722
159.3	2.655	2017-05-05	20:56:40	-42.722
159.4	2.65667	2017-05-05	20:56:40	-42.722
159.5	2.65833	2017-05-05	20:56:40	-42.722
159.6	2.66	2017-05-05	20:56:40	-42.722
159.7	2.66167	2017-05-05	20:56:40	-42.722
159.8	2.66333	2017-05-05	20:56:40	-42.722
159.9	2.665	2017-05-05	20:56:40	-42.722
160	2.66667	2017-05-05	20:56:41	-42.722
160.1	2.66833	2017-05-05	20:56:41	-42.722
160.2	2.67	2017-05-05	20:56:41	-42.722
160.3	2.67167	2017-05-05	20:56:41	-42.722
160.4	2.67333	2017-05-05	20:56:41	-42.722
160.5	2.675	2017-05-05	20:56:41	-42.722
160.6	2.67667	2017-05-05	20:56:41	-42.722
160.7	2.67833	2017-05-05	20:56:41	-42.722
160.8	2.68	2017-05-05	20:56:41	-42.2259
160.9	2.68167	2017-05-05	20:56:41	-42.2259
161	2.68333	2017-05-05	20:56:42	-42.2259
161.1	2.685	2017-05-05	20:56:42	-42.2259
161.2	2.68667	2017-05-05	20:56:42	-42.2259
161.3	2.68833	2017-05-05	20:56:42	-42.2259
161.4	2.69	2017-05-05	20:56:42	-42.2259
161.5	2.69167	2017-05-05	20:56:42	-42.2259
161.6	2.69333	2017-05-05	20:56:42	-42.2259
161.7	2.695	2017-05-05	20:56:42	-42.2259
161.8	2.69667	2017-05-05	20:56:42	-42.2259
161.9	2.69833	2017-05-05	20:56:42	-42.2259
162	2.7	2017-05-05	20:56:43	-42.2259
162.1	2.70167	2017-05-05	20:56:43	-42.2259
162.2	2.70333	2017-05-05	20:56:43	-42.2259
162.3	2.705	2017-05-05	20:56:43	-42.2259
162.4	2.70667	2017-05-05	20:56:43	-42.2259
162.5	2.70833	2017-05-05	20:56:43	-42.2259
162.6	2.71	2017-05-05	20:56:43	-42.2259
162.7	2.71167	2017-05-05	20:56:43	-42.2259
162.8	2.71333	2017-05-05	20:56:43	-42.2259
162.9	2.715	2017-05-05	20:56:43	-42.2259
163	2.71667	2017-05-05	20:56:44	-42.2259
163.1	2.71833	2017-05-05	20:56:44	-42.2259
163.2	2.72	2017-05-05	20:56:44	-42.2259
163.3	2.72167	2017-05-05	20:56:44	-42.2259
163.4	2.72333	2017-05-05	20:56:44	-42.2259
163.5	2.725	2017-05-05	20:56:44	-42.2259
163.6	2.72667	2017-05-05	20:56:44	-42.2259
163.7	2.72833	2017-05-05	20:56:44	-42.2259
163.8	2.73	2017-05-05	20:56:44	-42.2259
163.9	2.73167	2017-05-05	20:56:44	-42.2259
164	2.73333	2017-05-05	20:56:45	-42.2259
164.1	2.735	2017-05-05	20:56:45	-42.2259
164.2	2.73667	2017-05-05	20:56:45	-42.2259
164.3	2.73833	2017-05-05	20:56:45	-42.2259
164.4	2.74	2017-05-05	20:56:45	-42.2259
164.5	2.74167	2017-05-05	20:56:45	-42.2259
164.6	2.74333	2017-05-05	20:56:45	-42.2259
164.7	2.745	2017-05-05	20:56:45	-42.2259
164.8	2.74667	2017-05-05	20:56:45	-42.2259
164.9	2.74833	2017-05-05	20:56:45	-42.2259
165	2.75	2017-05-05	20:56:46	-42.2259
165.1	2.75167	2017-05-05	20:56:46	-42.2259
165.2	2.75333	2017-05-05	20:56:46	-42.2259
165.3	2.755	2017-05-05	20:56:46	-42.2259
165.4	2.75667	2017-05-05	20:56:46	-42.2259
165.5	2.75833	2017-05-05	20:56:46	-42.2259
165.6	2.76	2017-05-05	20:56:46	-42.2259
165.7	2.76167	2017-05-05	20:56:46	-42.2259
165.8	2.76333	2017-05-05	20:56:46	-42.2259
165.9	2.765	2017-05-05	20:56:46	-42.2259
166	2.76667	2017-05-05	20:56:47	-42.2259
166.1	2.76833	2017-05-05	20:56:47	-42.2259
166.2	2.77	2017-05-05	20:56:47	-42.2259
166.3	2.77167	2017-05-05	20:56:47	-42.2259
166.4	2.77333	2017-05-05	20:56:47	-42.2259
166.5	2.775	2017-05-05	20:56:47	-42.2259
166.6	2.77667	2017-05-05	20:56:47	-42.2259
166.7	2.77833	2017-05-05	20:56:47	-42.2259
166.8	2.78	2017-05-05	20:56:47	-42.2259
166.9	2.78167	2017-05-05	20:56:47	-42.2259
167	2.78333	2017-05-05	20:56:48	-42.2259
167.1	2.785	2017-05-05	20:56:48	-42.2259
167.2	2.78667	2017-05-05	20:56:48	-42.2259
167.3	2.78833	2017-05-05	20:56:48	-42.2259
167.4	2.79	2017-05-05	20:56:48	-42.2259
167.5	2.79167	2017-05-05	20:56:48	-42.2259
167.6	2.79333	2017-05-05	20:56:48	-42.2259
167.7	2.795	2017-05-05	20:56:48	-42.2259
167.8	2.79667	2017-05-05	20:56:48	-42.2259
167.9	2.79833	2017-05-05	20:56:48	-42.2259
168	2.8	2017-05-05	20:56:49	-42.2259
168.1	2.80167	2017-05-05	20:56:49	-42.2259
168.2	2.80333	2017-05-05	20:56:49	-42.2259
168.3	2.805	2017-05-05	20:56:49	-42.2259
168.4	2.80667	2017-05-05	20:56:49	-42.2259
168.5	2.80833	2017-05-05	20:56:49	-42.2259
168.6	2.81	2017-05-05	20:56:49	-42.2259
168.7	2.81167	2017-05-05	20:56:49	-42.2259
168.8	2.81333	2017-05-05	20:56:49	-42.2259
168.9	2.815	2017-05-05	20:56:49	-42.2259
169	2.81667	2017-05-05	20:56:50	-42.2259
169.1	2.81833	2017-05-05	20:56:50	-42.2259
169.2	2.82	2017-05-05	20:56:50	-42.2259
169.3	2.82167	2017-05-05	20:56:50	-42.2259
169.4	2.82333	2017-05-05	20:56:50	-42.2259
169.5	2.825	2017-05-05	20:56:50	-42.2259
169.6	2.82667	2017-05-05	20:56:50	-42.2259
169.7	2.82833	2017-05-05	20:56:50	-42.2259
169.8	2.83	2017-05-05	20:56:50	-42.2259
169.9	2.83167	2017-05-05	20:56:50	-42.2259
170	2.83333	2017-05-05	20:56:51	-42.2259
170.1	2.835	2017-05-05	20:56:51	-42.2259
170.2	2.83667	2017-05-05	20:56:51	-42.2259
170.3	2.83833	2017-05-05	20:56:51	-42.2259
170.4	2.84	2017-05-05	20:56:51	-42.2259
170.5	2.84167	2017-05-05	20:56:51	-42.2259
170.6	2.84333	2017-05-05	20:56:51	-42.2259
170.7	2.845	2017-05-05	20:56:51	-42.2259
170.8	2.84667	2017-05-05	20:56:51	-42.2259
170.9	2.84833	2017-05-05	20:56:51	-42.2259
171	2.85	2017-05-05	20:56:52	-42.2259
171.1	2.85167	2017-05-05	20:56:52	-42.2259
171.2	2.85333	2017-05-05	20:56:52	-42.2259
171.3	2.855	2017-05-05	20:56:52	-42.2259
171.4	2.85667	2017-05-05	20:56:52	-42.2259
171.5	2.85833	2017-05-05	20:56:52	-42.2259
171.6	2.86	2017-05-05	20:56:52	-42.2259
171.7	2.86167	2017-05-05	20:56:52	-42.2259
171.8	2.86333	2017-05-05	20:56:52	-42.2259
171.9	2.865	2017-05-05	20:56:52	-42.2259
172	2.86667	2017-05-05	20:56:53	-42.2259
172.1	2.86833	2017-05-05	20:56:53	-42.2259
172.2	2.87	2017-05-05	20:56:53	-42.2259
172.3	2.87167	2017-05-05	20:56:53	-42.2259
172.4	2.87333	2017-05-05	20:56:53	-42.2259
172.5	2.875	2017-05-05	20:56:53	-42.2259
172.6	2.87667	2017-05-05	20:56:53	-42.2259
172.7	2.87833	2017-05-05	20:56:53	-42.2259
172.8	2.88	2017-05-05	20:56:53	-42.2259
172.9	2.88167	2017-05-05	20:56:53	-42.2259
173	2.88333	2017-05-05	20:56:54	-42.2259
173.1	2.885	2017-05-05	20:56:54	-42.2259
173.2	2.88667	2017-05-05	20:56:54	-42.2259
173.3	2.88833	2017-05-05	20:56:54	-42.2259
173.4	2.89	2017-05-05	20:56:54	-42.2259
173.5	2.89167	2017-05-05	20:56:54	-42.2259
173.6	2.89333	2017-05-05	20:56:54	-42.2259
173.7	2.895	2017-05-05	20:56:54	-42.2259
173.8	2.89667	2017-05-05	20:56:54	-42.2259
173.9	2.89833	2017-05-05	20:56:54	-42.2259
174	2.9	2017-05-05	20:56:55	-42.2259
174.1	2.90167	2017-05-05	20:56:55	-42.2259
174.2	2.90333	2017-05-05	20:56:55	-42.2259
174.3	2.905	2017-05-05	20:56:55	-42.2259
174.4	2.90667	2017-05-05	20:56:55	-42.2259
174.5	2.90833	2017-05-05	20:56:55	-42.2259
174.6	2.91	2017-05-05	20:56:55	-42.2259
174.7	2.91167	2017-05-05	20:56:55	-42.2259
174.8	2.91333	2017-05-05	20:56:55	-42.2259
174.9	2.915	2017-05-05	20:56:55	-42.2259
175	2.91667	2017-05-05	20:56:56	-42.2259
175.1	2.91833	2017-05-05	20:56:56	-42.2259
175.2	2.92	2017-05-05	20:56:56	-42.2259
175.3	2.92167	2017-05-05	20:56:56	-42.722
175.4	2.92333	2017-05-05	20:56:56	-42.2259
175.5	2.925	2017-05-05	20:56:56	-42.722
175.6	2.92667	2017-05-05	20:56:56	-42.722
175.7	2.92833	2017-05-05	20:56:56	-42.722
175.8	2.93	2017-05-05	20:56:56	-42.722
175.9	2.93167	2017-05-05	20:56:56	-42.2259
176	2.93333	2017-05-05	20:56:57	-42.2259
176.1	2.935	2017-05-05	20:56:57	-42.722
176.2	2.93667	2017-05-05	20:56:57	-42.722
176.3	2.93833	2017-05-05	20:56:57	-42.722
176.4	2.94	2017-05-05	20:56:57	-42.722
176.5	2.94167	2017-05-05	20:56:57	-42.722
176.6	2.94333	2017-05-05	20:56:57	-42.722
176.7	2.945	2017-05-05	20:56:57	-42.722
176.8	2.94667	2017-05-05	20:56:57	-42.722
176.9	2.94833	2017-05-05	20:56:57	-42.722
177	2.95	2017-05-05	20:56:58	-42.722
177.1	2.95167	2017-05-05	20:56:58	-42.2259
177.2	2.95333	2017-05-05	20:56:58	-42.722
177.3	2.955	2017-05-05	20:56:58	-42.2259
177.4	2.95667	2017-05-05	20:56:58	-41.7299
177.5	2.95833	2017-05-05	20:56:58	-41.7299
177.6	2.96	2017-05-05	20:56:58	-41.7299
177.7	2.96167	2017-05-05	20:56:58	-41.7299
177.8	2.96333	2017-05-05	20:56:58	-41.7299
177.9	2.965	2017-05-05	20:56:58	-41.7299
178	2.96667	2017-05-05	20:56:59	-41.7299
178.1	2.96833	2017-05-05	20:56:59	-41.7299
178.2	2.97	2017-05-05	20:56:59	-41.7299
178.3	2.97167	2017-05-05	20:56:59	-41.7299
178.4	2.97333	2017-05-05	20:56:59	-41.7299
178.5	2.975	2017-05-05	20:56:59	-41.7299
178.6	2.97667	2017-05-05	20:56:59	-41.7299
178.7	2.97833	2017-05-05	20:56:59	-41.7299
178.8	2.98	2017-05-05	20:56:59	-41.7299
178.9	2.98167	2017-05-05	20:56:59	-41.7299
179	2.98333	2017-05-05	20:57:00	-41.7299
179.1	2.985	2017-05-05	20:57:00	-41.7299
179.2	2.98667	2017-05-05	20:57:00	-41.7299
179.3	2.98833	2017-05-05	20:57:00	-41.7299
179.4	2.99	2017-05-05	20:57:00	-41.7299
179.5	2.99167	2017-05-05	20:57:00	-41.7299
179.6	2.99333	2017-05-05	20:57:00	-41.7299
179.7	2.995	2017-05-05	20:57:00	-41.7299
179.8	2.99667	2017-05-05	20:57:00	-41.7299
179.9	2.99833	2017-05-05	20:57:00	-41.7299
180	3	2017-05-05	20:57:01	-41.7299
180.1	3.00167	2017-05-05	20:57:01	-41.7299
180.2	3.00333	2017-05-05	20:57:01	-41.7299
180.3	3.005	2017-05-05	20:57:01	-41.7299
180.4	3.00667	2017-05-05	20:57:01	-41.7299
180.5	3.00833	2017-05-05	20:57:01	-41.7299
180.6	3.01	2017-05-05	20:57:01	-41.7299
180.7	3.01167	2017-05-05	20:57:01	-41.7299
180.8	3.01333	2017-05-05	20:57:01	-41.7299
180.9	3.015	2017-05-05	20:57:01	-41.7299
181	3.01667	2017-05-05	20:57:02	-41.7299
181.1	3.01833	2017-05-05	20:57:02	-41.7299
181.2	3.02	2017-05-05	20:57:02	-41.7299
181.3	3.02167	2017-05-05	20:57:02	-41.7299
181.4	3.02333	2017-05-05	20:57:02	-41.7299
181.5	3.025	2017-05-05	20:57:02	-41.7299
181.6	3.02667	2017-05-05	20:57:02	-41.7299
181.7	3.02833	2017-05-05	20:57:02	-41.7299
181.8	3.03	2017-05-05	20:57:02	-41.7299
181.9	3.03167	2017-05-05	20:57:02	-41.7299
182	3.03333	2017-05-05	20:57:03	-41.7299
182.1	3.035	2017-05-05	20:57:03	-41.7299
182.2	3.03667	2017-05-05	20:57:03	-41.7299
182.3	3.03833	2017-05-05	20:57:03	-41.7299
182.4	3.04	2017-05-05	20:57:03	-41.7299
182.5	3.04167	2017-05-05	20:57:03	-41.7299
182.6	3.04333	2017-05-05	20:57:03	-41.7299
182.7	3.045	2017-05-05	20:57:03	-41.7299
182.8	3.04667	2017-05-05	20:57:03	-41.7299
182.9	3.04833	2017-05-05	20:57:03	-41.7299
183	3.05	2017-05-05	20:57:04	-41.7299
183.1	3.05167	2017-05-05	20:57:04	-41.7299
183.2	3.05333	2017-05-05	20:57:04	-41.7299
183.3	3.055	2017-05-05	20:57:04	-41.7299
183.4	3.05667	2017-05-05	20:57:04	-41.7299
183.5	3.05833	2017-05-05	20:57:04	-41.7299
183.6	3.06	2017-05-05	20:57:04	-41.7299
183.7	3.06167	2017-05-05	20:57:04	-41.7299
183.8	3.06333	2017-05-05	20:57:04	-41.7299
183.9	3.065	2017-05-05	20:57:04	-41.7299
184	3.06667	2017-05-05	20:57:05	-41.7299
184.1	3.06833	2017-05-05	20:57:05	-41.2338
184.2	3.07	2017-05-05	20:57:05	-40.7377
184.3	3.07167	2017-05-05	20:57:05	-40.7377
184.4	3.07333	2017-05-05	20:57:05	-40.7377
184.5	3.075	2017-05-05	20:57:05	-40.7377
184.6	3.07667	2017-05-05	20:57:05	-40.7377
184.7	3.07833	2017-05-05	20:57:05	-40.7377
184.8	3.08	2017-05-05	20:57:05	-40.7377
184.9	3.08167	2017-05-05	20:57:05	-40.7377
185	3.08333	2017-05-05	20:57:06	-40.7377
185.1	3.085	2017-05-05	20:57:06	-40.7377
185.2	3.08667	2017-05-05	20:57:06	-40.7377
185.3	3.08833	2017-05-05	20:57:06	-40.7377
185.4	3.09	2017-05-05	20:57:06	-40.7377
185.5	3.09167	2017-05-05	20:57:06	-40.7377
185.6	3.09333	2017-05-05	20:57:06	-40.7377
185.7	3.095	2017-05-05	20:57:06	-40.7377
185.8	3.09667	2017-05-05	20:57:06	-40.7377
185.9	3.09833	2017-05-05	20:57:06	-40.7377
186	3.1	2017-05-05	20:57:07	-40.7377
186.1	3.10167	2017-05-05	20:57:07	-40.7377
186.2	3.10333	2017-05-05	20:57:07	-40.7377
186.3	3.105	2017-05-05	20:57:07	-40.7377
186.4	3.10667	2017-05-05	20:57:07	-40.7377
186.5	3.10833	2017-05-05	20:57:07	-40.7377
186.6	3.11	2017-05-05	20:57:07	-40.7377
186.7	3.11167	2017-05-05	20:57:07	-40.7377
186.8	3.11333	2017-05-05	20:57:07	-40.7377
186.9	3.115	2017-05-05	20:57:07	-40.7377
187	3.11667	2017-05-05	20:57:08	-40.7377
187.1	3.11833	2017-05-05	20:57:08	-40.7377
187.2	3.12	2017-05-05	20:57:08	-40.7377
187.3	3.12167	2017-05-05	20:57:08	-40.7377
187.4	3.12333	2017-05-05	20:57:08	-40.7377
187.5	3.125	2017-05-05	20:57:08	-40.7377
187.6	3.12667	2017-05-05	20:57:08	-40.7377
187.7	3.12833	2017-05-05	20:57:08	-40.7377
187.8	3.13	2017-05-05	20:57:08	-40.7377
187.9	3.13167	2017-05-05	20:57:08	-40.7377
188	3.13333	2017-05-05	20:57:09	-40.7377
188.1	3.135	2017-05-05	20:57:09	-40.7377
188.2	3.13667	2017-05-05	20:57:09	-40.7377
188.3	3.13833	2017-05-05	20:57:09	-40.7377
188.4	3.14	2017-05-05	20:57:09	-40.7377
188.5	3.14167	2017-05-05	20:57:09	-40.7377
188.6	3.14333	2017-05-05	20:57:09	-40.7377
188.7	3.145	2017-05-05	20:57:09	-40.7377
188.8	3.14667	2017-05-05	20:57:09	-40.7377
188.9	3.14833	2017-05-05	20:57:09	-40.7377
189	3.15	2017-05-05	20:57:10	-40.7377
189.1	3.15167	2017-05-05	20:57:10	-40.7377
189.2	3.15333	2017-05-05	20:57:10	-40.7377
189.3	3.155	2017-05-05	20:57:10	-40.7377
189.4	3.15667	2017-05-05	20:57:10	-40.7377
189.5	3.15833	2017-05-05	20:57:10	-40.7377
189.6	3.16	2017-05-05	20:57:10	-40.7377
189.7	3.16167	2017-05-05	20:57:10	-40.7377
189.8	3.16333	2017-05-05	20:57:10	-40.7377
189.9	3.165	2017-05-05	20:57:10	-40.7377
190	3.16667	2017-05-05	20:57:11	-40.7377
190.1	3.16833	2017-05-05	20:57:11	-40.7377
190.2	3.17	2017-05-05	20:57:11	-40.7377
190.3	3.17167	2017-05-05	20:57:11	-40.7377
190.4	3.17333	2017-05-05	20:57:11	-40.7377
190.5	3.175	2017-05-05	20:57:11	-40.7377
190.6	3.17667	2017-05-05	20:57:11	-40.7377
190.7	3.17833	2017-05-05	20:57:11	-40.7377
190.8	3.18	2017-05-05	20:57:11	-40.7377
190.9	3.18167	2017-05-05	20:57:11	-40.7377
191	3.18333	2017-05-05	20:57:12	-40.7377
191.1	3.185	2017-05-05	20:57:12	-40.7377
191.2	3.18667	2017-05-05	20:57:12	-40.7377
191.3	3.18833	2017-05-05	20:57:12	-40.7377
191.4	3.19	2017-05-05	20:57:12	-40.7377
191.5	3.19167	2017-05-05	20:57:12	-40.7377
191.6	3.19333	2017-05-05	20:57:12	-40.7377
191.7	3.195	2017-05-05	20:57:12	-40.7377
191.8	3.19667	2017-05-05	20:57:12	-40.7377
191.9	3.19833	2017-05-05	20:57:12	-40.7377
192	3.2	2017-05-05	20:57:13	-40.7377
192.1	3.20167	2017-05-05	20:57:13	-40.2416
192.2	3.20333	2017-05-05	20:57:13	-40.7377
192.3	3.205	2017-05-05	20:57:13	-40.7377
192.4	3.20667	2017-05-05	20:57:13	-40.7377
192.5	3.20833	2017-05-05	20:57:13	-40.7377
192.6	3.21	2017-05-05	20:57:13	-40.7377
192.7	3.21167	2017-05-05	20:57:13	-40.7377
192.8	3.21333	2017-05-05	20:57:13	-40.7377
192.9	3.215	2017-05-05	20:57:13	-40.7377
193	3.21667	2017-05-05	20:57:14	-40.7377
193.1	3.21833	2017-05-05	20:57:14	-40.7377
193.2	3.22	2017-05-05	20:57:14	-40.7377
193.3	3.22167	2017-05-05	20:57:14	-40.7377
193.4	3.22333	2017-05-05	20:57:14	-40.7377
193.5	3.225	2017-05-05	20:57:14	-40.7377
193.6	3.22667	2017-05-05	20:57:14	-40.7377
193.7	3.22833	2017-05-05	20:57:14	-40.7377
193.8	3.23	2017-05-05	20:57:14	-40.7377
193.9	3.23167	2017-05-05	20:57:14	-40.7377
194	3.23333	2017-05-05	20:57:15	-40.7377
194.1	3.235	2017-05-05	20:57:15	-40.7377
194.2	3.23667	2017-05-05	20:57:15	-40.7377
194.3	3.23833	2017-05-05	20:57:15	-40.7377
194.4	3.24	2017-05-05	20:57:15	-40.7377
194.5	3.24167	2017-05-05	20:57:15	-40.7377
194.6	3.24333	2017-05-05	20:57:15	-40.7377
194.7	3.245	2017-05-05	20:57:15	-40.7377
194.8	3.24667	2017-05-05	20:57:15	-40.7377
194.9	3.24833	2017-05-05	20:57:15	-40.7377
195	3.25	2017-05-05	20:57:16	-40.7377
195.1	3.25167	2017-05-05	20:57:16	-40.7377
195.2	3.25333	2017-05-05	20:57:16	-40.7377
195.3	3.255	2017-05-05	20:57:16	-40.2416
195.4	3.25667	2017-05-05	20:57:16	-40.7377
195.5	3.25833	2017-05-05	20:57:16	-40.7377
195.6	3.26	2017-05-05	20:57:16	-40.7377
195.7	3.26167	2017-05-05	20:57:16	-40.2416
195.8	3.26333	2017-05-05	20:57:16	-40.2416
195.9	3.265	2017-05-05	20:57:16	-40.7377
196	3.26667	2017-05-05	20:57:17	-40.7377
196.1	3.26833	2017-05-05	20:57:17	-40.7377
196.2	3.27	2017-05-05	20:57:17	-40.7377
196.3	3.27167	2017-05-05	20:57:17	-40.2416
196.4	3.27333	2017-05-05	20:57:17	-40.2416
196.5	3.275	2017-05-05	20:57:17	-40.7377
196.6	3.27667	2017-05-05	20:57:17	-40.7377
196.7	3.27833	2017-05-05	20:57:17	-40.7377
196.8	3.28	2017-05-05	20:57:17	-40.7377
196.9	3.28167	2017-05-05	20:57:17	-40.7377
197	3.28333	2017-05-05	20:57:18	-40.7377
197.1	3.285	2017-05-05	20:57:18	-40.7377
197.2	3.28667	2017-05-05	20:57:18	-40.7377
197.3	3.28833	2017-05-05	20:57:18	-40.7377
197.4	3.29	2017-05-05	20:57:18	-40.2416
197.5	3.29167	2017-05-05	20:57:18	-40.7377
197.6	3.29333	2017-05-05	20:57:18	-40.7377
197.7	3.295	2017-05-05	20:57:18	-40.7377
197.8	3.29667	2017-05-05	20:57:18	-40.2416
197.9	3.29833	2017-05-05	20:57:18	-40.2416
198	3.3	2017-05-05	20:57:19	-40.2416
198.1	3.30167	2017-05-05	20:57:19	-40.2416
198.2	3.30333	2017-05-05	20:57:19	-40.2416
198.3	3.305	2017-05-05	20:57:19	-40.2416
198.4	3.30667	2017-05-05	20:57:19	-40.2416
198.5	3.30833	2017-05-05	20:57:19	-40.7377
198.6	3.31	2017-05-05	20:57:19	-40.2416
198.7	3.31167	2017-05-05	20:57:19	-40.2416
198.8	3.31333	2017-05-05	20:57:19	-40.2416
198.9	3.315	2017-05-05	20:57:19	-40.2416
199	3.31667	2017-05-05	20:57:20	-40.2416
199.1	3.31833	2017-05-05	20:57:20	-40.2416
199.2	3.32	2017-05-05	20:57:20	-40.2416
199.3	3.32167	2017-05-05	20:57:20	-40.2416
199.4	3.32333	2017-05-05	20:57:20	-40.2416
199.5	3.325	2017-05-05	20:57:20	-40.2416
199.6	3.32667	2017-05-05	20:57:20	-40.2416
199.7	3.32833	2017-05-05	20:57:20	-40.2416
199.8	3.33	2017-05-05	20:57:20	-40.2416
[truncated: 41,247 more rows]

## Sheet: 20% run 2
Relative Time		Date	Time Stamp UTC	bars	Chn 1 Events
0	0	2017-05-15	19:45:39	-81.9129
0.1	0.00166667	2017-05-15	19:45:39	-81.9129
0.2	0.00333333	2017-05-15	19:45:39	-81.4168
0.3	0.005	2017-05-15	19:45:39	-81.9129
0.4	0.00666667	2017-05-15	19:45:39	-81.9129
0.5	0.00833333	2017-05-15	19:45:39	-81.9129
0.6	0.01	2017-05-15	19:45:39	-81.4168
0.7	0.0116667	2017-05-15	19:45:39	-81.4168
0.8	0.0133333	2017-05-15	19:45:39	-81.4168
0.9	0.015	2017-05-15	19:45:39	-81.4168
1	0.0166667	2017-05-15	19:45:40	-81.9129
1.1	0.0183333	2017-05-15	19:45:40	-81.4168
1.2	0.02	2017-05-15	19:45:40	-81.4168
1.3	0.0216667	2017-05-15	19:45:40	-81.4168
1.4	0.0233333	2017-05-15	19:45:40	-81.4168
1.5	0.025	2017-05-15	19:45:40	-81.9129
1.6	0.0266667	2017-05-15	19:45:40	-81.4168
1.7	0.0283333	2017-05-15	19:45:40	-81.4168
1.8	0.03	2017-05-15	19:45:40	-81.4168
1.9	0.0316667	2017-05-15	19:45:40	-81.4168
2	0.0333333	2017-05-15	19:45:41	-81.4168
2.1	0.035	2017-05-15	19:45:41	-81.4168
2.2	0.0366667	2017-05-15	19:45:41	-81.4168
2.3	0.0383333	2017-05-15	19:45:41	-81.4168
2.4	0.04	2017-05-15	19:45:41	-81.4168
2.5	0.0416667	2017-05-15	19:45:41	-81.4168
2.6	0.0433333	2017-05-15	19:45:41	-81.4168
2.7	0.045	2017-05-15	19:45:41	-81.4168
2.8	0.0466667	2017-05-15	19:45:41	-81.9129
2.9	0.0483333	2017-05-15	19:45:41	-81.9129
3	0.05	2017-05-15	19:45:42	-81.4168
3.1	0.0516667	2017-05-15	19:45:42	-81.9129
3.2	0.0533333	2017-05-15	19:45:42	-81.4168
3.3	0.055	2017-05-15	19:45:42	-81.9129
3.4	0.0566667	2017-05-15	19:45:42	-81.9129
3.5	0.0583333	2017-05-15	19:45:42	-81.9129
3.6	0.06	2017-05-15	19:45:42	-81.4168
3.7	0.0616667	2017-05-15	19:45:42	-81.9129
3.8	0.0633333	2017-05-15	19:45:42	-81.9129
3.9	0.065	2017-05-15	19:45:42	-81.9129
4	0.0666667	2017-05-15	19:45:43	-81.9129
4.1	0.0683333	2017-05-15	19:45:43	-81.9129
4.2	0.07	2017-05-15	19:45:43	-81.9129
4.3	0.0716667	2017-05-15	19:45:43	-81.9129
4.4	0.0733333	2017-05-15	19:45:43	-81.9129
4.5	0.075	2017-05-15	19:45:43	-81.9129
4.6	0.0766667	2017-05-15	19:45:43	-81.4168
4.7	0.0783333	2017-05-15	19:45:43	-81.9129
4.8	0.08	2017-05-15	19:45:43	-81.9129
4.9	0.0816667	2017-05-15	19:45:43	-81.4168
5	0.0833333	2017-05-15	19:45:44	-81.9129
5.1	0.085	2017-05-15	19:45:44	-81.9129
5.2	0.0866667	2017-05-15	19:45:44	-81.4168
5.3	0.0883333	2017-05-15	19:45:44	-81.4168
5.4	0.09	2017-05-15	19:45:44	-81.4168
5.5	0.0916667	2017-05-15	19:45:44	-81.4168
5.6	0.0933333	2017-05-15	19:45:44	-81.4168
5.7	0.095	2017-05-15	19:45:44	-81.4168
5.8	0.0966667	2017-05-15	19:45:44	-81.4168
5.9	0.0983333	2017-05-15	19:45:44	-81.4168
6	0.1	2017-05-15	19:45:45	-81.4168
6.1	0.101667	2017-05-15	19:45:45	-81.4168
6.2	0.103333	2017-05-15	19:45:45	-81.4168
6.3	0.105	2017-05-15	19:45:45	-81.4168
6.4	0.106667	2017-05-15	19:45:45	-81.4168
6.5	0.108333	2017-05-15	19:45:45	-81.4168
6.6	0.11	2017-05-15	19:45:45	-81.4168
6.7	0.111667	2017-05-15	19:45:45	-81.4168
6.8	0.113333	2017-05-15	19:45:45	-81.4168
6.9	0.115	2017-05-15	19:45:45	-81.9129
7	0.116667	2017-05-15	19:45:46	-81.4168
7.1	0.118333	2017-05-15	19:45:46	-81.4168
7.2	0.12	2017-05-15	19:45:46	-81.4168
7.3	0.121667	2017-05-15	19:45:46	-81.9129
7.4	0.123333	2017-05-15	19:45:46	-81.4168
7.5	0.125	2017-05-15	19:45:46	-81.4168
7.6	0.126667	2017-05-15	19:45:46	-81.4168
7.7	0.128333	2017-05-15	19:45:46	-81.4168
7.8	0.13	2017-05-15	19:45:46	-81.4168
7.9	0.131667	2017-05-15	19:45:46	-81.9129
8	0.133333	2017-05-15	19:45:47	-81.9129
8.1	0.135	2017-05-15	19:45:47	-81.9129
8.2	0.136667	2017-05-15	19:45:47	-81.9129
8.3	0.138333	2017-05-15	19:45:47	-81.9129
8.4	0.14	2017-05-15	19:45:47	-81.9129
8.5	0.141667	2017-05-15	19:45:47	-81.4168
8.6	0.143333	2017-05-15	19:45:47	-81.4168
8.7	0.145	2017-05-15	19:45:47	-81.4168
8.8	0.146667	2017-05-15	19:45:47	-81.4168
8.9	0.148333	2017-05-15	19:45:47	-81.4168
9	0.15	2017-05-15	19:45:48	-81.4168
9.1	0.151667	2017-05-15	19:45:48	-81.4168
9.2	0.153333	2017-05-15	19:45:48	-81.4168
9.3	0.155	2017-05-15	19:45:48	-81.4168
9.4	0.156667	2017-05-15	19:45:48	-81.4168
9.5	0.158333	2017-05-15	19:45:48	-81.4168
9.6	0.16	2017-05-15	19:45:48	-81.4168
9.7	0.161667	2017-05-15	19:45:48	-81.4168
9.8	0.163333	2017-05-15	19:45:48	-81.4168
9.9	0.165	2017-05-15	19:45:48	-81.4168
10	0.166667	2017-05-15	19:45:49	-81.4168
10.1	0.168333	2017-05-15	19:45:49	-81.4168
10.2	0.17	2017-05-15	19:45:49	-81.4168
10.3	0.171667	2017-05-15	19:45:49	-81.4168
10.4	0.173333	2017-05-15	19:45:49	-81.4168
10.5	0.175	2017-05-15	19:45:49	-81.4168
10.6	0.176667	2017-05-15	19:45:49	-81.4168
10.7	0.178333	2017-05-15	19:45:49	-81.4168
10.8	0.18	2017-05-15	19:45:49	-81.4168
10.9	0.181667	2017-05-15	19:45:49	-81.4168
11	0.183333	2017-05-15	19:45:50	-81.9129
11.1	0.185	2017-05-15	19:45:50	-81.4168
11.2	0.186667	2017-05-15	19:45:50	-81.4168
11.3	0.188333	2017-05-15	19:45:50	-81.4168
11.4	0.19	2017-05-15	19:45:50	-81.4168
11.5	0.191667	2017-05-15	19:45:50	-81.4168
11.6	0.193333	2017-05-15	19:45:50	-81.9129
11.7	0.195	2017-05-15	19:45:50	-81.4168
11.8	0.196667	2017-05-15	19:45:50	-81.4168
11.9	0.198333	2017-05-15	19:45:50	-81.9129
12	0.2	2017-05-15	19:45:51	-81.9129
12.1	0.201667	2017-05-15	19:45:51	-81.9129
12.2	0.203333	2017-05-15	19:45:51	-81.4168
12.3	0.205	2017-05-15	19:45:51	-81.9129
12.4	0.206667	2017-05-15	19:45:51	-81.9129
12.5	0.208333	2017-05-15	19:45:51	-81.9129
12.6	0.21	2017-05-15	19:45:51	-81.4168
12.7	0.211667	2017-05-15	19:45:51	-81.9129
12.8	0.213333	2017-05-15	19:45:51	-81.4168
12.9	0.215	2017-05-15	19:45:51	-81.4168
13	0.216667	2017-05-15	19:45:52	-81.4168
13.1	0.218333	2017-05-15	19:45:52	-81.4168
13.2	0.22	2017-05-15	19:45:52	-81.4168
13.3	0.221667	2017-05-15	19:45:52	-81.4168
13.4	0.223333	2017-05-15	19:45:52	-81.4168
13.5	0.225	2017-05-15	19:45:52	-80.9208
13.6	0.226667	2017-05-15	19:45:52	-80.9208
13.7	0.228333	2017-05-15	19:45:52	-80.9208
13.8	0.23	2017-05-15	19:45:52	-80.9208
13.9	0.231667	2017-05-15	19:45:52	-80.9208
14	0.233333	2017-05-15	19:45:53	-80.9208
14.1	0.235	2017-05-15	19:45:53	-80.9208
14.2	0.236667	2017-05-15	19:45:53	-80.9208
14.3	0.238333	2017-05-15	19:45:53	-80.4247
14.4	0.24	2017-05-15	19:45:53	-80.4247
14.5	0.241667	2017-05-15	19:45:53	-80.4247
14.6	0.243333	2017-05-15	19:45:53	-80.4247
14.7	0.245	2017-05-15	19:45:53	-80.4247
14.8	0.246667	2017-05-15	19:45:53	-80.4247
14.9	0.248333	2017-05-15	19:45:53	-80.4247
15	0.25	2017-05-15	19:45:54	-80.4247
15.1	0.251667	2017-05-15	19:45:54	-80.4247
15.2	0.253333	2017-05-15	19:45:54	-80.4247
15.3	0.255	2017-05-15	19:45:54	-80.4247
15.4	0.256667	2017-05-15	19:45:54	-80.4247
15.5	0.258333	2017-05-15	19:45:54	-80.4247
15.6	0.26	2017-05-15	19:45:54	-80.4247
15.7	0.261667	2017-05-15	19:45:54	-80.9208
15.8	0.263333	2017-05-15	19:45:54	-80.9208
15.9	0.265	2017-05-15	19:45:54	-80.9208
16	0.266667	2017-05-15	19:45:55	-80.9208
16.1	0.268333	2017-05-15	19:45:55	-80.9208
16.2	0.27	2017-05-15	19:45:55	-80.9208
16.3	0.271667	2017-05-15	19:45:55	-80.9208
16.4	0.273333	2017-05-15	19:45:55	-81.4168
16.5	0.275	2017-05-15	19:45:55	-81.4168
16.6	0.276667	2017-05-15	19:45:55	-81.4168
16.7	0.278333	2017-05-15	19:45:55	-81.4168
16.8	0.28	2017-05-15	19:45:55	-81.4168
16.9	0.281667	2017-05-15	19:45:55	-81.4168
17	0.283333	2017-05-15	19:45:56	-81.9129
17.1	0.285	2017-05-15	19:45:56	-81.9129
17.2	0.286667	2017-05-15	19:45:56	-81.9129
17.3	0.288333	2017-05-15	19:45:56	-81.9129
17.4	0.29	2017-05-15	19:45:56	-81.9129
17.5	0.291667	2017-05-15	19:45:56	-81.9129
17.6	0.293333	2017-05-15	19:45:56	-82.409
17.7	0.295	2017-05-15	19:45:56	-82.409
17.8	0.296667	2017-05-15	19:45:56	-82.409
17.9	0.298333	2017-05-15	19:45:56	-82.409
18	0.3	2017-05-15	19:45:57	-82.9051
18.1	0.301667	2017-05-15	19:45:57	-82.9051
18.2	0.303333	2017-05-15	19:45:57	-82.9051
18.3	0.305	2017-05-15	19:45:57	-82.9051
18.4	0.306667	2017-05-15	19:45:57	-83.4012
18.5	0.308333	2017-05-15	19:45:57	-83.4012
18.6	0.31	2017-05-15	19:45:57	-83.4012
18.7	0.311667	2017-05-15	19:45:57	-83.8973
18.8	0.313333	2017-05-15	19:45:57	-83.8973
18.9	0.315	2017-05-15	19:45:57	-83.8973
19	0.316667	2017-05-15	19:45:58	-83.8973
19.1	0.318333	2017-05-15	19:45:58	-84.3934
19.2	0.32	2017-05-15	19:45:58	-84.3934
19.3	0.321667	2017-05-15	19:45:58	-84.3934
19.4	0.323333	2017-05-15	19:45:58	-84.8895
19.5	0.325	2017-05-15	19:45:58	-84.8895
19.6	0.326667	2017-05-15	19:45:58	-84.8895
19.7	0.328333	2017-05-15	19:45:58	-85.3855
19.8	0.33	2017-05-15	19:45:58	-85.3855
19.9	0.331667	2017-05-15	19:45:58	-85.8816
20	0.333333	2017-05-15	19:45:59	-85.8816
20.1	0.335	2017-05-15	19:45:59	-85.8816
20.2	0.336667	2017-05-15	19:45:59	-86.3777
20.3	0.338333	2017-05-15	19:45:59	-86.3777
20.4	0.34	2017-05-15	19:45:59	-86.3777
20.5	0.341667	2017-05-15	19:45:59	-86.8738
20.6	0.343333	2017-05-15	19:45:59	-86.8738
20.7	0.345	2017-05-15	19:45:59	-86.8738
20.8	0.346667	2017-05-15	19:45:59	-87.3699
20.9	0.348333	2017-05-15	19:45:59	-87.3699
21	0.35	2017-05-15	19:46:00	-87.3699
21.1	0.351667	2017-05-15	19:46:00	-87.3699
21.2	0.353333	2017-05-15	19:46:00	-87.3699
21.3	0.355	2017-05-15	19:46:00	-87.3699
21.4	0.356667	2017-05-15	19:46:00	-87.3699
21.5	0.358333	2017-05-15	19:46:00	-87.3699
21.6	0.36	2017-05-15	19:46:00	-87.3699
21.7	0.361667	2017-05-15	19:46:00	-87.3699
21.8	0.363333	2017-05-15	19:46:00	-87.3699
21.9	0.365	2017-05-15	19:46:00	-87.866
22	0.366667	2017-05-15	19:46:01	-87.3699
22.1	0.368333	2017-05-15	19:46:01	-87.3699
22.2	0.37	2017-05-15	19:46:01	-87.3699
22.3	0.371667	2017-05-15	19:46:01	-87.3699
22.4	0.373333	2017-05-15	19:46:01	-87.3699
22.5	0.375	2017-05-15	19:46:01	-87.3699
22.6	0.376667	2017-05-15	19:46:01	-87.3699
22.7	0.378333	2017-05-15	19:46:01	-87.3699
22.8	0.38	2017-05-15	19:46:01	-87.3699
22.9	0.381667	2017-05-15	19:46:01	-87.3699
23	0.383333	2017-05-15	19:46:02	-87.3699
23.1	0.385	2017-05-15	19:46:02	-87.3699
23.2	0.386667	2017-05-15	19:46:02	-87.3699
23.3	0.388333	2017-05-15	19:46:02	-87.3699
23.4	0.39	2017-05-15	19:46:02	-87.3699
23.5	0.391667	2017-05-15	19:46:02	-87.3699
23.6	0.393333	2017-05-15	19:46:02	-87.3699
23.7	0.395	2017-05-15	19:46:02	-87.3699
23.8	0.396667	2017-05-15	19:46:02	-87.3699
23.9	0.398333	2017-05-15	19:46:02	-87.3699
24	0.4	2017-05-15	19:46:03	-87.3699
24.1	0.401667	2017-05-15	19:46:03	-87.3699
24.2	0.403333	2017-05-15	19:46:03	-87.3699
24.3	0.405	2017-05-15	19:46:03	-87.3699
24.4	0.406667	2017-05-15	19:46:03	-87.3699
24.5	0.408333	2017-05-15	19:46:03	-87.3699
24.6	0.41	2017-05-15	19:46:03	-87.3699
24.7	0.411667	2017-05-15	19:46:03	-87.3699
24.8	0.413333	2017-05-15	19:46:03	-87.3699
24.9	0.415	2017-05-15	19:46:03	-87.3699
25	0.416667	2017-05-15	19:46:04	-87.3699
25.1	0.418333	2017-05-15	19:46:04	-87.3699
25.2	0.42	2017-05-15	19:46:04	-87.3699
25.3	0.421667	2017-05-15	19:46:04	-87.3699
25.4	0.423333	2017-05-15	19:46:04	-87.3699
25.5	0.425	2017-05-15	19:46:04	-87.3699
25.6	0.426667	2017-05-15	19:46:04	-87.3699
25.7	0.428333	2017-05-15	19:46:04	-87.3699
25.8	0.43	2017-05-15	19:46:04	-87.3699
25.9	0.431667	2017-05-15	19:46:04	-87.3699
26	0.433333	2017-05-15	19:46:05	-87.3699
26.1	0.435	2017-05-15	19:46:05	-87.3699
26.2	0.436667	2017-05-15	19:46:05	-86.8738
26.3	0.438333	2017-05-15	19:46:05	-86.8738
26.4	0.44	2017-05-15	19:46:05	-86.8738
26.5	0.441667	2017-05-15	19:46:05	-86.8738
26.6	0.443333	2017-05-15	19:46:05	-86.8738
26.7	0.445	2017-05-15	19:46:05	-86.8738
26.8	0.446667	2017-05-15	19:46:05	-86.8738
26.9	0.448333	2017-05-15	19:46:05	-86.8738
27	0.45	2017-05-15	19:46:06	-86.8738
27.1	0.451667	2017-05-15	19:46:06	-86.8738
27.2	0.453333	2017-05-15	19:46:06	-86.8738
27.3	0.455	2017-05-15	19:46:06	-86.8738
27.4	0.456667	2017-05-15	19:46:06	-86.8738
27.5	0.458333	2017-05-15	19:46:06	-86.8738
27.6	0.46	2017-05-15	19:46:06	-86.8738
27.7	0.461667	2017-05-15	19:46:06	-86.8738
27.8	0.463333	2017-05-15	19:46:06	-86.8738
27.9	0.465	2017-05-15	19:46:06	-86.8738
28	0.466667	2017-05-15	19:46:07	-86.8738
28.1	0.468333	2017-05-15	19:46:07	-86.8738
28.2	0.47	2017-05-15	19:46:07	-86.8738
28.3	0.471667	2017-05-15	19:46:07	-86.8738
28.4	0.473333	2017-05-15	19:46:07	-86.8738
28.5	0.475	2017-05-15	19:46:07	-86.8738
28.6	0.476667	2017-05-15	19:46:07	-86.8738
28.7	0.478333	2017-05-15	19:46:07	-86.8738
28.8	0.48	2017-05-15	19:46:07	-86.8738
28.9	0.481667	2017-05-15	19:46:07	-86.8738
29	0.483333	2017-05-15	19:46:08	-86.8738
29.1	0.485	2017-05-15	19:46:08	-86.8738
29.2	0.486667	2017-05-15	19:46:08	-86.8738
29.3	0.488333	2017-05-15	19:46:08	-86.8738
29.4	0.49	2017-05-15	19:46:08	-86.8738
29.5	0.491667	2017-05-15	19:46:08	-86.8738
29.6	0.493333	2017-05-15	19:46:08	-86.8738
29.7	0.495	2017-05-15	19:46:08	-86.3777
29.8	0.496667	2017-05-15	19:46:08	-86.8738
29.9	0.498333	2017-05-15	19:46:08	-86.8738
30	0.5	2017-05-15	19:46:09	-86.3777
30.1	0.501667	2017-05-15	19:46:09	-86.3777
30.2	0.503333	2017-05-15	19:46:09	-86.3777
30.3	0.505	2017-05-15	19:46:09	-86.3777
30.4	0.506667	2017-05-15	19:46:09	-86.3777
30.5	0.508333	2017-05-15	19:46:09	-86.3777
30.6	0.51	2017-05-15	19:46:09	-86.3777
30.7	0.511667	2017-05-15	19:46:09	-86.3777
30.8	0.513333	2017-05-15	19:46:09	-86.3777
30.9	0.515	2017-05-15	19:46:09	-86.3777
31	0.516667	2017-05-15	19:46:10	-86.3777
31.1	0.518333	2017-05-15	19:46:10	-86.3777
31.2	0.52	2017-05-15	19:46:10	-86.3777
31.3	0.521667	2017-05-15	19:46:10	-86.3777
31.4	0.523333	2017-05-15	19:46:10	-86.3777
31.5	0.525	2017-05-15	19:46:10	-86.3777
31.6	0.526667	2017-05-15	19:46:10	-86.3777
31.7	0.528333	2017-05-15	19:46:10	-86.3777
31.8	0.53	2017-05-15	19:46:10	-86.3777
31.9	0.531667	2017-05-15	19:46:10	-86.3777
32	0.533333	2017-05-15	19:46:11	-86.3777
32.1	0.535	2017-05-15	19:46:11	-86.3777
32.2	0.536667	2017-05-15	19:46:11	-86.3777
32.3	0.538333	2017-05-15	19:46:11	-86.3777
32.4	0.54	2017-05-15	19:46:11	-86.3777
32.5	0.541667	2017-05-15	19:46:11	-86.3777
32.6	0.543333	2017-05-15	19:46:11	-86.3777
32.7	0.545	2017-05-15	19:46:11	-86.3777
32.8	0.546667	2017-05-15	19:46:11	-86.3777
32.9	0.548333	2017-05-15	19:46:11	-86.3777
33	0.55	2017-05-15	19:46:12	-86.3777
33.1	0.551667	2017-05-15	19:46:12	-86.3777
33.2	0.553333	2017-05-15	19:46:12	-86.3777
33.3	0.555	2017-05-15	19:46:12	-86.3777
33.4	0.556667	2017-05-15	19:46:12	-86.3777
33.5	0.558333	2017-05-15	19:46:12	-85.8816
33.6	0.56	2017-05-15	19:46:12	-85.8816
33.7	0.561667	2017-05-15	19:46:12	-85.8816
33.8	0.563333	2017-05-15	19:46:12	-85.8816
33.9	0.565	2017-05-15	19:46:12	-85.8816
34	0.566667	2017-05-15	19:46:13	-85.8816
34.1	0.568333	2017-05-15	19:46:13	-85.8816
34.2	0.57	2017-05-15	19:46:13	-85.8816
34.3	0.571667	2017-05-15	19:46:13	-85.8816
34.4	0.573333	2017-05-15	19:46:13	-85.8816
34.5	0.575	2017-05-15	19:46:13	-85.8816
34.6	0.576667	2017-05-15	19:46:13	-85.8816
34.7	0.578333	2017-05-15	19:46:13	-85.8816
34.8	0.58	2017-05-15	19:46:13	-85.8816
34.9	0.581667	2017-05-15	19:46:13	-85.8816
35	0.583333	2017-05-15	19:46:14	-85.8816
35.1	0.585	2017-05-15	19:46:14	-85.8816
35.2	0.586667	2017-05-15	19:46:14	-85.8816
35.3	0.588333	2017-05-15	19:46:14	-85.8816
35.4	0.59	2017-05-15	19:46:14	-85.8816
35.5	0.591667	2017-05-15	19:46:14	-85.8816
35.6	0.593333	2017-05-15	19:46:14	-85.8816
35.7	0.595	2017-05-15	19:46:14	-85.8816
35.8	0.596667	2017-05-15	19:46:14	-85.8816
35.9	0.598333	2017-05-15	19:46:14	-85.8816
36	0.6	2017-05-15	19:46:15	-85.8816
36.1	0.601667	2017-05-15	19:46:15	-85.8816
36.2	0.603333	2017-05-15	19:46:15	-85.8816
36.3	0.605	2017-05-15	19:46:15	-85.8816
36.4	0.606667	2017-05-15	19:46:15	-85.8816
36.5	0.608333	2017-05-15	19:46:15	-85.3855
36.6	0.61	2017-05-15	19:46:15	-85.3855
36.7	0.611667	2017-05-15	19:46:15	-85.8816
36.8	0.613333	2017-05-15	19:46:15	-85.3855
36.9	0.615	2017-05-15	19:46:15	-85.3855
37	0.616667	2017-05-15	19:46:16	-85.3855
37.1	0.618333	2017-05-15	19:46:16	-85.3855
37.2	0.62	2017-05-15	19:46:16	-85.3855
37.3	0.621667	2017-05-15	19:46:16	-85.3855
37.4	0.623333	2017-05-15	19:46:16	-85.3855
37.5	0.625	2017-05-15	19:46:16	-85.3855
37.6	0.626667	2017-05-15	19:46:16	-85.3855
37.7	0.628333	2017-05-15	19:46:16	-85.3855
37.8	0.63	2017-05-15	19:46:16	-85.3855
37.9	0.631667	2017-05-15	19:46:16	-85.3855
38	0.633333	2017-05-15	19:46:17	-85.3855
38.1	0.635	2017-05-15	19:46:17	-85.3855
38.2	0.636667	2017-05-15	19:46:17	-85.3855
38.3	0.638333	2017-05-15	19:46:17	-85.3855
38.4	0.64	2017-05-15	19:46:17	-85.3855
38.5	0.641667	2017-05-15	19:46:17	-85.3855
38.6	0.643333	2017-05-15	19:46:17	-84.8895
38.7	0.645	2017-05-15	19:46:17	-85.3855
38.8	0.646667	2017-05-15	19:46:17	-85.3855
38.9	0.648333	2017-05-15	19:46:17	-85.3855
39	0.65	2017-05-15	19:46:18	-85.3855
39.1	0.651667	2017-05-15	19:46:18	-84.8895
39.2	0.653333	2017-05-15	19:46:18	-84.8895
39.3	0.655	2017-05-15	19:46:18	-84.8895
39.4	0.656667	2017-05-15	19:46:18	-84.8895
39.5	0.658333	2017-05-15	19:46:18	-84.8895
39.6	0.66	2017-05-15	19:46:18	-84.8895
39.7	0.661667	2017-05-15	19:46:18	-84.8895
39.8	0.663333	2017-05-15	19:46:18	-84.8895
39.9	0.665	2017-05-15	19:46:18	-84.8895
40	0.666667	2017-05-15	19:46:19	-84.8895
40.1	0.668333	2017-05-15	19:46:19	-84.8895
40.2	0.67	2017-05-15	19:46:19	-84.8895
40.3	0.671667	2017-05-15	19:46:19	-84.8895
40.4	0.673333	2017-05-15	19:46:19	-84.8895
40.5	0.675	2017-05-15	19:46:19	-84.8895
40.6	0.676667	2017-05-15	19:46:19	-84.8895
40.7	0.678333	2017-05-15	19:46:19	-84.8895
40.8	0.68	2017-05-15	19:46:19	-84.3934
40.9	0.681667	2017-05-15	19:46:19	-84.3934
41	0.683333	2017-05-15	19:46:20	-84.8895
41.1	0.685	2017-05-15	19:46:20	-84.3934
41.2	0.686667	2017-05-15	19:46:20	-84.8895
41.3	0.688333	2017-05-15	19:46:20	-84.3934
41.4	0.69	2017-05-15	19:46:20	-84.3934
41.5	0.691667	2017-05-15	19:46:20	-84.3934
41.6	0.693333	2017-05-15	19:46:20	-84.3934
41.7	0.695	2017-05-15	19:46:20	-84.3934
41.8	0.696667	2017-05-15	19:46:20	-84.3934
41.9	0.698333	2017-05-15	19:46:20	-84.3934
42	0.7	2017-05-15	19:46:21	-84.3934
42.1	0.701667	2017-05-15	19:46:21	-84.3934
42.2	0.703333	2017-05-15	19:46:21	-84.3934
42.3	0.705	2017-05-15	19:46:21	-84.3934
42.4	0.706667	2017-05-15	19:46:21	-84.3934
42.5	0.708333	2017-05-15	19:46:21	-84.3934
42.6	0.71	2017-05-15	19:46:21	-84.3934
42.7	0.711667	2017-05-15	19:46:21	-84.3934
42.8	0.713333	2017-05-15	19:46:21	-84.3934
42.9	0.715	2017-05-15	19:46:21	-84.3934
43	0.716667	2017-05-15	19:46:22	-84.3934
43.1	0.718333	2017-05-15	19:46:22	-83.8973
43.2	0.72	2017-05-15	19:46:22	-83.8973
43.3	0.721667	2017-05-15	19:46:22	-83.8973
43.4	0.723333	2017-05-15	19:46:22	-83.8973
43.5	0.725	2017-05-15	19:46:22	-83.8973
43.6	0.726667	2017-05-15	19:46:22	-83.8973
43.7	0.728333	2017-05-15	19:46:22	-83.8973
43.8	0.73	2017-05-15	19:46:22	-83.8973
43.9	0.731667	2017-05-15	19:46:22	-83.8973
44	0.733333	2017-05-15	19:46:23	-83.8973
44.1	0.735	2017-05-15	19:46:23	-83.8973
44.2	0.736667	2017-05-15	19:46:23	-83.8973
44.3	0.738333	2017-05-15	19:46:23	-83.8973
44.4	0.74	2017-05-15	19:46:23	-83.8973
44.5	0.741667	2017-05-15	19:46:23	-83.4012
44.6	0.743333	2017-05-15	19:46:23	-83.8973
44.7	0.745	2017-05-15	19:46:23	-83.8973
44.8	0.746667	2017-05-15	19:46:23	-83.4012
44.9	0.748333	2017-05-15	19:46:23	-83.4012
45	0.75	2017-05-15	19:46:24	-83.4012
45.1	0.751667	2017-05-15	19:46:24	-83.4012
45.2	0.753333	2017-05-15	19:46:24	-83.4012
45.3	0.755	2017-05-15	19:46:24	-83.4012
45.4	0.756667	2017-05-15	19:46:24	-83.4012
45.5	0.758333	2017-05-15	19:46:24	-83.4012
45.6	0.76	2017-05-15	19:46:24	-83.4012
45.7	0.761667	2017-05-15	19:46:24	-82.9051
45.8	0.763333	2017-05-15	19:46:24	-82.9051
45.9	0.765	2017-05-15	19:46:24	-81.9129
46	0.766667	2017-05-15	19:46:25	-79.9286
46.1	0.768333	2017-05-15	19:46:25	-77.9442
46.2	0.77	2017-05-15	19:46:25	-75.9599
46.3	0.771667	2017-05-15	19:46:25	-73.9755
46.4	0.773333	2017-05-15	19:46:25	-71.9912
46.5	0.775	2017-05-15	19:46:25	-69.5108
46.6	0.776667	2017-05-15	19:46:25	-67.5264
46.7	0.778333	2017-05-15	19:46:25	-65.5421
46.8	0.78	2017-05-15	19:46:25	-63.5577
46.9	0.781667	2017-05-15	19:46:25	-61.0773
47	0.783333	2017-05-15	19:46:26	-59.0929
47.1	0.785	2017-05-15	19:46:26	-57.1086
47.2	0.786667	2017-05-15	19:46:26	-55.1242
47.3	0.788333	2017-05-15	19:46:26	-52.6438
47.4	0.79	2017-05-15	19:46:26	-50.6594
47.5	0.791667	2017-05-15	19:46:26	-48.6751
47.6	0.793333	2017-05-15	19:46:26	-46.1946
47.7	0.795	2017-05-15	19:46:26	-44.2103
47.8	0.796667	2017-05-15	19:46:26	-41.7299
47.9	0.798333	2017-05-15	19:46:26	-39.7455
48	0.8	2017-05-15	19:46:27	-37.7612
48.1	0.801667	2017-05-15	19:46:27	-35.2807
48.2	0.803333	2017-05-15	19:46:27	-33.2964
48.3	0.805	2017-05-15	19:46:27	-30.8159
48.4	0.806667	2017-05-15	19:46:27	-28.8316
48.5	0.808333	2017-05-15	19:46:27	-26.3512
48.6	0.81	2017-05-15	19:46:27	-24.3668
48.7	0.811667	2017-05-15	19:46:27	-21.8864
48.8	0.813333	2017-05-15	19:46:27	-19.902
48.9	0.815	2017-05-15	19:46:27	-17.4216
49	0.816667	2017-05-15	19:46:28	-15.4372
49.1	0.818333	2017-05-15	19:46:28	-12.9568
49.2	0.82	2017-05-15	19:46:28	-10.4764
49.3	0.821667	2017-05-15	19:46:28	-8.49201
49.4	0.823333	2017-05-15	19:46:28	-6.01157
49.5	0.825	2017-05-15	19:46:28	-3.53113
49.6	0.826667	2017-05-15	19:46:28	-1.54679
49.7	0.828333	2017-05-15	19:46:28	0.933651
49.8	0.83	2017-05-15	19:46:28	3.41409
49.9	0.831667	2017-05-15	19:46:28	5.89452
50	0.833333	2017-05-15	19:46:29	7.87887
50.1	0.835	2017-05-15	19:46:29	10.3593
50.2	0.836667	2017-05-15	19:46:29	12.8397
50.3	0.838333	2017-05-15	19:46:29	15.3202
50.4	0.84	2017-05-15	19:46:29	17.8006
50.5	0.841667	2017-05-15	19:46:29	20.2811
50.6	0.843333	2017-05-15	19:46:29	22.7615
50.7	0.845	2017-05-15	19:46:29	24.7458
50.8	0.846667	2017-05-15	19:46:29	27.2263
50.9	0.848333	2017-05-15	19:46:29	29.7067
51	0.85	2017-05-15	19:46:30	32.1872
51.1	0.851667	2017-05-15	19:46:30	34.6676
51.2	0.853333	2017-05-15	19:46:30	37.148
51.3	0.855	2017-05-15	19:46:30	40.1246
51.4	0.856667	2017-05-15	19:46:30	42.1089
51.5	0.858333	2017-05-15	19:46:30	45.0854
51.6	0.86	2017-05-15	19:46:30	47.5659
51.7	0.861667	2017-05-15	19:46:30	50.0463
51.8	0.863333	2017-05-15	19:46:30	52.5267
51.9	0.865	2017-05-15	19:46:30	55.0072
52	0.866667	2017-05-15	19:46:31	57.4876
52.1	0.868333	2017-05-15	19:46:31	60.4641
52.2	0.87	2017-05-15	19:46:31	62.9446
52.3	0.871667	2017-05-15	19:46:31	65.425
52.4	0.873333	2017-05-15	19:46:31	67.9054
52.5	0.875	2017-05-15	19:46:31	70.3859
52.6	0.876667	2017-05-15	19:46:31	73.3624
52.7	0.878333	2017-05-15	19:46:31	75.8428
52.8	0.88	2017-05-15	19:46:31	78.3233
52.9	0.881667	2017-05-15	19:46:31	80.8037
53	0.883333	2017-05-15	19:46:32	83.7802
53.1	0.885	2017-05-15	19:46:32	86.2607
53.2	0.886667	2017-05-15	19:46:32	89.2372
53.3	0.888333	2017-05-15	19:46:32	91.7176
53.4	0.89	2017-05-15	19:46:32	94.1981
53.5	0.891667	2017-05-15	19:46:32	97.1746
53.6	0.893333	2017-05-15	19:46:32	99.655
53.7	0.895	2017-05-15	19:46:32	102.632
53.8	0.896667	2017-05-15	19:46:32	105.112
53.9	0.898333	2017-05-15	19:46:32	108.089
54	0.9	2017-05-15	19:46:33	110.569
54.1	0.901667	2017-05-15	19:46:33	113.545
54.2	0.903333	2017-05-15	19:46:33	116.026
54.3	0.905	2017-05-15	19:46:33	119.002
54.4	0.906667	2017-05-15	19:46:33	121.979
54.5	0.908333	2017-05-15	19:46:33	124.459
54.6	0.91	2017-05-15	19:46:33	127.436
54.7	0.911667	2017-05-15	19:46:33	129.916
54.8	0.913333	2017-05-15	19:46:33	132.893
54.9	0.915	2017-05-15	19:46:33	135.869
55	0.916667	2017-05-15	19:46:34	138.35
55.1	0.918333	2017-05-15	19:46:34	141.326
55.2	0.92	2017-05-15	19:46:34	144.303
55.3	0.921667	2017-05-15	19:46:34	147.279
55.4	0.923333	2017-05-15	19:46:34	150.256
55.5	0.925	2017-05-15	19:46:34	152.736
55.6	0.926667	2017-05-15	19:46:34	155.713
55.7	0.928333	2017-05-15	19:46:34	158.689
55.8	0.93	2017-05-15	19:46:34	161.666
55.9	0.931667	2017-05-15	19:46:34	164.642
56	0.933333	2017-05-15	19:46:35	167.619
56.1	0.935	2017-05-15	19:46:35	170.596
56.2	0.936667	2017-05-15	19:46:35	173.572
56.3	0.938333	2017-05-15	19:46:35	176.549
56.4	0.94	2017-05-15	19:46:35	179.525
56.5	0.941667	2017-05-15	19:46:35	182.502
56.6	0.943333	2017-05-15	19:46:35	185.478
56.7	0.945	2017-05-15	19:46:35	188.455
56.8	0.946667	2017-05-15	19:46:35	191.431
56.9	0.948333	2017-05-15	19:46:35	194.408
57	0.95	2017-05-15	19:46:36	197.88
57.1	0.951667	2017-05-15	19:46:36	200.857
57.2	0.953333	2017-05-15	19:46:36	203.833
57.3	0.955	2017-05-15	19:46:36	207.306
57.4	0.956667	2017-05-15	19:46:36	210.283
57.5	0.958333	2017-05-15	19:46:36	213.259
57.6	0.96	2017-05-15	19:46:36	216.236
57.7	0.961667	2017-05-15	19:46:36	219.708
57.8	0.963333	2017-05-15	19:46:36	222.685
57.9	0.965	2017-05-15	19:46:36	226.157
58	0.966667	2017-05-15	19:46:37	229.134
58.1	0.968333	2017-05-15	19:46:37	232.606
58.2	0.97	2017-05-15	19:46:37	235.583
58.3	0.971667	2017-05-15	19:46:37	238.559
58.4	0.973333	2017-05-15	19:46:37	242.032
58.5	0.975	2017-05-15	19:46:37	245.009
58.6	0.976667	2017-05-15	19:46:37	248.481
58.7	0.978333	2017-05-15	19:46:37	251.458
58.8	0.98	2017-05-15	19:46:37	254.93
58.9	0.981667	2017-05-15	19:46:37	258.403
59	0.983333	2017-05-15	19:46:38	261.38
59.1	0.985	2017-05-15	19:46:38	264.852
59.2	0.986667	2017-05-15	19:46:38	267.829
59.3	0.988333	2017-05-15	19:46:38	271.301
59.4	0.99	2017-05-15	19:46:38	274.774
59.5	0.991667	2017-05-15	19:46:38	277.75
59.6	0.993333	2017-05-15	19:46:38	281.223
59.7	0.995	2017-05-15	19:46:38	284.696
59.8	0.996667	2017-05-15	19:46:38	287.672
59.9	0.998333	2017-05-15	19:46:38	291.145
60	1	2017-05-15	19:46:39	294.617
60.1	1.00167	2017-05-15	19:46:39	298.09
60.2	1.00333	2017-05-15	19:46:39	301.066
60.3	1.005	2017-05-15	19:46:39	304.539
60.4	1.00667	2017-05-15	19:46:39	308.012
60.5	1.00833	2017-05-15	19:46:39	311.484
60.6	1.01	2017-05-15	19:46:39	314.957
60.7	1.01167	2017-05-15	19:46:39	317.933
60.8	1.01333	2017-05-15	19:46:39	321.406
60.9	1.015	2017-05-15	19:46:39	324.879
61	1.01667	2017-05-15	19:46:40	328.351
61.1	1.01833	2017-05-15	19:46:40	331.824
61.2	1.02	2017-05-15	19:46:40	335.297
61.3	1.02167	2017-05-15	19:46:40	338.273
61.4	1.02333	2017-05-15	19:46:40	341.746
61.5	1.025	2017-05-15	19:46:40	345.218
61.6	1.02667	2017-05-15	19:46:40	348.691
61.7	1.02833	2017-05-15	19:46:40	352.163
61.8	1.03	2017-05-15	19:46:40	355.636
61.9	1.03167	2017-05-15	19:46:40	358.613
62	1.03333	2017-05-15	19:46:41	362.085
62.1	1.035	2017-05-15	19:46:41	365.558
62.2	1.03667	2017-05-15	19:46:41	369.03
62.3	1.03833	2017-05-15	19:46:41	372.503
62.4	1.04	2017-05-15	19:46:41	375.48
62.5	1.04167	2017-05-15	19:46:41	378.952
62.6	1.04333	2017-05-15	19:46:41	382.425
62.7	1.045	2017-05-15	19:46:41	386.394
62.8	1.04667	2017-05-15	19:46:41	389.866
62.9	1.04833	2017-05-15	19:46:41	393.835
63	1.05	2017-05-15	19:46:42	397.307
63.1	1.05167	2017-05-15	19:46:42	401.276
63.2	1.05333	2017-05-15	19:46:42	404.749
63.3	1.055	2017-05-15	19:46:42	408.717
63.4	1.05667	2017-05-15	19:46:42	412.686
63.5	1.05833	2017-05-15	19:46:42	416.159
63.6	1.06	2017-05-15	19:46:42	420.127
63.7	1.06167	2017-05-15	19:46:42	424.096
63.8	1.06333	2017-05-15	19:46:42	427.569
63.9	1.065	2017-05-15	19:46:42	431.537
64	1.06667	2017-05-15	19:46:43	435.506
64.1	1.06833	2017-05-15	19:46:43	439.475
64.2	1.07	2017-05-15	19:46:43	443.444
64.3	1.07167	2017-05-15	19:46:43	447.412
64.4	1.07333	2017-05-15	19:46:43	451.381
64.5	1.075	2017-05-15	19:46:43	455.35
64.6	1.07667	2017-05-15	19:46:43	459.318
64.7	1.07833	2017-05-15	19:46:43	463.287
64.8	1.08	2017-05-15	19:46:43	467.256
64.9	1.08167	2017-05-15	19:46:43	471.224
65	1.08333	2017-05-15	19:46:44	475.193
65.1	1.085	2017-05-15	19:46:44	479.162
65.2	1.08667	2017-05-15	19:46:44	483.131
65.3	1.08833	2017-05-15	19:46:44	487.099
65.4	1.09	2017-05-15	19:46:44	491.068
65.5	1.09167	2017-05-15	19:46:44	495.037
65.6	1.09333	2017-05-15	19:46:44	499.005
65.7	1.095	2017-05-15	19:46:44	502.974
65.8	1.09667	2017-05-15	19:46:44	506.943
65.9	1.09833	2017-05-15	19:46:44	510.911
66	1.1	2017-05-15	19:46:45	514.88
66.1	1.10167	2017-05-15	19:46:45	518.849
66.2	1.10333	2017-05-15	19:46:45	522.818
66.3	1.105	2017-05-15	19:46:45	526.786
66.4	1.10667	2017-05-15	19:46:45	530.755
66.5	1.10833	2017-05-15	19:46:45	534.724
66.6	1.11	2017-05-15	19:46:45	538.692
66.7	1.11167	2017-05-15	19:46:45	542.661
66.8	1.11333	2017-05-15	19:46:45	546.63
66.9	1.115	2017-05-15	19:46:45	550.598
67	1.11667	2017-05-15	19:46:46	554.567
67.1	1.11833	2017-05-15	19:46:46	558.536
67.2	1.12	2017-05-15	19:46:46	562.505
67.3	1.12167	2017-05-15	19:46:46	566.473
67.4	1.12333	2017-05-15	19:46:46	569.946
67.5	1.125	2017-05-15	19:46:46	574.411
67.6	1.12667	2017-05-15	19:46:46	577.883
67.7	1.12833	2017-05-15	19:46:46	581.852
67.8	1.13	2017-05-15	19:46:46	585.821
67.9	1.13167	2017-05-15	19:46:46	589.789
68	1.13333	2017-05-15	19:46:47	593.758
68.1	1.135	2017-05-15	19:46:47	597.727
68.2	1.13667	2017-05-15	19:46:47	601.695
68.3	1.13833	2017-05-15	19:46:47	605.664
68.4	1.14	2017-05-15	19:46:47	609.633
68.5	1.14167	2017-05-15	19:46:47	613.602
68.6	1.14333	2017-05-15	19:46:47	617.57
68.7	1.145	2017-05-15	19:46:47	621.539
68.8	1.14667	2017-05-15	19:46:47	625.508
68.9	1.14833	2017-05-15	19:46:47	628.98
69	1.15	2017-05-15	19:46:48	632.949
69.1	1.15167	2017-05-15	19:46:48	636.918
69.2	1.15333	2017-05-15	19:46:48	640.886
69.3	1.155	2017-05-15	19:46:48	644.855
69.4	1.15667	2017-05-15	19:46:48	648.824
69.5	1.15833	2017-05-15	19:46:48	652.792
69.6	1.16	2017-05-15	19:46:48	657.257
69.7	1.16167	2017-05-15	19:46:48	660.73
69.8	1.16333	2017-05-15	19:46:48	664.699
69.9	1.165	2017-05-15	19:46:48	668.667
70	1.16667	2017-05-15	19:46:49	673.132
70.1	1.16833	2017-05-15	19:46:49	677.101
70.2	1.17	2017-05-15	19:46:49	681.069
70.3	1.17167	2017-05-15	19:46:49	685.038
70.4	1.17333	2017-05-15	19:46:49	689.007
70.5	1.175	2017-05-15	19:46:49	692.975
70.6	1.17667	2017-05-15	19:46:49	696.944
70.7	1.17833	2017-05-15	19:46:49	701.409
70.8	1.18	2017-05-15	19:46:49	705.378
70.9	1.18167	2017-05-15	19:46:49	709.346
71	1.18333	2017-05-15	19:46:50	713.315
71.1	1.185	2017-05-15	19:46:50	717.78
71.2	1.18667	2017-05-15	19:46:50	721.749
71.3	1.18833	2017-05-15	19:46:50	725.717
71.4	1.19	2017-05-15	19:46:50	729.686
71.5	1.19167	2017-05-15	19:46:50	734.151
71.6	1.19333	2017-05-15	19:46:50	738.119
71.7	1.195	2017-05-15	19:46:50	742.088
71.8	1.19667	2017-05-15	19:46:50	746.553
71.9	1.19833	2017-05-15	19:46:50	750.522
72	1.2	2017-05-15	19:46:51	754.49
72.1	1.20167	2017-05-15	19:46:51	758.955
72.2	1.20333	2017-05-15	19:46:51	762.924
72.3	1.205	2017-05-15	19:46:51	766.893
72.4	1.20667	2017-05-15	19:46:51	771.357
72.5	1.20833	2017-05-15	19:46:51	775.326
72.6	1.21	2017-05-15	19:46:51	779.295
72.7	1.21167	2017-05-15	19:46:51	783.759
72.8	1.21333	2017-05-15	19:46:51	787.728
72.9	1.215	2017-05-15	19:46:51	791.697
73	1.21667	2017-05-15	19:46:52	796.162
73.1	1.21833	2017-05-15	19:46:52	800.13
73.2	1.22	2017-05-15	19:46:52	804.099
73.3	1.22167	2017-05-15	19:46:52	808.068
73.4	1.22333	2017-05-15	19:46:52	812.036
73.5	1.225	2017-05-15	19:46:52	816.501
73.6	1.22667	2017-05-15	19:46:52	820.47
73.7	1.22833	2017-05-15	19:46:52	824.439
73.8	1.23	2017-05-15	19:46:52	828.407
73.9	1.23167	2017-05-15	19:46:52	832.376
74	1.23333	2017-05-15	19:46:53	836.345
74.1	1.235	2017-05-15	19:46:53	840.81
74.2	1.23667	2017-05-15	19:46:53	844.778
74.3	1.23833	2017-05-15	19:46:53	848.747
74.4	1.24	2017-05-15	19:46:53	852.716
74.5	1.24167	2017-05-15	19:46:53	856.684
74.6	1.24333	2017-05-15	19:46:53	860.653
74.7	1.245	2017-05-15	19:46:53	864.622
74.8	1.24667	2017-05-15	19:46:53	868.59
74.9	1.24833	2017-05-15	19:46:53	872.559
75	1.25	2017-05-15	19:46:54	876.528
75.1	1.25167	2017-05-15	19:46:54	880.497
75.2	1.25333	2017-05-15	19:46:54	884.465
75.3	1.255	2017-05-15	19:46:54	888.93
75.4	1.25667	2017-05-15	19:46:54	892.899
75.5	1.25833	2017-05-15	19:46:54	896.867
75.6	1.26	2017-05-15	19:46:54	900.34
75.7	1.26167	2017-05-15	19:46:54	904.805
75.8	1.26333	2017-05-15	19:46:54	908.773
75.9	1.265	2017-05-15	19:46:54	912.742
76	1.26667	2017-05-15	19:46:55	916.215
76.1	1.26833	2017-05-15	19:46:55	920.183
76.2	1.27	2017-05-15	19:46:55	924.152
76.3	1.27167	2017-05-15	19:46:55	928.121
76.4	1.27333	2017-05-15	19:46:55	932.09
76.5	1.275	2017-05-15	19:46:55	936.554
76.6	1.27667	2017-05-15	19:46:55	940.027
76.7	1.27833	2017-05-15	19:46:55	943.996
76.8	1.28	2017-05-15	19:46:55	947.964
76.9	1.28167	2017-05-15	19:46:55	951.933
77	1.28333	2017-05-15	19:46:56	955.902
77.1	1.285	2017-05-15	19:46:56	959.87
77.2	1.28667	2017-05-15	19:46:56	963.839
77.3	1.28833	2017-05-15	19:46:56	967.808
77.4	1.29	2017-05-15	19:46:56	971.777
77.5	1.29167	2017-05-15	19:46:56	975.745
77.6	1.29333	2017-05-15	19:46:56	979.218
77.7	1.295	2017-05-15	19:46:56	983.187
77.8	1.29667	2017-05-15	19:46:56	987.155
77.9	1.29833	2017-05-15	19:46:56	991.124
78	1.3	2017-05-15	19:46:57	995.093
78.1	1.30167	2017-05-15	19:46:57	999.061
78.2	1.30333	2017-05-15	19:46:57	1003.03
78.3	1.305	2017-05-15	19:46:57	1006.5
78.4	1.30667	2017-05-15	19:46:57	1010.47
78.5	1.30833	2017-05-15	19:46:57	1014.44
78.6	1.31	2017-05-15	19:46:57	1018.41
78.7	1.31167	2017-05-15	19:46:57	1022.38
78.8	1.31333	2017-05-15	19:46:57	1026.35
78.9	1.315	2017-05-15	19:46:57	1030.31
79	1.31667	2017-05-15	19:46:58	1034.28
79.1	1.31833	2017-05-15	19:46:58	1038.25
79.2	1.32	2017-05-15	19:46:58	1042.22
79.3	1.32167	2017-05-15	19:46:58	1045.69
79.4	1.32333	2017-05-15	19:46:58	1049.66
79.5	1.325	2017-05-15	19:46:58	1053.63
79.6	1.32667	2017-05-15	19:46:58	1057.6
79.7	1.32833	2017-05-15	19:46:58	1061.07
79.8	1.33	2017-05-15	19:46:58	1065.04
79.9	1.33167	2017-05-15	19:46:58	1069.01
80	1.33333	2017-05-15	19:46:59	1072.48
80.1	1.335	2017-05-15	19:46:59	1076.45
80.2	1.33667	2017-05-15	19:46:59	1079.92
80.3	1.33833	2017-05-15	19:46:59	1083.89
80.4	1.34	2017-05-15	19:46:59	1087.36
80.5	1.34167	2017-05-15	19:46:59	1091.33
80.6	1.34333	2017-05-15	19:46:59	1094.81
80.7	1.345	2017-05-15	19:46:59	1098.77
80.8	1.34667	2017-05-15	19:46:59	1102.25
80.9	1.34833	2017-05-15	19:46:59	1105.72
81	1.35	2017-05-15	19:47:00	1109.69
81.1	1.35167	2017-05-15	19:47:00	1113.16
81.2	1.35333	2017-05-15	19:47:00	1116.63
81.3	1.355	2017-05-15	19:47:00	1120.11
81.4	1.35667	2017-05-15	19:47:00	1124.08
81.5	1.35833	2017-05-15	19:47:00	1127.55
81.6	1.36	2017-05-15	19:47:00	1131.02
81.7	1.36167	2017-05-15	19:47:00	1134.49
81.8	1.36333	2017-05-15	19:47:00	1137.97
81.9	1.365	2017-05-15	19:47:00	1141.44
82	1.36667	2017-05-15	19:47:01	1144.91
82.1	1.36833	2017-05-15	19:47:01	1148.38
82.2	1.37	2017-05-15	19:47:01	1151.86
82.3	1.37167	2017-05-15	19:47:01	1155.33
82.4	1.37333	2017-05-15	19:47:01	1158.8
82.5	1.375	2017-05-15	19:47:01	1162.27
82.6	1.37667	2017-05-15	19:47:01	1165.75
82.7	1.37833	2017-05-15	19:47:01	1169.22
82.8	1.38	2017-05-15	19:47:01	1172.2
82.9	1.38167	2017-05-15	19:47:01	1175.67
83	1.38333	2017-05-15	19:47:02	1179.14
83.1	1.385	2017-05-15	19:47:02	1182.61
83.2	1.38667	2017-05-15	19:47:02	1185.59
83.3	1.38833	2017-05-15	19:47:02	1189.06
83.4	1.39	2017-05-15	19:47:02	1192.54
83.5	1.39167	2017-05-15	19:47:02	1195.51
83.6	1.39333	2017-05-15	19:47:02	1198.49
83.7	1.395	2017-05-15	19:47:02	1201.96
83.8	1.39667	2017-05-15	19:47:02	1205.43
83.9	1.39833	2017-05-15	19:47:02	1208.41
84	1.4	2017-05-15	19:47:03	1211.39
84.1	1.40167	2017-05-15	19:47:03	1214.86
84.2	1.40333	2017-05-15	19:47:03	1217.84
84.3	1.405	2017-05-15	19:47:03	1221.31
84.4	1.40667	2017-05-15	19:47:03	1224.29
84.5	1.40833	2017-05-15	19:47:03	1227.26
84.6	1.41	2017-05-15	19:47:03	1230.73
84.7	1.41167	2017-05-15	19:47:03	1233.71
84.8	1.41333	2017-05-15	19:47:03	1236.69
84.9	1.415	2017-05-15	19:47:03	1240.16
85	1.41667	2017-05-15	19:47:04	1243.14
85.1	1.41833	2017-05-15	19:47:04	1246.61
85.2	1.42	2017-05-15	19:47:04	1249.59
85.3	1.42167	2017-05-15	19:47:04	1253.06
85.4	1.42333	2017-05-15	19:47:04	1256.53
85.5	1.425	2017-05-15	19:47:04	1259.51
85.6	1.42667	2017-05-15	19:47:04	1262.98
85.7	1.42833	2017-05-15	19:47:04	1266.45
85.8	1.43	2017-05-15	19:47:04	1269.43
85.9	1.43167	2017-05-15	19:47:04	1272.9
86	1.43333	2017-05-15	19:47:05	1276.37
86.1	1.435	2017-05-15	19:47:05	1279.35
86.2	1.43667	2017-05-15	19:47:05	1282.33
86.3	1.43833	2017-05-15	19:47:05	1285.8
86.4	1.44	2017-05-15	19:47:05	1288.78
86.5	1.44167	2017-05-15	19:47:05	1291.75
86.6	1.44333	2017-05-15	19:47:05	1294.73
86.7	1.445	2017-05-15	19:47:05	1297.71
86.8	1.44667	2017-05-15	19:47:05	1300.68
86.9	1.44833	2017-05-15	19:47:05	1303.66
87	1.45	2017-05-15	19:47:06	1306.64
87.1	1.45167	2017-05-15	19:47:06	1309.61
87.2	1.45333	2017-05-15	19:47:06	1312.59
87.3	1.455	2017-05-15	19:47:06	1315.57
87.4	1.45667	2017-05-15	19:47:06	1318.05
87.5	1.45833	2017-05-15	19:47:06	1321.02
87.6	1.46	2017-05-15	19:47:06	1323.5
87.7	1.46167	2017-05-15	19:47:06	1326.48
87.8	1.46333	2017-05-15	19:47:06	1329.46
87.9	1.465	2017-05-15	19:47:06	1331.94
88	1.46667	2017-05-15	19:47:07	1334.91
88.1	1.46833	2017-05-15	19:47:07	1337.39
88.2	1.47	2017-05-15	19:47:07	1340.37
88.3	1.47167	2017-05-15	19:47:07	1342.85
88.4	1.47333	2017-05-15	19:47:07	1345.83
88.5	1.475	2017-05-15	19:47:07	1348.31
88.6	1.47667	2017-05-15	19:47:07	1350.79
88.7	1.47833	2017-05-15	19:47:07	1353.76
88.8	1.48	2017-05-15	19:47:07	1356.24
88.9	1.48167	2017-05-15	19:47:07	1358.72
89	1.48333	2017-05-15	19:47:08	1361.21
89.1	1.485	2017-05-15	19:47:08	1364.18
89.2	1.48667	2017-05-15	19:47:08	1366.66
89.3	1.48833	2017-05-15	19:47:08	1369.14
89.4	1.49	2017-05-15	19:47:08	1371.62
89.5	1.49167	2017-05-15	19:47:08	1374.1
89.6	1.49333	2017-05-15	19:47:08	1376.58
89.7	1.495	2017-05-15	19:47:08	1379.06
89.8	1.49667	2017-05-15	19:47:08	1381.54
89.9	1.49833	2017-05-15	19:47:08	1384.03
90	1.5	2017-05-15	19:47:09	1386.51
90.1	1.50167	2017-05-15	19:47:09	1388.99
90.2	1.50333	2017-05-15	19:47:09	1391.47
90.3	1.505	2017-05-15	19:47:09	1393.95
90.4	1.50667	2017-05-15	19:47:09	1396.43
90.5	1.50833	2017-05-15	19:47:09	1398.91
90.6	1.51	2017-05-15	19:47:09	1400.89
90.7	1.51167	2017-05-15	19:47:09	1403.37
90.8	1.51333	2017-05-15	19:47:09	1405.85
90.9	1.515	2017-05-15	19:47:09	1408.33
91	1.51667	2017-05-15	19:47:10	1410.81
91.1	1.51833	2017-05-15	19:47:10	1413.29
91.2	1.52	2017-05-15	19:47:10	1415.77
91.3	1.52167	2017-05-15	19:47:10	1418.26
91.4	1.52333	2017-05-15	19:47:10	1420.74
91.5	1.525	2017-05-15	19:47:10	1423.22
91.6	1.52667	2017-05-15	19:47:10	1425.2
91.7	1.52833	2017-05-15	19:47:10	1427.68
91.8	1.53	2017-05-15	19:47:10	1430.16
91.9	1.53167	2017-05-15	19:47:10	1432.64
92	1.53333	2017-05-15	19:47:11	1435.12
92.1	1.535	2017-05-15	19:47:11	1437.11
92.2	1.53667	2017-05-15	19:47:11	1439.59
92.3	1.53833	2017-05-15	19:47:11	1442.07
92.4	1.54	2017-05-15	19:47:11	1444.05
92.5	1.54167	2017-05-15	19:47:11	1446.53
92.6	1.54333	2017-05-15	19:47:11	1449.01
92.7	1.545	2017-05-15	19:47:11	1451.49
92.8	1.54667	2017-05-15	19:47:11	1453.48
92.9	1.54833	2017-05-15	19:47:11	1455.96
93	1.55	2017-05-15	19:47:12	1457.94
93.1	1.55167	2017-05-15	19:47:12	1460.42
93.2	1.55333	2017-05-15	19:47:12	1462.41
93.3	1.555	2017-05-15	19:47:12	1464.89
93.4	1.55667	2017-05-15	19:47:12	1466.87
93.5	1.55833	2017-05-15	19:47:12	1469.35
93.6	1.56	2017-05-15	19:47:12	1471.34
93.7	1.56167	2017-05-15	19:47:12	1473.32
93.8	1.56333	2017-05-15	19:47:12	1475.8
93.9	1.565	2017-05-15	19:47:12	1477.79
94	1.56667	2017-05-15	19:47:13	1479.77
94.1	1.56833	2017-05-15	19:47:13	1482.25
94.2	1.57	2017-05-15	19:47:13	1484.23
94.3	1.57167	2017-05-15	19:47:13	1486.22
94.4	1.57333	2017-05-15	19:47:13	1488.2
94.5	1.575	2017-05-15	19:47:13	1490.68
94.6	1.57667	2017-05-15	19:47:13	1492.67
94.7	1.57833	2017-05-15	19:47:13	1494.65
94.8	1.58	2017-05-15	19:47:13	1496.64
94.9	1.58167	2017-05-15	19:47:13	1498.62
95	1.58333	2017-05-15	19:47:14	1500.61
95.1	1.585	2017-05-15	19:47:14	1502.59
95.2	1.58667	2017-05-15	19:47:14	1504.57
95.3	1.58833	2017-05-15	19:47:14	1506.56
95.4	1.59	2017-05-15	19:47:14	1508.54
95.5	1.59167	2017-05-15	19:47:14	1510.53
95.6	1.59333	2017-05-15	19:47:14	1512.51
95.7	1.595	2017-05-15	19:47:14	1514.5
95.8	1.59667	2017-05-15	19:47:14	1516.48
95.9	1.59833	2017-05-15	19:47:14	1518.46
96	1.6	2017-05-15	19:47:15	1520.45
96.1	1.60167	2017-05-15	19:47:15	1522.43
96.2	1.60333	2017-05-15	19:47:15	1524.42
96.3	1.605	2017-05-15	19:47:15	1526.4
96.4	1.60667	2017-05-15	19:47:15	1527.89
96.5	1.60833	2017-05-15	19:47:15	1529.87
96.6	1.61	2017-05-15	19:47:15	1531.86
96.7	1.61167	2017-05-15	19:47:15	1533.35
96.8	1.61333	2017-05-15	19:47:15	1535.33
96.9	1.615	2017-05-15	19:47:15	1537.32
97	1.61667	2017-05-15	19:47:16	1538.8
97.1	1.61833	2017-05-15	19:47:16	1540.79
97.2	1.62	2017-05-15	19:47:16	1542.28
97.3	1.62167	2017-05-15	19:47:16	1544.26
97.4	1.62333	2017-05-15	19:47:16	1545.75
97.5	1.625	2017-05-15	19:47:16	1547.73
97.6	1.62667	2017-05-15	19:47:16	1549.22
97.7	1.62833	2017-05-15	19:47:16	1551.21
97.8	1.63	2017-05-15	19:47:16	1552.69
97.9	1.63167	2017-05-15	19:47:16	1554.18
98	1.63333	2017-05-15	19:47:17	1555.67
98.1	1.635	2017-05-15	19:47:17	1557.66
98.2	1.63667	2017-05-15	19:47:17	1559.14
98.3	1.63833	2017-05-15	19:47:17	1560.63
98.4	1.64	2017-05-15	19:47:17	1562.12
98.5	1.64167	2017-05-15	19:47:17	1563.61
98.6	1.64333	2017-05-15	19:47:17	1565.1
98.7	1.645	2017-05-15	19:47:17	1567.08
98.8	1.64667	2017-05-15	19:47:17	1568.57
98.9	1.64833	2017-05-15	19:47:17	1570.06
99	1.65	2017-05-15	19:47:18	1571.55
99.1	1.65167	2017-05-15	19:47:18	1573.03
99.2	1.65333	2017-05-15	19:47:18	1574.52
99.3	1.655	2017-05-15	19:47:18	1576.01
99.4	1.65667	2017-05-15	19:47:18	1577.5
99.5	1.65833	2017-05-15	19:47:18	1578.49
99.6	1.66	2017-05-15	19:47:18	1580.48
99.7	1.66167	2017-05-15	19:47:18	1581.96
99.8	1.66333	2017-05-15	19:47:18	1582.96
99.9	1.665	2017-05-15	19:47:18	1584.44
100	1.66667	2017-05-15	19:47:19	1585.93
100.1	1.66833	2017-05-15	19:47:19	1587.42
100.2	1.67	2017-05-15	19:47:19	1588.41
100.3	1.67167	2017-05-15	19:47:19	1589.9
100.4	1.67333	2017-05-15	19:47:19	1591.39
100.5	1.675	2017-05-15	19:47:19	1592.38
100.6	1.67667	2017-05-15	19:47:19	1593.87
100.7	1.67833	2017-05-15	19:47:19	1594.86
100.8	1.68	2017-05-15	19:47:19	1596.35
100.9	1.68167	2017-05-15	19:47:19	1597.34
101	1.68333	2017-05-15	19:47:20	1598.33
101.1	1.685	2017-05-15	19:47:20	1599.82
101.2	1.68667	2017-05-15	19:47:20	1600.82
101.3	1.68833	2017-05-15	19:47:20	1601.81
101.4	1.69	2017-05-15	19:47:20	1602.8
101.5	1.69167	2017-05-15	19:47:20	1604.29
101.6	1.69333	2017-05-15	19:47:20	1605.28
101.7	1.695	2017-05-15	19:47:20	1606.27
101.8	1.69667	2017-05-15	19:47:20	1607.26
101.9	1.69833	2017-05-15	19:47:20	1608.26
102	1.7	2017-05-15	19:47:21	1609.74
102.1	1.70167	2017-05-15	19:47:21	1610.24
102.2	1.70333	2017-05-15	19:47:21	1611.73
102.3	1.705	2017-05-15	19:47:21	1612.72
102.4	1.70667	2017-05-15	19:47:21	1613.71
102.5	1.70833	2017-05-15	19:47:21	1614.71
102.6	1.71	2017-05-15	19:47:21	1615.7
102.7	1.71167	2017-05-15	19:47:21	1616.69
102.8	1.71333	2017-05-15	19:47:21	1617.68
102.9	1.715	2017-05-15	19:47:21	1618.18
103	1.71667	2017-05-15	19:47:22	1619.17
103.1	1.71833	2017-05-15	19:47:22	1620.16
103.2	1.72	2017-05-15	19:47:22	1621.15
103.3	1.72167	2017-05-15	19:47:22	1622.15
103.4	1.72333	2017-05-15	19:47:22	1623.14
103.5	1.725	2017-05-15	19:47:22	1623.64
103.6	1.72667	2017-05-15	19:47:22	1624.63
103.7	1.72833	2017-05-15	19:47:22	1625.62
103.8	1.73	2017-05-15	19:47:22	1626.12
103.9	1.73167	2017-05-15	19:47:22	1627.11
104	1.73333	2017-05-15	19:47:23	1628.1
104.1	1.735	2017-05-15	19:47:23	1628.6
104.2	1.73667	2017-05-15	19:47:23	1629.59
104.3	1.73833	2017-05-15	19:47:23	1630.08
104.4	1.74	2017-05-15	19:47:23	1631.08
104.5	1.74167	2017-05-15	19:47:23	1631.57
104.6	1.74333	2017-05-15	19:47:23	1632.56
104.7	1.745	2017-05-15	19:47:23	1633.56
104.8	1.74667	2017-05-15	19:47:23	1634.05
104.9	1.74833	2017-05-15	19:47:23	1635.05
105	1.75	2017-05-15	19:47:24	1635.54
105.1	1.75167	2017-05-15	19:47:24	1636.53
105.2	1.75333	2017-05-15	19:47:24	1637.03
105.3	1.755	2017-05-15	19:47:24	1638.02
105.4	1.75667	2017-05-15	19:47:24	1638.52
105.5	1.75833	2017-05-15	19:47:24	1639.51
105.6	1.76	2017-05-15	19:47:24	1640.01
105.7	1.76167	2017-05-15	19:47:24	1640.5
105.8	1.76333	2017-05-15	19:47:24	1641.49
105.9	1.765	2017-05-15	19:47:24	1641.99
106	1.76667	2017-05-15	19:47:25	1642.49
106.1	1.76833	2017-05-15	19:47:25	1642.98
106.2	1.77	2017-05-15	19:47:25	1643.48
106.3	1.77167	2017-05-15	19:47:25	1643.97
106.4	1.77333	2017-05-15	19:47:25	1644.97
106.5	1.775	2017-05-15	19:47:25	1645.46
106.6	1.77667	2017-05-15	19:47:25	1645.96
106.7	1.77833	2017-05-15	19:47:25	1646.46
106.8	1.78	2017-05-15	19:47:25	1646.95
106.9	1.78167	2017-05-15	19:47:25	1647.45
107	1.78333	2017-05-15	19:47:26	1647.94
107.1	1.785	2017-05-15	19:47:26	1648.44
107.2	1.78667	2017-05-15	19:47:26	1648.94
107.3	1.78833	2017-05-15	19:47:26	1649.43
107.4	1.79	2017-05-15	19:47:26	1649.93
107.5	1.79167	2017-05-15	19:47:26	1650.42
107.6	1.79333	2017-05-15	19:47:26	1650.92
107.7	1.795	2017-05-15	19:47:26	1651.42
107.8	1.79667	2017-05-15	19:47:26	1651.91
107.9	1.79833	2017-05-15	19:47:26	1652.41
108	1.8	2017-05-15	19:47:27	1652.41
108.1	1.80167	2017-05-15	19:47:27	1653.4
108.2	1.80333	2017-05-15	19:47:27	1653.4
108.3	1.805	2017-05-15	19:47:27	1653.9
108.4	1.80667	2017-05-15	19:47:27	1654.39
108.5	1.80833	2017-05-15	19:47:27	1654.89
108.6	1.81	2017-05-15	19:47:27	1655.38
108.7	1.81167	2017-05-15	19:47:27	1655.88
108.8	1.81333	2017-05-15	19:47:27	1656.38
108.9	1.815	2017-05-15	19:47:27	1656.87
109	1.81667	2017-05-15	19:47:28	1657.37
109.1	1.81833	2017-05-15	19:47:28	1657.87
109.2	1.82	2017-05-15	19:47:28	1658.36
109.3	1.82167	2017-05-15	19:47:28	1658.86
109.4	1.82333	2017-05-15	19:47:28	1658.86
109.5	1.825	2017-05-15	19:47:28	1659.35
109.6	1.82667	2017-05-15	19:47:28	1659.85
109.7	1.82833	2017-05-15	19:47:28	1660.35
109.8	1.83	2017-05-15	19:47:28	1660.84
109.9	1.83167	2017-05-15	19:47:28	1661.34
110	1.83333	2017-05-15	19:47:29	1661.83
110.1	1.835	2017-05-15	19:47:29	1662.33
110.2	1.83667	2017-05-15	19:47:29	1662.33
110.3	1.83833	2017-05-15	19:47:29	1662.83
110.4	1.84	2017-05-15	19:47:29	1663.32
110.5	1.84167	2017-05-15	19:47:29	1663.82
110.6	1.84333	2017-05-15	19:47:29	1664.31
110.7	1.845	2017-05-15	19:47:29	1664.81
110.8	1.84667	2017-05-15	19:47:29	1665.31
110.9	1.84833	2017-05-15	19:47:29	1665.31
111	1.85	2017-05-15	19:47:30	1665.8
111.1	1.85167	2017-05-15	19:47:30	1666.3
111.2	1.85333	2017-05-15	19:47:30	1666.79
111.3	1.855	2017-05-15	19:47:30	1667.29
111.4	1.85667	2017-05-15	19:47:30	1667.29
111.5	1.85833	2017-05-15	19:47:30	1667.79
111.6	1.86	2017-05-15	19:47:30	1668.28
111.7	1.86167	2017-05-15	19:47:30	1668.78
111.8	1.86333	2017-05-15	19:47:30	1669.28
111.9	1.865	2017-05-15	19:47:30	1669.28
112	1.86667	2017-05-15	19:47:31	1669.77
112.1	1.86833	2017-05-15	19:47:31	1670.27
112.2	1.87	2017-05-15	19:47:31	1670.76
112.3	1.87167	2017-05-15	19:47:31	1671.26
112.4	1.87333	2017-05-15	19:47:31	1671.26
112.5	1.875	2017-05-15	19:47:31	1671.76
112.6	1.87667	2017-05-15	19:47:31	1672.25
112.7	1.87833	2017-05-15	19:47:31	1672.75
112.8	1.88	2017-05-15	19:47:31	1672.75
112.9	1.88167	2017-05-15	19:47:31	1673.24
113	1.88333	2017-05-15	19:47:32	1673.74
113.1	1.885	2017-05-15	19:47:32	1674.24
113.2	1.88667	2017-05-15	19:47:32	1674.73
113.3	1.88833	2017-05-15	19:47:32	1675.23
113.4	1.89	2017-05-15	19:47:32	1675.23
113.5	1.89167	2017-05-15	19:47:32	1675.72
113.6	1.89333	2017-05-15	19:47:32	1676.22
113.7	1.895	2017-05-15	19:47:32	1676.22
113.8	1.89667	2017-05-15	19:47:32	1676.72
113.9	1.89833	2017-05-15	19:47:32	1677.21
114	1.9	2017-05-15	19:47:33	1677.71
114.1	1.90167	2017-05-15	19:47:33	1677.71
114.2	1.90333	2017-05-15	19:47:33	1678.2
114.3	1.905	2017-05-15	19:47:33	1678.7
114.4	1.90667	2017-05-15	19:47:33	1679.2
114.5	1.90833	2017-05-15	19:47:33	1679.2
114.6	1.91	2017-05-15	19:47:33	1679.69
114.7	1.91167	2017-05-15	19:47:33	1680.19
114.8	1.91333	2017-05-15	19:47:33	1680.69
114.9	1.915	2017-05-15	19:47:33	1681.18
115	1.91667	2017-05-15	19:47:34	1681.18
115.1	1.91833	2017-05-15	19:47:34	1681.68
115.2	1.92	2017-05-15	19:47:34	1682.17
115.3	1.92167	2017-05-15	19:47:34	1682.67
115.4	1.92333	2017-05-15	19:47:34	1683.17
115.5	1.925	2017-05-15	19:47:34	1683.66
115.6	1.92667	2017-05-15	19:47:34	1683.66
115.7	1.92833	2017-05-15	19:47:34	1684.16
115.8	1.93	2017-05-15	19:47:34	1684.65
115.9	1.93167	2017-05-15	19:47:34	1685.15
116	1.93333	2017-05-15	19:47:35	1685.65
116.1	1.935	2017-05-15	19:47:35	1686.14
116.2	1.93667	2017-05-15	19:47:35	1686.64
116.3	1.93833	2017-05-15	19:47:35	1687.13
116.4	1.94	2017-05-15	19:47:35	1687.63
116.5	1.94167	2017-05-15	19:47:35	1687.63
116.6	1.94333	2017-05-15	19:47:35	1688.13
116.7	1.945	2017-05-15	19:47:35	1688.62
116.8	1.94667	2017-05-15	19:47:35	1689.12
116.9	1.94833	2017-05-15	19:47:35	1689.61
117	1.95	2017-05-15	19:47:36	1690.11
117.1	1.95167	2017-05-15	19:47:36	1690.61
117.2	1.95333	2017-05-15	19:47:36	1691.1
117.3	1.955	2017-05-15	19:47:36	1692.1
117.4	1.95667	2017-05-15	19:47:36	1692.1
117.5	1.95833	2017-05-15	19:47:36	1692.59
117.6	1.96	2017-05-15	19:47:36	1693.58
117.7	1.96167	2017-05-15	19:47:36	1694.08
117.8	1.96333	2017-05-15	19:47:36	1694.58
117.9	1.965	2017-05-15	19:47:36	1695.07
118	1.96667	2017-05-15	19:47:37	1695.57
118.1	1.96833	2017-05-15	19:47:37	1696.06
118.2	1.97	2017-05-15	19:47:37	1696.56
118.3	1.97167	2017-05-15	19:47:37	1697.55
118.4	1.97333	2017-05-15	19:47:37	1698.05
118.5	1.975	2017-05-15	19:47:37	1698.54
118.6	1.97667	2017-05-15	19:47:37	1699.04
118.7	1.97833	2017-05-15	19:47:37	1700.03
118.8	1.98	2017-05-15	19:47:37	1700.53
118.9	1.98167	2017-05-15	19:47:37	1701.02
119	1.98333	2017-05-15	19:47:38	1701.52
119.1	1.985	2017-05-15	19:47:38	1702.02
119.2	1.98667	2017-05-15	19:47:38	1702.51
119.3	1.98833	2017-05-15	19:47:38	1703.01
119.4	1.99	2017-05-15	19:47:38	1703.51
119.5	1.99167	2017-05-15	19:47:38	1703.51
119.6	1.99333	2017-05-15	19:47:38	1704
119.7	1.995	2017-05-15	19:47:38	1704.5
119.8	1.99667	2017-05-15	19:47:38	1704.99
119.9	1.99833	2017-05-15	19:47:38	1704.99
120	2	2017-05-15	19:47:39	1705.49
120.1	2.00167	2017-05-15	19:47:39	1705.99
120.2	2.00333	2017-05-15	19:47:39	1705.99
120.3	2.005	2017-05-15	19:47:39	1706.48
120.4	2.00667	2017-05-15	19:47:39	1706.48
120.5	2.00833	2017-05-15	19:47:39	1706.98
120.6	2.01	2017-05-15	19:47:39	1707.47
120.7	2.01167	2017-05-15	19:47:39	1707.47
120.8	2.01333	2017-05-15	19:47:39	1707.97
120.9	2.015	2017-05-15	19:47:39	1707.97
121	2.01667	2017-05-15	19:47:40	1708.47
121.1	2.01833	2017-05-15	19:47:40	1708.47
121.2	2.02	2017-05-15	19:47:40	1708.96
121.3	2.02167	2017-05-15	19:47:40	1708.96
121.4	2.02333	2017-05-15	19:47:40	1709.46
121.5	2.025	2017-05-15	19:47:40	1709.46
121.6	2.02667	2017-05-15	19:47:40	1709.95
121.7	2.02833	2017-05-15	19:47:40	1709.95
121.8	2.03	2017-05-15	19:47:40	1710.45
121.9	2.03167	2017-05-15	19:47:40	1710.45
122	2.03333	2017-05-15	19:47:41	1710.45
122.1	2.035	2017-05-15	19:47:41	1710.95
122.2	2.03667	2017-05-15	19:47:41	1710.95
122.3	2.03833	2017-05-15	19:47:41	1711.44
122.4	2.04	2017-05-15	19:47:41	1711.44
122.5	2.04167	2017-05-15	19:47:41	1711.44
122.6	2.04333	2017-05-15	19:47:41	1711.94
122.7	2.045	2017-05-15	19:47:41	1711.94
122.8	2.04667	2017-05-15	19:47:41	1711.94
122.9	2.04833	2017-05-15	19:47:41	1711.94
123	2.05	2017-05-15	19:47:42	1711.94
123.1	2.05167	2017-05-15	19:47:42	1712.43
123.2	2.05333	2017-05-15	19:47:42	1712.43
123.3	2.055	2017-05-15	19:47:42	1712.43
123.4	2.05667	2017-05-15	19:47:42	1712.43
123.5	2.05833	2017-05-15	19:47:42	1712.43
123.6	2.06	2017-05-15	19:47:42	1712.43
123.7	2.06167	2017-05-15	19:47:42	1712.43
123.8	2.06333	2017-05-15	19:47:42	1712.43
123.9	2.065	2017-05-15	19:47:42	1712.43
124	2.06667	2017-05-15	19:47:43	1712.43
124.1	2.06833	2017-05-15	19:47:43	1712.43
124.2	2.07	2017-05-15	19:47:43	1712.43
124.3	2.07167	2017-05-15	19:47:43	1712.43
124.4	2.07333	2017-05-15	19:47:43	1712.43
124.5	2.075	2017-05-15	19:47:43	1712.43
124.6	2.07667	2017-05-15	19:47:43	1712.43
124.7	2.07833	2017-05-15	19:47:43	1712.43
124.8	2.08	2017-05-15	19:47:43	1712.43
124.9	2.08167	2017-05-15	19:47:43	1712.43
125	2.08333	2017-05-15	19:47:44	1712.43
125.1	2.085	2017-05-15	19:47:44	1712.43
125.2	2.08667	2017-05-15	19:47:44	1712.43
125.3	2.08833	2017-05-15	19:47:44	1712.43
125.4	2.09	2017-05-15	19:47:44	1712.43
125.5	2.09167	2017-05-15	19:47:44	1712.43
125.6	2.09333	2017-05-15	19:47:44	1712.43
125.7	2.095	2017-05-15	19:47:44	1712.43
125.8	2.09667	2017-05-15	19:47:44	1712.43
125.9	2.09833	2017-05-15	19:47:44	1712.43
126	2.1	2017-05-15	19:47:45	1712.43
126.1	2.10167	2017-05-15	19:47:45	1712.43
126.2	2.10333	2017-05-15	19:47:45	1712.43
126.3	2.105	2017-05-15	19:47:45	1712.43
126.4	2.10667	2017-05-15	19:47:45	1712.43
126.5	2.10833	2017-05-15	19:47:45	1711.94
126.6	2.11	2017-05-15	19:47:45	1711.94
126.7	2.11167	2017-05-15	19:47:45	1711.94
126.8	2.11333	2017-05-15	19:47:45	1711.94
126.9	2.115	2017-05-15	19:47:45	1711.94
127	2.11667	2017-05-15	19:47:46	1711.94
127.1	2.11833	2017-05-15	19:47:46	1711.44
127.2	2.12	2017-05-15	19:47:46	1711.44
127.3	2.12167	2017-05-15	19:47:46	1711.44
127.4	2.12333	2017-05-15	19:47:46	1711.44
127.5	2.125	2017-05-15	19:47:46	1710.95
127.6	2.12667	2017-05-15	19:47:46	1710.95
127.7	2.12833	2017-05-15	19:47:46	1710.95
127.8	2.13	2017-05-15	19:47:46	1710.95
127.9	2.13167	2017-05-15	19:47:46	1710.45
128	2.13333	2017-05-15	19:47:47	1710.45
128.1	2.135	2017-05-15	19:47:47	1709.95
128.2	2.13667	2017-05-15	19:47:47	1709.95
128.3	2.13833	2017-05-15	19:47:47	1709.95
128.4	2.14	2017-05-15	19:47:47	1709.46
128.5	2.14167	2017-05-15	19:47:47	1709.46
128.6	2.14333	2017-05-15	19:47:47	1709.46
128.7	2.145	2017-05-15	19:47:47	1708.96
128.8	2.14667	2017-05-15	19:47:47	1708.96
128.9	2.14833	2017-05-15	19:47:47	1708.47
129	2.15	2017-05-15	19:47:48	1708.47
129.1	2.15167	2017-05-15	19:47:48	1708.47
129.2	2.15333	2017-05-15	19:47:48	1707.97
129.3	2.155	2017-05-15	19:47:48	1707.97
129.4	2.15667	2017-05-15	19:47:48	1707.47
129.5	2.15833	2017-05-15	19:47:48	1707.47
129.6	2.16	2017-05-15	19:47:48	1706.98
129.7	2.16167	2017-05-15	19:47:48	1706.98
129.8	2.16333	2017-05-15	19:47:48	1706.48
129.9	2.165	2017-05-15	19:47:48	1706.48
130	2.16667	2017-05-15	19:47:49	1705.99
130.1	2.16833	2017-05-15	19:47:49	1705.99
130.2	2.17	2017-05-15	19:47:49	1705.49
130.3	2.17167	2017-05-15	19:47:49	1705.49
130.4	2.17333	2017-05-15	19:47:49	1704.99
130.5	2.175	2017-05-15	19:47:49	1704.99
130.6	2.17667	2017-05-15	19:47:49	1704.5
130.7	2.17833	2017-05-15	19:47:49	1704
130.8	2.18	2017-05-15	19:47:49	1704
130.9	2.18167	2017-05-15	19:47:49	1703.51
131	2.18333	2017-05-15	19:47:50	1703.51
131.1	2.185	2017-05-15	19:47:50	1703.01
131.2	2.18667	2017-05-15	19:47:50	1703.01
131.3	2.18833	2017-05-15	19:47:50	1702.51
131.4	2.19	2017-05-15	19:47:50	1702.02
131.5	2.19167	2017-05-15	19:47:50	1702.02
131.6	2.19333	2017-05-15	19:47:50	1701.52
131.7	2.195	2017-05-15	19:47:50	1701.02
131.8	2.19667	2017-05-15	19:47:50	1701.02
131.9	2.19833	2017-05-15	19:47:50	1700.53
132	2.2	2017-05-15	19:47:51	1700.53
132.1	2.20167	2017-05-15	19:47:51	1700.03
132.2	2.20333	2017-05-15	19:47:51	1699.54
132.3	2.205	2017-05-15	19:47:51	1699.54
132.4	2.20667	2017-05-15	19:47:51	1699.04
132.5	2.20833	2017-05-15	19:47:51	1698.54
132.6	2.21	2017-05-15	19:47:51	1698.54
132.7	2.21167	2017-05-15	19:47:51	1698.05
132.8	2.21333	2017-05-15	19:47:51	1698.05
132.9	2.215	2017-05-15	19:47:51	1697.55
133	2.21667	2017-05-15	19:47:52	1697.06
133.1	2.21833	2017-05-15	19:47:52	1697.06
133.2	2.22	2017-05-15	19:47:52	1696.56
133.3	2.22167	2017-05-15	19:47:52	1696.06
133.4	2.22333	2017-05-15	19:47:52	1696.06
133.5	2.225	2017-05-15	19:47:52	1695.57
133.6	2.22667	2017-05-15	19:47:52	1695.07
133.7	2.22833	2017-05-15	19:47:52	1695.07
133.8	2.23	2017-05-15	19:47:52	1694.58
133.9	2.23167	2017-05-15	19:47:52	1694.08
134	2.23333	2017-05-15	19:47:53	1693.58
134.1	2.235	2017-05-15	19:47:53	1693.58
134.2	2.23667	2017-05-15	19:47:53	1693.09
134.3	2.23833	2017-05-15	19:47:53	1692.59
134.4	2.24	2017-05-15	19:47:53	1692.59
134.5	2.24167	2017-05-15	19:47:53	1692.1
134.6	2.24333	2017-05-15	19:47:53	1691.6
134.7	2.245	2017-05-15	19:47:53	1691.6
134.8	2.24667	2017-05-15	19:47:53	1691.1
134.9	2.24833	2017-05-15	19:47:53	1690.61
135	2.25	2017-05-15	19:47:54	1690.61
135.1	2.25167	2017-05-15	19:47:54	1690.11
135.2	2.25333	2017-05-15	19:47:54	1689.61
135.3	2.255	2017-05-15	19:47:54	1689.61
135.4	2.25667	2017-05-15	19:47:54	1689.12
135.5	2.25833	2017-05-15	19:47:54	1688.62
135.6	2.26	2017-05-15	19:47:54	1688.62
135.7	2.26167	2017-05-15	19:47:54	1688.13
135.8	2.26333	2017-05-15	19:47:54	1687.63
135.9	2.265	2017-05-15	19:47:54	1687.13
136	2.26667	2017-05-15	19:47:55	1687.13
136.1	2.26833	2017-05-15	19:47:55	1686.64
136.2	2.27	2017-05-15	19:47:55	1686.14
136.3	2.27167	2017-05-15	19:47:55	1686.14
136.4	2.27333	2017-05-15	19:47:55	1685.65
136.5	2.275	2017-05-15	19:47:55	1685.15
136.6	2.27667	2017-05-15	19:47:55	1685.15
136.7	2.27833	2017-05-15	19:47:55	1684.65
136.8	2.28	2017-05-15	19:47:55	1684.16
136.9	2.28167	2017-05-15	19:47:55	1684.16
137	2.28333	2017-05-15	19:47:56	1683.66
137.1	2.285	2017-05-15	19:47:56	1683.17
137.2	2.28667	2017-05-15	19:47:56	1683.17
137.3	2.28833	2017-05-15	19:47:56	1682.67
137.4	2.29	2017-05-15	19:47:56	1682.17
137.5	2.29167	2017-05-15	19:47:56	1681.68
137.6	2.29333	2017-05-15	19:47:56	1681.68
137.7	2.295	2017-05-15	19:47:56	1681.18
137.8	2.29667	2017-05-15	19:47:56	1681.18
137.9	2.29833	2017-05-15	19:47:56	1680.69
138	2.3	2017-05-15	19:47:57	1680.19
138.1	2.30167	2017-05-15	19:47:57	1679.69
138.2	2.30333	2017-05-15	19:47:57	1679.69
138.3	2.305	2017-05-15	19:47:57	1679.2
138.4	2.30667	2017-05-15	19:47:57	1678.7
138.5	2.30833	2017-05-15	19:47:57	1678.7
138.6	2.31	2017-05-15	19:47:57	1678.2
138.7	2.31167	2017-05-15	19:47:57	1678.2
138.8	2.31333	2017-05-15	19:47:57	1677.71
138.9	2.315	2017-05-15	19:47:57	1677.21
139	2.31667	2017-05-15	19:47:58	1677.21
139.1	2.31833	2017-05-15	19:47:58	1676.72
139.2	2.32	2017-05-15	19:47:58	1676.22
139.3	2.32167	2017-05-15	19:47:58	1676.22
139.4	2.32333	2017-05-15	19:47:58	1675.72
139.5	2.325	2017-05-15	19:47:58	1675.23
139.6	2.32667	2017-05-15	19:47:58	1675.23
139.7	2.32833	2017-05-15	19:47:58	1674.73
139.8	2.33	2017-05-15	19:47:58	1674.24
139.9	2.33167	2017-05-15	19:47:58	1674.24
140	2.33333	2017-05-15	19:47:59	1673.74
140.1	2.335	2017-05-15	19:47:59	1673.24
140.2	2.33667	2017-05-15	19:47:59	1673.24
140.3	2.33833	2017-05-15	19:47:59	1672.75
140.4	2.34	2017-05-15	19:47:59	1672.25
140.5	2.34167	2017-05-15	19:47:59	1672.25
140.6	2.34333	2017-05-15	19:47:59	1671.76
140.7	2.345	2017-05-15	19:47:59	1671.26
140.8	2.34667	2017-05-15	19:47:59	1671.26
140.9	2.34833	2017-05-15	19:47:59	1670.76
141	2.35	2017-05-15	19:48:00	1670.76
141.1	2.35167	2017-05-15	19:48:00	1670.27
141.2	2.35333	2017-05-15	19:48:00	1669.77
141.3	2.355	2017-05-15	19:48:00	1669.77
141.4	2.35667	2017-05-15	19:48:00	1669.28
141.5	2.35833	2017-05-15	19:48:00	1668.78
141.6	2.36	2017-05-15	19:48:00	1668.78
141.7	2.36167	2017-05-15	19:48:00	1668.28
141.8	2.36333	2017-05-15	19:48:00	1667.79
141.9	2.365	2017-05-15	19:48:00	1667.79
142	2.36667	2017-05-15	19:48:01	1667.29
142.1	2.36833	2017-05-15	19:48:01	1666.79
142.2	2.37	2017-05-15	19:48:01	1666.79
142.3	2.37167	2017-05-15	19:48:01	1666.3
142.4	2.37333	2017-05-15	19:48:01	1666.3
142.5	2.375	2017-05-15	19:48:01	1665.8
142.6	2.37667	2017-05-15	19:48:01	1665.31
142.7	2.37833	2017-05-15	19:48:01	1665.31
142.8	2.38	2017-05-15	19:48:01	1664.81
142.9	2.38167	2017-05-15	19:48:01	1664.31
143	2.38333	2017-05-15	19:48:02	1664.31
143.1	2.385	2017-05-15	19:48:02	1663.82
143.2	2.38667	2017-05-15	19:48:02	1663.82
143.3	2.38833	2017-05-15	19:48:02	1663.32
143.4	2.39	2017-05-15	19:48:02	1662.83
143.5	2.39167	2017-05-15	19:48:02	1662.83
143.6	2.39333	2017-05-15	19:48:02	1662.33
143.7	2.395	2017-05-15	19:48:02	1662.33
143.8	2.39667	2017-05-15	19:48:02	1661.83
143.9	2.39833	2017-05-15	19:48:02	1661.34
144	2.4	2017-05-15	19:48:03	1661.34
144.1	2.40167	2017-05-15	19:48:03	1660.84
144.2	2.40333	2017-05-15	19:48:03	1660.35
144.3	2.405	2017-05-15	19:48:03	1660.35
144.4	2.40667	2017-05-15	19:48:03	1659.85
144.5	2.40833	2017-05-15	19:48:03	1659.85
144.6	2.41	2017-05-15	19:48:03	1659.35
144.7	2.41167	2017-05-15	19:48:03	1658.86
144.8	2.41333	2017-05-15	19:48:03	1658.86
144.9	2.415	2017-05-15	19:48:03	1658.36
145	2.41667	2017-05-15	19:48:04	1658.36
145.1	2.41833	2017-05-15	19:48:04	1657.87
145.2	2.42	2017-05-15	19:48:04	1657.37
145.3	2.42167	2017-05-15	19:48:04	1657.37
145.4	2.42333	2017-05-15	19:48:04	1656.87
145.5	2.425	2017-05-15	19:48:04	1656.87
145.6	2.42667	2017-05-15	19:48:04	1656.38
145.7	2.42833	2017-05-15	19:48:04	1656.38
145.8	2.43	2017-05-15	19:48:04	1655.88
145.9	2.43167	2017-05-15	19:48:04	1655.38
146	2.43333	2017-05-15	19:48:05	1655.38
146.1	2.435	2017-05-15	19:48:05	1654.89
146.2	2.43667	2017-05-15	19:48:05	1654.89
146.3	2.43833	2017-05-15	19:48:05	1654.39
146.4	2.44	2017-05-15	19:48:05	1654.39
146.5	2.44167	2017-05-15	19:48:05	1653.9
146.6	2.44333	2017-05-15	19:48:05	1653.4
146.7	2.445	2017-05-15	19:48:05	1653.4
146.8	2.44667	2017-05-15	19:48:05	1652.9
146.9	2.44833	2017-05-15	19:48:05	1652.41
147	2.45	2017-05-15	19:48:06	1652.41
147.1	2.45167	2017-05-15	19:48:06	1651.91
147.2	2.45333	2017-05-15	19:48:06	1651.91
147.3	2.455	2017-05-15	19:48:06	1651.42
147.4	2.45667	2017-05-15	19:48:06	1651.42
147.5	2.45833	2017-05-15	19:48:06	1650.92
147.6	2.46	2017-05-15	19:48:06	1650.42
147.7	2.46167	2017-05-15	19:48:06	1650.42
147.8	2.46333	2017-05-15	19:48:06	1649.93
147.9	2.465	2017-05-15	19:48:06	1649.93
148	2.46667	2017-05-15	19:48:07	1649.43
148.1	2.46833	2017-05-15	19:48:07	1648.94
148.2	2.47	2017-05-15	19:48:07	1648.94
148.3	2.47167	2017-05-15	19:48:07	1648.44
148.4	2.47333	2017-05-15	19:48:07	1648.44
148.5	2.475	2017-05-15	19:48:07	1647.94
148.6	2.47667	2017-05-15	19:48:07	1647.94
148.7	2.47833	2017-05-15	19:48:07	1647.45
148.8	2.48	2017-05-15	19:48:07	1646.95
148.9	2.48167	2017-05-15	19:48:07	1646.95
149	2.48333	2017-05-15	19:48:08	1646.46
149.1	2.485	2017-05-15	19:48:08	1646.46
149.2	2.48667	2017-05-15	19:48:08	1645.96
149.3	2.48833	2017-05-15	19:48:08	1645.46
149.4	2.49	2017-05-15	19:48:08	1645.46
149.5	2.49167	2017-05-15	19:48:08	1644.97
149.6	2.49333	2017-05-15	19:48:08	1644.47
149.7	2.495	2017-05-15	19:48:08	1644.47
149.8	2.49667	2017-05-15	19:48:08	1643.97
149.9	2.49833	2017-05-15	19:48:08	1643.97
150	2.5	2017-05-15	19:48:09	1643.48
150.1	2.50167	2017-05-15	19:48:09	1642.98
150.2	2.50333	2017-05-15	19:48:09	1642.98
150.3	2.505	2017-05-15	19:48:09	1642.49
150.4	2.50667	2017-05-15	19:48:09	1642.49
150.5	2.50833	2017-05-15	19:48:09	1641.99
150.6	2.51	2017-05-15	19:48:09	1641.49
150.7	2.51167	2017-05-15	19:48:09	1641.49
150.8	2.51333	2017-05-15	19:48:09	1641
150.9	2.515	2017-05-15	19:48:09	1640.5
151	2.51667	2017-05-15	19:48:10	1640.5
151.1	2.51833	2017-05-15	19:48:10	1640.01
151.2	2.52	2017-05-15	19:48:10	1640.01
151.3	2.52167	2017-05-15	19:48:10	1639.51
151.4	2.52333	2017-05-15	19:48:10	1639.01
151.5	2.525	2017-05-15	19:48:10	1639.01
151.6	2.52667	2017-05-15	19:48:10	1638.52
151.7	2.52833	2017-05-15	19:48:10	1638.02
151.8	2.53	2017-05-15	19:48:10	1638.02
151.9	2.53167	2017-05-15	19:48:10	1637.53
152	2.53333	2017-05-15	19:48:11	1637.03
152.1	2.535	2017-05-15	19:48:11	1637.03
152.2	2.53667	2017-05-15	19:48:11	1636.53
152.3	2.53833	2017-05-15	19:48:11	1636.04
152.4	2.54	2017-05-15	19:48:11	1636.04
152.5	2.54167	2017-05-15	19:48:11	1635.54
152.6	2.54333	2017-05-15	19:48:11	1635.54
152.7	2.545	2017-05-15	19:48:11	1635.05
152.8	2.54667	2017-05-15	19:48:11	1634.55
152.9	2.54833	2017-05-15	19:48:11	1634.05
153	2.55	2017-05-15	19:48:12	1634.05
153.1	2.55167	2017-05-15	19:48:12	1633.56
153.2	2.55333	2017-05-15	19:48:12	1633.06
153.3	2.555	2017-05-15	19:48:12	1633.06
153.4	2.55667	2017-05-15	19:48:12	1632.56
153.5	2.55833	2017-05-15	19:48:12	1632.07
153.6	2.56	2017-05-15	19:48:12	1632.07
153.7	2.56167	2017-05-15	19:48:12	1631.57
153.8	2.56333	2017-05-15	19:48:12	1631.08
153.9	2.565	2017-05-15	19:48:12	1631.08
154	2.56667	2017-05-15	19:48:13	1630.58
154.1	2.56833	2017-05-15	19:48:13	1630.08
154.2	2.57	2017-05-15	19:48:13	1629.59
154.3	2.57167	2017-05-15	19:48:13	1629.59
154.4	2.57333	2017-05-15	19:48:13	1629.09
154.5	2.575	2017-05-15	19:48:13	1628.6
154.6	2.57667	2017-05-15	19:48:13	1628.6
154.7	2.57833	2017-05-15	19:48:13	1628.1
154.8	2.58	2017-05-15	19:48:13	1627.6
154.9	2.58167	2017-05-15	19:48:13	1627.11
155	2.58333	2017-05-15	19:48:14	1626.61
155.1	2.585	2017-05-15	19:48:14	1626.61
155.2	2.58667	2017-05-15	19:48:14	1626.12
155.3	2.58833	2017-05-15	19:48:14	1625.62
155.4	2.59	2017-05-15	19:48:14	1625.12
155.5	2.59167	2017-05-15	19:48:14	1625.12
155.6	2.59333	2017-05-15	19:48:14	1624.63
155.7	2.595	2017-05-15	19:48:14	1624.13
155.8	2.59667	2017-05-15	19:48:14	1623.64
155.9	2.59833	2017-05-15	19:48:14	1623.64
156	2.6	2017-05-15	19:48:15	1623.14
156.1	2.60167	2017-05-15	19:48:15	1622.64
156.2	2.60333	2017-05-15	19:48:15	1622.64
156.3	2.605	2017-05-15	19:48:15	1622.15
156.4	2.60667	2017-05-15	19:48:15	1621.65
156.5	2.60833	2017-05-15	19:48:15	1621.15
156.6	2.61	2017-05-15	19:48:15	1620.66
156.7	2.61167	2017-05-15	19:48:15	1620.66
156.8	2.61333	2017-05-15	19:48:15	1620.16
156.9	2.615	2017-05-15	19:48:15	1619.67
157	2.61667	2017-05-15	19:48:16	1619.17
157.1	2.61833	2017-05-15	19:48:16	1618.67
157.2	2.62	2017-05-15	19:48:16	1618.67
157.3	2.62167	2017-05-15	19:48:16	1618.18
157.4	2.62333	2017-05-15	19:48:16	1617.68
157.5	2.625	2017-05-15	19:48:16	1617.19
157.6	2.62667	2017-05-15	19:48:16	1616.69
157.7	2.62833	2017-05-15	19:48:16	1616.69
157.8	2.63	2017-05-15	19:48:16	1616.19
157.9	2.63167	2017-05-15	19:48:16	1615.7
158	2.63333	2017-05-15	19:48:17	1615.2
158.1	2.635	2017-05-15	19:48:17	1614.71
158.2	2.63667	2017-05-15	19:48:17	1614.21
158.3	2.63833	2017-05-15	19:48:17	1614.21
158.4	2.64	2017-05-15	19:48:17	1613.71
158.5	2.64167	2017-05-15	19:48:17	1613.22
158.6	2.64333	2017-05-15	19:48:17	1612.72
158.7	2.645	2017-05-15	19:48:17	1612.23
158.8	2.64667	2017-05-15	19:48:17	1611.73
158.9	2.64833	2017-05-15	19:48:17	1611.73
159	2.65	2017-05-15	19:48:18	1611.23
159.1	2.65167	2017-05-15	19:48:18	1610.74
159.2	2.65333	2017-05-15	19:48:18	1610.24
159.3	2.655	2017-05-15	19:48:18	1609.74
159.4	2.65667	2017-05-15	19:48:18	1609.25
159.5	2.65833	2017-05-15	19:48:18	1608.75
159.6	2.66	2017-05-15	19:48:18	1608.26
159.7	2.66167	2017-05-15	19:48:18	1607.76
159.8	2.66333	2017-05-15	19:48:18	1607.26
159.9	2.665	2017-05-15	19:48:18	1607.26
160	2.66667	2017-05-15	19:48:19	1606.77
160.1	2.66833	2017-05-15	19:48:19	1606.27
160.2	2.67	2017-05-15	19:48:19	1605.78
160.3	2.67167	2017-05-15	19:48:19	1605.28
160.4	2.67333	2017-05-15	19:48:19	1604.78
160.5	2.675	2017-05-15	19:48:19	1604.29
160.6	2.67667	2017-05-15	19:48:19	1603.79
160.7	2.67833	2017-05-15	19:48:19	1603.3
160.8	2.68	2017-05-15	19:48:19	1602.8
160.9	2.68167	2017-05-15	19:48:19	1602.3
161	2.68333	2017-05-15	19:48:20	1601.81
161.1	2.685	2017-05-15	19:48:20	1601.31
161.2	2.68667	2017-05-15	19:48:20	1600.82
161.3	2.68833	2017-05-15	19:48:20	1600.32
161.4	2.69	2017-05-15	19:48:20	1599.82
161.5	2.69167	2017-05-15	19:48:20	1599.33
161.6	2.69333	2017-05-15	19:48:20	1598.83
161.7	2.695	2017-05-15	19:48:20	1598.33
161.8	2.69667	2017-05-15	19:48:20	1597.84
161.9	2.69833	2017-05-15	19:48:20	1597.34
162	2.7	2017-05-15	19:48:21	1596.85
162.1	2.70167	2017-05-15	19:48:21	1596.35
162.2	2.70333	2017-05-15	19:48:21	1595.85
162.3	2.705	2017-05-15	19:48:21	1595.36
162.4	2.70667	2017-05-15	19:48:21	1594.86
162.5	2.70833	2017-05-15	19:48:21	1594.37
162.6	2.71	2017-05-15	19:48:21	1593.87
162.7	2.71167	2017-05-15	19:48:21	1593.37
162.8	2.71333	2017-05-15	19:48:21	1592.88
162.9	2.715	2017-05-15	19:48:21	1592.38
163	2.71667	2017-05-15	19:48:22	1591.89
163.1	2.71833	2017-05-15	19:48:22	1591.39
163.2	2.72	2017-05-15	19:48:22	1590.89
163.3	2.72167	2017-05-15	19:48:22	1590.4
163.4	2.72333	2017-05-15	19:48:22	1589.9
163.5	2.725	2017-05-15	19:48:22	1588.91
163.6	2.72667	2017-05-15	19:48:22	1588.41
163.7	2.72833	2017-05-15	19:48:22	1587.92
163.8	2.73	2017-05-15	19:48:22	1587.42
163.9	2.73167	2017-05-15	19:48:22	1586.92
164	2.73333	2017-05-15	19:48:23	1586.43
164.1	2.735	2017-05-15	19:48:23	1585.93
164.2	2.73667	2017-05-15	19:48:23	1585.44
164.3	2.73833	2017-05-15	19:48:23	1584.94
164.4	2.74	2017-05-15	19:48:23	1584.44
164.5	2.74167	2017-05-15	19:48:23	1583.45
164.6	2.74333	2017-05-15	19:48:23	1582.96
164.7	2.745	2017-05-15	19:48:23	1582.46
164.8	2.74667	2017-05-15	19:48:23	1581.96
164.9	2.74833	2017-05-15	19:48:23	1581.47
165	2.75	2017-05-15	19:48:24	1580.97
165.1	2.75167	2017-05-15	19:48:24	1580.48
165.2	2.75333	2017-05-15	19:48:24	1579.48
165.3	2.755	2017-05-15	19:48:24	1578.99
165.4	2.75667	2017-05-15	19:48:24	1578.49
165.5	2.75833	2017-05-15	19:48:24	1578
165.6	2.76	2017-05-15	19:48:24	1577.5
165.7	2.76167	2017-05-15	19:48:24	1577
165.8	2.76333	2017-05-15	19:48:24	1576.01
165.9	2.765	2017-05-15	19:48:24	1575.51
166	2.76667	2017-05-15	19:48:25	1575.02
166.1	2.76833	2017-05-15	19:48:25	1574.52
166.2	2.77	2017-05-15	19:48:25	1574.03
166.3	2.77167	2017-05-15	19:48:25	1573.03
166.4	2.77333	2017-05-15	19:48:25	1572.54
166.5	2.775	2017-05-15	19:48:25	1572.04
166.6	2.77667	2017-05-15	19:48:25	1571.55
166.7	2.77833	2017-05-15	19:48:25	1570.55
166.8	2.78	2017-05-15	19:48:25	1570.06
166.9	2.78167	2017-05-15	19:48:25	1569.56
167	2.78333	2017-05-15	19:48:26	1569.07
167.1	2.785	2017-05-15	19:48:26	1568.07
167.2	2.78667	2017-05-15	19:48:26	1567.58
167.3	2.78833	2017-05-15	19:48:26	1567.08
167.4	2.79	2017-05-15	19:48:26	1566.09
167.5	2.79167	2017-05-15	19:48:26	1565.59
167.6	2.79333	2017-05-15	19:48:26	1565.1
167.7	2.795	2017-05-15	19:48:26	1564.1
167.8	2.79667	2017-05-15	19:48:26	1563.61
167.9	2.79833	2017-05-15	19:48:26	1563.11
168	2.8	2017-05-15	19:48:27	1562.62
168.1	2.80167	2017-05-15	19:48:27	1561.62
168.2	2.80333	2017-05-15	19:48:27	1561.13
168.3	2.805	2017-05-15	19:48:27	1560.63
168.4	2.80667	2017-05-15	19:48:27	1559.64
168.5	2.80833	2017-05-15	19:48:27	1559.14
168.6	2.81	2017-05-15	19:48:27	1558.65
168.7	2.81167	2017-05-15	19:48:27	1557.66
168.8	2.81333	2017-05-15	19:48:27	1557.16
168.9	2.815	2017-05-15	19:48:27	1556.17
169	2.81667	2017-05-15	19:48:28	1555.67
169.1	2.81833	2017-05-15	19:48:28	1555.18
169.2	2.82	2017-05-15	19:48:28	1554.68
169.3	2.82167	2017-05-15	19:48:28	1553.69
169.4	2.82333	2017-05-15	19:48:28	1553.19
169.5	2.825	2017-05-15	19:48:28	1552.2
169.6	2.82667	2017-05-15	19:48:28	1551.7
169.7	2.82833	2017-05-15	19:48:28	1551.21
169.8	2.83	2017-05-15	19:48:28	1550.21
169.9	2.83167	2017-05-15	19:48:28	1549.72
170	2.83333	2017-05-15	19:48:29	1548.73
170.1	2.835	2017-05-15	19:48:29	1548.23
170.2	2.83667	2017-05-15	19:48:29	1547.73
170.3	2.83833	2017-05-15	19:48:29	1546.74
170.4	2.84	2017-05-15	19:48:29	1546.25
170.5	2.84167	2017-05-15	19:48:29	1545.75
170.6	2.84333	2017-05-15	19:48:29	1544.76
170.7	2.845	2017-05-15	19:48:29	1544.26
170.8	2.84667	2017-05-15	19:48:29	1543.27
170.9	2.84833	2017-05-15	19:48:29	1542.77
171	2.85	2017-05-15	19:48:30	1541.78
171.1	2.85167	2017-05-15	19:48:30	1541.28
171.2	2.85333	2017-05-15	19:48:30	1540.79
171.3	2.855	2017-05-15	19:48:30	1539.8
171.4	2.85667	2017-05-15	19:48:30	1539.3
171.5	2.85833	2017-05-15	19:48:30	1538.31
171.6	2.86	2017-05-15	19:48:30	1537.81
171.7	2.86167	2017-05-15	19:48:30	1537.32
171.8	2.86333	2017-05-15	19:48:30	1536.32
171.9	2.865	2017-05-15	19:48:30	1535.83
172	2.86667	2017-05-15	19:48:31	1534.84
172.1	2.86833	2017-05-15	19:48:31	1534.34
172.2	2.87	2017-05-15	19:48:31	1533.84
172.3	2.87167	2017-05-15	19:48:31	1532.85
172.4	2.87333	2017-05-15	19:48:31	1532.36
172.5	2.875	2017-05-15	19:48:31	1531.36
172.6	2.87667	2017-05-15	19:48:31	1530.87
172.7	2.87833	2017-05-15	19:48:31	1529.87
172.8	2.88	2017-05-15	19:48:31	1529.38
172.9	2.88167	2017-05-15	19:48:31	1528.39
173	2.88333	2017-05-15	19:48:32	1527.89
173.1	2.885	2017-05-15	19:48:32	1527.39
173.2	2.88667	2017-05-15	19:48:32	1526.4
173.3	2.88833	2017-05-15	19:48:32	1525.91
173.4	2.89	2017-05-15	19:48:32	1524.91
173.5	2.89167	2017-05-15	19:48:32	1524.42
173.6	2.89333	2017-05-15	19:48:32	1523.43
173.7	2.895	2017-05-15	19:48:32	1522.93
173.8	2.89667	2017-05-15	19:48:32	1522.43
173.9	2.89833	2017-05-15	19:48:32	1521.44
174	2.9	2017-05-15	19:48:33	1520.95
174.1	2.90167	2017-05-15	19:48:33	1519.95
174.2	2.90333	2017-05-15	19:48:33	1519.46
174.3	2.905	2017-05-15	19:48:33	1518.46
174.4	2.90667	2017-05-15	19:48:33	1517.97
174.5	2.90833	2017-05-15	19:48:33	1517.47
174.6	2.91	2017-05-15	19:48:33	1516.48
174.7	2.91167	2017-05-15	19:48:33	1515.98
174.8	2.91333	2017-05-15	19:48:33	1514.99
174.9	2.915	2017-05-15	19:48:33	1514.5
175	2.91667	2017-05-15	19:48:34	1513.5
175.1	2.91833	2017-05-15	19:48:34	1513.01
175.2	2.92	2017-05-15	19:48:34	1512.02
175.3	2.92167	2017-05-15	19:48:34	1511.52
175.4	2.92333	2017-05-15	19:48:34	1510.53
175.5	2.925	2017-05-15	19:48:34	1510.03
175.6	2.92667	2017-05-15	19:48:34	1509.54
175.7	2.92833	2017-05-15	19:48:34	1508.54
175.8	2.93	2017-05-15	19:48:34	1508.05
175.9	2.93167	2017-05-15	19:48:34	1507.05
176	2.93333	2017-05-15	19:48:35	1506.56
176.1	2.935	2017-05-15	19:48:35	1505.57
176.2	2.93667	2017-05-15	19:48:35	1505.07
176.3	2.93833	2017-05-15	19:48:35	1504.08
176.4	2.94	2017-05-15	19:48:35	1503.58
176.5	2.94167	2017-05-15	19:48:35	1503.09
176.6	2.94333	2017-05-15	19:48:35	1502.09
176.7	2.945	2017-05-15	19:48:35	1501.6
176.8	2.94667	2017-05-15	19:48:35	1500.61
176.9	2.94833	2017-05-15	19:48:35	1500.11
177	2.95	2017-05-15	19:48:36	1499.12
177.1	2.95167	2017-05-15	19:48:36	1498.62
177.2	2.95333	2017-05-15	19:48:36	1497.63
177.3	2.955	2017-05-15	19:48:36	1497.13
177.4	2.95667	2017-05-15	19:48:36	1496.64
177.5	2.95833	2017-05-15	19:48:36	1495.64
177.6	2.96	2017-05-15	19:48:36	1495.15
177.7	2.96167	2017-05-15	19:48:36	1494.16
177.8	2.96333	2017-05-15	19:48:36	1493.66
177.9	2.965	2017-05-15	19:48:36	1492.67
178	2.96667	2017-05-15	19:48:37	1492.17
178.1	2.96833	2017-05-15	19:48:37	1491.68
178.2	2.97	2017-05-15	19:48:37	1490.68
178.3	2.97167	2017-05-15	19:48:37	1490.19
178.4	2.97333	2017-05-15	19:48:37	1489.2
178.5	2.975	2017-05-15	19:48:37	1488.7
178.6	2.97667	2017-05-15	19:48:37	1487.71
178.7	2.97833	2017-05-15	19:48:37	1487.21
178.8	2.98	2017-05-15	19:48:37	1486.22
178.9	2.98167	2017-05-15	19:48:37	1485.72
179	2.98333	2017-05-15	19:48:38	1484.73
179.1	2.985	2017-05-15	19:48:38	1484.23
179.2	2.98667	2017-05-15	19:48:38	1483.74
179.3	2.98833	2017-05-15	19:48:38	1482.75
179.4	2.99	2017-05-15	19:48:38	1482.25
179.5	2.99167	2017-05-15	19:48:38	1481.26
179.6	2.99333	2017-05-15	19:48:38	1480.76
179.7	2.995	2017-05-15	19:48:38	1479.77
179.8	2.99667	2017-05-15	19:48:38	1479.27
179.9	2.99833	2017-05-15	19:48:38	1478.78
180	3	2017-05-15	19:48:39	1477.79
180.1	3.00167	2017-05-15	19:48:39	1477.29
180.2	3.00333	2017-05-15	19:48:39	1476.3
180.3	3.005	2017-05-15	19:48:39	1475.8
180.4	3.00667	2017-05-15	19:48:39	1474.81
180.5	3.00833	2017-05-15	19:48:39	1474.31
180.6	3.01	2017-05-15	19:48:39	1473.32
180.7	3.01167	2017-05-15	19:48:39	1472.82
180.8	3.01333	2017-05-15	19:48:39	1471.83
180.9	3.015	2017-05-15	19:48:39	1471.34
181	3.01667	2017-05-15	19:48:40	1470.34
181.1	3.01833	2017-05-15	19:48:40	1469.85
181.2	3.02	2017-05-15	19:48:40	1469.35
181.3	3.02167	2017-05-15	19:48:40	1468.36
181.4	3.02333	2017-05-15	19:48:40	1467.86
181.5	3.025	2017-05-15	19:48:40	1466.87
181.6	3.02667	2017-05-15	19:48:40	1466.38
181.7	3.02833	2017-05-15	19:48:40	1465.38
181.8	3.03	2017-05-15	19:48:40	1464.89
181.9	3.03167	2017-05-15	19:48:40	1463.9
182	3.03333	2017-05-15	19:48:41	1463.4
182.1	3.035	2017-05-15	19:48:41	1462.41
182.2	3.03667	2017-05-15	19:48:41	1461.91
182.3	3.03833	2017-05-15	19:48:41	1461.41
182.4	3.04	2017-05-15	19:48:41	1460.42
182.5	3.04167	2017-05-15	19:48:41	1459.93
182.6	3.04333	2017-05-15	19:48:41	1458.93
182.7	3.045	2017-05-15	19:48:41	1458.44
182.8	3.04667	2017-05-15	19:48:41	1457.45
182.9	3.04833	2017-05-15	19:48:41	1456.95
183	3.05	2017-05-15	19:48:42	1455.96
183.1	3.05167	2017-05-15	19:48:42	1455.46
183.2	3.05333	2017-05-15	19:48:42	1454.47
183.3	3.055	2017-05-15	19:48:42	1453.97
183.4	3.05667	2017-05-15	19:48:42	1452.98
183.5	3.05833	2017-05-15	19:48:42	1452.49
183.6	3.06	2017-05-15	19:48:42	1451.49
183.7	3.06167	2017-05-15	19:48:42	1451
183.8	3.06333	2017-05-15	19:48:42	1450.5
183.9	3.065	2017-05-15	19:48:42	1449.51
184	3.06667	2017-05-15	19:48:43	1449.01
184.1	3.06833	2017-05-15	19:48:43	1448.02
184.2	3.07	2017-05-15	19:48:43	1447.52
184.3	3.07167	2017-05-15	19:48:43	1446.53
184.4	3.07333	2017-05-15	19:48:43	1446.04
184.5	3.075	2017-05-15	19:48:43	1445.04
184.6	3.07667	2017-05-15	19:48:43	1444.55
184.7	3.07833	2017-05-15	19:48:43	1443.56
184.8	3.08	2017-05-15	19:48:43	1443.06
184.9	3.08167	2017-05-15	19:48:43	1442.07
185	3.08333	2017-05-15	19:48:44	1441.57
185.1	3.085	2017-05-15	19:48:44	1440.58
185.2	3.08667	2017-05-15	19:48:44	1440.08
185.3	3.08833	2017-05-15	19:48:44	1439.09
185.4	3.09	2017-05-15	19:48:44	1438.59
185.5	3.09167	2017-05-15	19:48:44	1437.6
185.6	3.09333	2017-05-15	19:48:44	1437.11
185.7	3.095	2017-05-15	19:48:44	1436.61
185.8	3.09667	2017-05-15	19:48:44	1435.62
185.9	3.09833	2017-05-15	19:48:44	1435.12
186	3.1	2017-05-15	19:48:45	1434.13
186.1	3.10167	2017-05-15	19:48:45	1433.63
186.2	3.10333	2017-05-15	19:48:45	1432.64
186.3	3.105	2017-05-15	19:48:45	1432.15
186.4	3.10667	2017-05-15	19:48:45	1431.15
186.5	3.10833	2017-05-15	19:48:45	1430.66
186.6	3.11	2017-05-15	19:48:45	1430.16
186.7	3.11167	2017-05-15	19:48:45	1429.17
186.8	3.11333	2017-05-15	19:48:45	1428.67
186.9	3.115	2017-05-15	19:48:45	1427.68
187	3.11667	2017-05-15	19:48:46	1427.18
187.1	3.11833	2017-05-15	19:48:46	1426.19
187.2	3.12	2017-05-15	19:48:46	1425.2
187.3	3.12167	2017-05-15	19:48:46	1424.7
187.4	3.12333	2017-05-15	19:48:46	1424.21
187.5	3.125	2017-05-15	19:48:46	1423.22
187.6	3.12667	2017-05-15	19:48:46	1422.72
187.7	3.12833	2017-05-15	19:48:46	1421.73
187.8	3.13	2017-05-15	19:48:46	1421.23
187.9	3.13167	2017-05-15	19:48:46	1420.24
188	3.13333	2017-05-15	19:48:47	1419.74
188.1	3.135	2017-05-15	19:48:47	1418.75
188.2	3.13667	2017-05-15	19:48:47	1418.26
188.3	3.13833	2017-05-15	19:48:47	1417.26
188.4	3.14	2017-05-15	19:48:47	1416.77
188.5	3.14167	2017-05-15	19:48:47	1415.77
188.6	3.14333	2017-05-15	19:48:47	1415.28
188.7	3.145	2017-05-15	19:48:47	1414.29
188.8	3.14667	2017-05-15	19:48:47	1413.79
188.9	3.14833	2017-05-15	19:48:47	1412.8
189	3.15	2017-05-15	19:48:48	1412.3
189.1	3.15167	2017-05-15	19:48:48	1411.31
189.2	3.15333	2017-05-15	19:48:48	1410.81
189.3	3.155	2017-05-15	19:48:48	1409.82
189.4	3.15667	2017-05-15	19:48:48	1409.33
189.5	3.15833	2017-05-15	19:48:48	1408.33
189.6	3.16	2017-05-15	19:48:48	1407.84
189.7	3.16167	2017-05-15	19:48:48	1406.85
189.8	3.16333	2017-05-15	19:48:48	1406.35
189.9	3.165	2017-05-15	19:48:48	1405.36
190	3.16667	2017-05-15	19:48:49	1404.86
190.1	3.16833	2017-05-15	19:48:49	1403.87
190.2	3.17	2017-05-15	19:48:49	1402.88
190.3	3.17167	2017-05-15	19:48:49	1402.38
190.4	3.17333	2017-05-15	19:48:49	1401.88
190.5	3.175	2017-05-15	19:48:49	1400.89
190.6	3.17667	2017-05-15	19:48:49	1399.9
190.7	3.17833	2017-05-15	19:48:49	1399.4
190.8	3.18	2017-05-15	19:48:49	1398.91
190.9	3.18167	2017-05-15	19:48:49	1397.92
191	3.18333	2017-05-15	19:48:50	1397.42
191.1	3.185	2017-05-15	19:48:50	1396.43
191.2	3.18667	2017-05-15	19:48:50	1395.93
191.3	3.18833	2017-05-15	19:48:50	1394.94
191.4	3.19	2017-05-15	19:48:50	1394.44
191.5	3.19167	2017-05-15	19:48:50	1393.45
191.6	3.19333	2017-05-15	19:48:50	1392.95
191.7	3.195	2017-05-15	19:48:50	1391.96
191.8	3.19667	2017-05-15	19:48:50	1390.97
191.9	3.19833	2017-05-15	19:48:50	1390.47
192	3.2	2017-05-15	19:48:51	1389.48
192.1	3.20167	2017-05-15	19:48:51	1388.99
192.2	3.20333	2017-05-15	19:48:51	1387.99
192.3	3.205	2017-05-15	19:48:51	1387.5
192.4	3.20667	2017-05-15	19:48:51	1386.51
192.5	3.20833	2017-05-15	19:48:51	1386.01
192.6	3.21	2017-05-15	19:48:51	1385.02
192.7	3.21167	2017-05-15	19:48:51	1384.52
192.8	3.21333	2017-05-15	19:48:51	1383.53
192.9	3.215	2017-05-15	19:48:51	1383.03
193	3.21667	2017-05-15	19:48:52	1382.04
193.1	3.21833	2017-05-15	19:48:52	1381.54
193.2	3.22	2017-05-15	19:48:52	1380.55
193.3	3.22167	2017-05-15	19:48:52	1380.06
193.4	3.22333	2017-05-15	19:48:52	1379.06
193.5	3.225	2017-05-15	19:48:52	1378.57
193.6	3.22667	2017-05-15	19:48:52	1377.58
193.7	3.22833	2017-05-15	19:48:52	1377.08
193.8	3.23	2017-05-15	19:48:52	1376.09
193.9	3.23167	2017-05-15	19:48:52	1375.59
194	3.23333	2017-05-15	19:48:53	1374.6
194.1	3.235	2017-05-15	19:48:53	1374.1
194.2	3.23667	2017-05-15	19:48:53	1373.11
194.3	3.23833	2017-05-15	19:48:53	1372.62
194.4	3.24	2017-05-15	19:48:53	1371.62
194.5	3.24167	2017-05-15	19:48:53	1371.13
194.6	3.24333	2017-05-15	19:48:53	1370.13
194.7	3.245	2017-05-15	19:48:53	1369.64
194.8	3.24667	2017-05-15	19:48:53	1368.65
194.9	3.24833	2017-05-15	19:48:53	1368.15
195	3.25	2017-05-15	19:48:54	1367.16
195.1	3.25167	2017-05-15	19:48:54	1366.66
195.2	3.25333	2017-05-15	19:48:54	1365.67
195.3	3.255	2017-05-15	19:48:54	1365.17
195.4	3.25667	2017-05-15	19:48:54	1364.18
195.5	3.25833	2017-05-15	19:48:54	1363.19
195.6	3.26	2017-05-15	19:48:54	1362.69
195.7	3.26167	2017-05-15	19:48:54	1361.7
195.8	3.26333	2017-05-15	19:48:54	1361.21
195.9	3.265	2017-05-15	19:48:54	1360.21
196	3.26667	2017-05-15	19:48:55	1359.72
196.1	3.26833	2017-05-15	19:48:55	1358.72
196.2	3.27	2017-05-15	19:48:55	1358.23
196.3	3.27167	2017-05-15	19:48:55	1357.24
196.4	3.27333	2017-05-15	19:48:55	1356.24
196.5	3.275	2017-05-15	19:48:55	1355.75
196.6	3.27667	2017-05-15	19:48:55	1354.76
196.7	3.27833	2017-05-15	19:48:55	1354.26
196.8	3.28	2017-05-15	19:48:55	1353.27
196.9	3.28167	2017-05-15	19:48:55	1352.77
197	3.28333	2017-05-15	19:48:56	1351.78
197.1	3.285	2017-05-15	19:48:56	1351.28
197.2	3.28667	2017-05-15	19:48:56	1350.29
197.3	3.28833	2017-05-15	19:48:56	1349.8
197.4	3.29	2017-05-15	19:48:56	1348.8
197.5	3.29167	2017-05-15	19:48:56	1347.81
197.6	3.29333	2017-05-15	19:48:56	1347.31
197.7	3.295	2017-05-15	19:48:56	1346.32
197.8	3.29667	2017-05-15	19:48:56	1345.83
197.9	3.29833	2017-05-15	19:48:56	1344.83
198	3.3	2017-05-15	19:48:57	1344.34
198.1	3.30167	2017-05-15	19:48:57	1343.35
198.2	3.30333	2017-05-15	19:48:57	1342.85
198.3	3.305	2017-05-15	19:48:57	1341.86
198.4	3.30667	2017-05-15	19:48:57	1340.87
198.5	3.30833	2017-05-15	19:48:57	1340.37
198.6	3.31	2017-05-15	19:48:57	1339.38
198.7	3.31167	2017-05-15	19:48:57	1338.88
198.8	3.31333	2017-05-15	19:48:57	1337.89
198.9	3.315	2017-05-15	19:48:57	1337.39
199	3.31667	2017-05-15	19:48:58	1336.4
199.1	3.31833	2017-05-15	19:48:58	1335.9
199.2	3.32	2017-05-15	19:48:58	1334.91
199.3	3.32167	2017-05-15	19:48:58	1333.92
199.4	3.32333	2017-05-15	19:48:58	1333.42
199.5	3.325	2017-05-15	19:48:58	1332.43
199.6	3.32667	2017-05-15	19:48:58	1331.44
199.7	3.32833	2017-05-15	19:48:58	1330.94
199.8	3.33	2017-05-15	19:48:58	1329.95
[truncated: 47,792 more rows]

## Sheet: 20% run 3
0	0	42870	0.891667	-88.3621
0.1	0.00166667	42870	0.891667	-88.3621
0.2	0.00333333	42870	0.891667	-88.3621
0.3	0.005	42870	0.891667	-88.3621
0.4	0.00666667	42870	0.891667	-88.3621
0.5	0.00833333	42870	0.891667	-88.3621
0.6	0.01	42870	0.891667	-88.3621
0.7	0.0116667	42870	0.891667	-88.3621
0.8	0.0133333	42870	0.891667	-88.3621
0.9	0.015	42870	0.891667	-88.3621
1	0.0166667	42870	0.891678	-88.3621
1.1	0.0183333	42870	0.891678	-88.3621
1.2	0.02	42870	0.891678	-88.3621
1.3	0.0216667	42870	0.891678	-88.3621
1.4	0.0233333	42870	0.891678	-88.3621
1.5	0.025	42870	0.891678	-88.3621
1.6	0.0266667	42870	0.891678	-88.3621
1.7	0.0283333	42870	0.891678	-88.3621
1.8	0.03	42870	0.891678	-88.3621
1.9	0.0316667	42870	0.891678	-88.3621
2	0.0333333	42870	0.89169	-88.3621
2.1	0.035	42870	0.89169	-88.3621
2.2	0.0366667	42870	0.89169	-88.3621
2.3	0.0383333	42870	0.89169	-88.3621
2.4	0.04	42870	0.89169	-88.3621
2.5	0.0416667	42870	0.89169	-88.3621
2.6	0.0433333	42870	0.89169	-88.3621
2.7	0.045	42870	0.89169	-88.3621
2.8	0.0466667	42870	0.89169	-88.3621
2.9	0.0483333	42870	0.89169	-88.3621
3	0.05	42870	0.891701	-88.3621
3.1	0.0516667	42870	0.891701	-88.3621
3.2	0.0533333	42870	0.891701	-88.3621
3.3	0.055	42870	0.891701	-88.3621
3.4	0.0566667	42870	0.891701	-88.3621
3.5	0.0583333	42870	0.891701	-88.3621
3.6	0.06	42870	0.891701	-88.3621
3.7	0.0616667	42870	0.891701	-88.3621
3.8	0.0633333	42870	0.891701	-88.3621
3.9	0.065	42870	0.891701	-88.3621
4	0.0666667	42870	0.891713	-88.3621
4.1	0.0683333	42870	0.891713	-88.3621
4.2	0.07	42870	0.891713	-88.3621
4.3	0.0716667	42870	0.891713	-88.3621
4.4	0.0733333	42870	0.891713	-88.3621
4.5	0.075	42870	0.891713	-88.3621
4.6	0.0766667	42870	0.891713	-88.3621
4.7	0.0783333	42870	0.891713	-88.3621
4.8	0.08	42870	0.891713	-88.3621
4.9	0.0816667	42870	0.891713	-88.3621
5	0.0833333	42870	0.891725	-88.3621
5.1	0.085	42870	0.891725	-88.3621
5.2	0.0866667	42870	0.891725	-88.3621
5.3	0.0883333	42870	0.891725	-88.3621
5.4	0.09	42870	0.891725	-88.3621
5.5	0.0916667	42870	0.891725	-88.3621
5.6	0.0933333	42870	0.891725	-88.3621
5.7	0.095	42870	0.891725	-88.3621
5.8	0.0966667	42870	0.891725	-88.3621
5.9	0.0983333	42870	0.891725	-88.3621
6	0.1	42870	0.891736	-88.3621
6.1	0.101667	42870	0.891736	-88.3621
6.2	0.103333	42870	0.891736	-88.3621
6.3	0.105	42870	0.891736	-88.3621
6.4	0.106667	42870	0.891736	-88.3621
6.5	0.108333	42870	0.891736	-88.3621
6.6	0.11	42870	0.891736	-88.3621
6.7	0.111667	42870	0.891736	-87.866
6.8	0.113333	42870	0.891736	-88.3621
6.9	0.115	42870	0.891736	-87.866
7	0.116667	42870	0.891748	-88.3621
7.1	0.118333	42870	0.891748	-88.3621
7.2	0.12	42870	0.891748	-88.3621
7.3	0.121667	42870	0.891748	-88.3621
7.4	0.123333	42870	0.891748	-88.3621
7.5	0.125	42870	0.891748	-88.3621
7.6	0.126667	42870	0.891748	-88.3621
7.7	0.128333	42870	0.891748	-88.3621
7.8	0.13	42870	0.891748	-88.3621
7.9	0.131667	42870	0.891748	-88.3621
8	0.133333	42870	0.891759	-88.3621
8.1	0.135	42870	0.891759	-88.3621
8.2	0.136667	42870	0.891759	-88.3621
8.3	0.138333	42870	0.891759	-88.3621
8.4	0.14	42870	0.891759	-88.3621
8.5	0.141667	42870	0.891759	-88.3621
8.6	0.143333	42870	0.891759	-88.3621
8.7	0.145	42870	0.891759	-88.3621
8.8	0.146667	42870	0.891759	-88.3621
8.9	0.148333	42870	0.891759	-88.3621
9	0.15	42870	0.891771	-88.3621
9.1	0.151667	42870	0.891771	-88.3621
9.2	0.153333	42870	0.891771	-88.3621
9.3	0.155	42870	0.891771	-88.3621
9.4	0.156667	42870	0.891771	-88.3621
9.5	0.158333	42870	0.891771	-88.3621
9.6	0.16	42870	0.891771	-88.3621
9.7	0.161667	42870	0.891771	-87.866
9.8	0.163333	42870	0.891771	-87.866
9.9	0.165	42870	0.891771	-87.866
10	0.166667	42870	0.891782	-87.866
10.1	0.168333	42870	0.891782	-87.866
10.2	0.17	42870	0.891782	-87.866
10.3	0.171667	42870	0.891782	-87.866
10.4	0.173333	42870	0.891782	-87.866
10.5	0.175	42870	0.891782	-87.866
10.6	0.176667	42870	0.891782	-87.3699
10.7	0.178333	42870	0.891782	-87.866
10.8	0.18	42870	0.891782	-87.3699
10.9	0.181667	42870	0.891782	-87.3699
11	0.183333	42870	0.891794	-87.3699
11.1	0.185	42870	0.891794	-87.3699
11.2	0.186667	42870	0.891794	-87.3699
11.3	0.188333	42870	0.891794	-87.3699
11.4	0.19	42870	0.891794	-87.3699
11.5	0.191667	42870	0.891794	-87.3699
11.6	0.193333	42870	0.891794	-87.3699
11.7	0.195	42870	0.891794	-87.3699
11.8	0.196667	42870	0.891794	-87.3699
11.9	0.198333	42870	0.891794	-87.3699
12	0.2	42870	0.891806	-87.3699
12.1	0.201667	42870	0.891806	-87.3699
12.2	0.203333	42870	0.891806	-87.3699
12.3	0.205	42870	0.891806	-87.3699
12.4	0.206667	42870	0.891806	-87.3699
12.5	0.208333	42870	0.891806	-87.3699
12.6	0.21	42870	0.891806	-87.3699
12.7	0.211667	42870	0.891806	-87.866
12.8	0.213333	42870	0.891806	-87.866
12.9	0.215	42870	0.891806	-87.866
13	0.216667	42870	0.891817	-87.866
13.1	0.218333	42870	0.891817	-87.866
13.2	0.22	42870	0.891817	-87.866
13.3	0.221667	42870	0.891817	-87.866
13.4	0.223333	42870	0.891817	-87.866
13.5	0.225	42870	0.891817	-87.866
13.6	0.226667	42870	0.891817	-87.866
13.7	0.228333	42870	0.891817	-88.3621
13.8	0.23	42870	0.891817	-88.3621
13.9	0.231667	42870	0.891817	-88.3621
14	0.233333	42870	0.891829	-88.3621
14.1	0.235	42870	0.891829	-88.3621
14.2	0.236667	42870	0.891829	-88.3621
14.3	0.238333	42870	0.891829	-88.3621
14.4	0.24	42870	0.891829	-88.8582
14.5	0.241667	42870	0.891829	-88.8582
14.6	0.243333	42870	0.891829	-88.8582
14.7	0.245	42870	0.891829	-88.8582
14.8	0.246667	42870	0.891829	-88.8582
14.9	0.248333	42870	0.891829	-88.8582
15	0.25	42870	0.89184	-89.3542
15.1	0.251667	42870	0.89184	-89.3542
15.2	0.253333	42870	0.89184	-89.3542
15.3	0.255	42870	0.89184	-89.3542
15.4	0.256667	42870	0.89184	-89.3542
15.5	0.258333	42870	0.89184	-89.3542
15.6	0.26	42870	0.89184	-89.8503
15.7	0.261667	42870	0.89184	-89.8503
15.8	0.263333	42870	0.89184	-89.8503
15.9	0.265	42870	0.89184	-89.8503
16	0.266667	42870	0.891852	-89.8503
16.1	0.268333	42870	0.891852	-89.8503
16.2	0.27	42870	0.891852	-90.3464
16.3	0.271667	42870	0.891852	-90.3464
16.4	0.273333	42870	0.891852	-90.3464
16.5	0.275	42870	0.891852	-90.3464
16.6	0.276667	42870	0.891852	-90.8425
16.7	0.278333	42870	0.891852	-90.8425
16.8	0.28	42870	0.891852	-90.8425
16.9	0.281667	42870	0.891852	-90.8425
17	0.283333	42870	0.891863	-90.8425
17.1	0.285	42870	0.891863	-90.8425
17.2	0.286667	42870	0.891863	-90.8425
17.3	0.288333	42870	0.891863	-91.3386
17.4	0.29	42870	0.891863	-91.3386
17.5	0.291667	42870	0.891863	-91.3386
17.6	0.293333	42870	0.891863	-91.3386
17.7	0.295	42870	0.891863	-91.3386
17.8	0.296667	42870	0.891863	-91.3386
17.9	0.298333	42870	0.891863	-91.3386
18	0.3	42870	0.891875	-91.3386
18.1	0.301667	42870	0.891875	-91.3386
18.2	0.303333	42870	0.891875	-91.3386
18.3	0.305	42870	0.891875	-91.8347
18.4	0.306667	42870	0.891875	-91.8347
18.5	0.308333	42870	0.891875	-91.8347
18.6	0.31	42870	0.891875	-91.8347
18.7	0.311667	42870	0.891875	-91.8347
18.8	0.313333	42870	0.891875	-91.8347
18.9	0.315	42870	0.891875	-91.8347
19	0.316667	42870	0.891887	-91.8347
19.1	0.318333	42870	0.891887	-91.8347
19.2	0.32	42870	0.891887	-91.8347
19.3	0.321667	42870	0.891887	-91.8347
19.4	0.323333	42870	0.891887	-91.8347
19.5	0.325	42870	0.891887	-92.3308
19.6	0.326667	42870	0.891887	-91.8347
19.7	0.328333	42870	0.891887	-91.8347
19.8	0.33	42870	0.891887	-92.3308
19.9	0.331667	42870	0.891887	-92.3308
20	0.333333	42870	0.891898	-92.3308
20.1	0.335	42870	0.891898	-92.3308
20.2	0.336667	42870	0.891898	-92.3308
20.3	0.338333	42870	0.891898	-92.3308
20.4	0.34	42870	0.891898	-92.3308
20.5	0.341667	42870	0.891898	-92.3308
20.6	0.343333	42870	0.891898	-92.3308
20.7	0.345	42870	0.891898	-92.3308
20.8	0.346667	42870	0.891898	-92.3308
20.9	0.348333	42870	0.891898	-92.3308
21	0.35	42870	0.89191	-92.3308
21.1	0.351667	42870	0.89191	-92.3308
21.2	0.353333	42870	0.89191	-92.3308
21.3	0.355	42870	0.89191	-92.3308
21.4	0.356667	42870	0.89191	-92.3308
21.5	0.358333	42870	0.89191	-92.3308
21.6	0.36	42870	0.89191	-92.3308
21.7	0.361667	42870	0.89191	-92.3308
21.8	0.363333	42870	0.89191	-92.3308
21.9	0.365	42870	0.89191	-92.3308
22	0.366667	42870	0.891921	-92.3308
22.1	0.368333	42870	0.891921	-92.3308
22.2	0.37	42870	0.891921	-92.3308
22.3	0.371667	42870	0.891921	-92.3308
22.4	0.373333	42870	0.891921	-92.3308
22.5	0.375	42870	0.891921	-92.3308
22.6	0.376667	42870	0.891921	-92.3308
22.7	0.378333	42870	0.891921	-92.3308
22.8	0.38	42870	0.891921	-92.3308
22.9	0.381667	42870	0.891921	-92.3308
23	0.383333	42870	0.891933	-92.3308
23.1	0.385	42870	0.891933	-92.3308
23.2	0.386667	42870	0.891933	-92.3308
23.3	0.388333	42870	0.891933	-92.3308
23.4	0.39	42870	0.891933	-92.3308
23.5	0.391667	42870	0.891933	-92.3308
23.6	0.393333	42870	0.891933	-92.3308
23.7	0.395	42870	0.891933	-92.3308
23.8	0.396667	42870	0.891933	-92.3308
23.9	0.398333	42870	0.891933	-92.3308
24	0.4	42870	0.891944	-92.3308
24.1	0.401667	42870	0.891944	-92.3308
24.2	0.403333	42870	0.891944	-92.3308
24.3	0.405	42870	0.891944	-92.3308
24.4	0.406667	42870	0.891944	-92.3308
24.5	0.408333	42870	0.891944	-92.3308
24.6	0.41	42870	0.891944	-92.3308
24.7	0.411667	42870	0.891944	-91.8347
24.8	0.413333	42870	0.891944	-91.8347
24.9	0.415	42870	0.891944	-91.8347
25	0.416667	42870	0.891956	-92.3308
25.1	0.418333	42870	0.891956	-91.8347
25.2	0.42	42870	0.891956	-91.8347
25.3	0.421667	42870	0.891956	-91.8347
25.4	0.423333	42870	0.891956	-91.8347
25.5	0.425	42870	0.891956	-91.8347
25.6	0.426667	42870	0.891956	-91.8347
25.7	0.428333	42870	0.891956	-91.8347
25.8	0.43	42870	0.891956	-91.8347
25.9	0.431667	42870	0.891956	-91.8347
26	0.433333	42870	0.891968	-91.8347
26.1	0.435	42870	0.891968	-91.8347
26.2	0.436667	42870	0.891968	-91.8347
26.3	0.438333	42870	0.891968	-91.8347
26.4	0.44	42870	0.891968	-91.8347
26.5	0.441667	42870	0.891968	-91.8347
26.6	0.443333	42870	0.891968	-91.8347
26.7	0.445	42870	0.891968	-91.8347
26.8	0.446667	42870	0.891968	-91.8347
26.9	0.448333	42870	0.891968	-91.8347
27	0.45	42870	0.891979	-91.8347
27.1	0.451667	42870	0.891979	-91.8347
27.2	0.453333	42870	0.891979	-91.8347
27.3	0.455	42870	0.891979	-91.8347
27.4	0.456667	42870	0.891979	-91.8347
27.5	0.458333	42870	0.891979	-91.8347
27.6	0.46	42870	0.891979	-91.3386
27.7	0.461667	42870	0.891979	-91.3386
27.8	0.463333	42870	0.891979	-91.8347
27.9	0.465	42870	0.891979	-91.3386
28	0.466667	42870	0.891991	-91.3386
28.1	0.468333	42870	0.891991	-91.3386
28.2	0.47	42870	0.891991	-91.3386
28.3	0.471667	42870	0.891991	-91.3386
28.4	0.473333	42870	0.891991	-91.3386
28.5	0.475	42870	0.891991	-91.3386
28.6	0.476667	42870	0.891991	-91.3386
28.7	0.478333	42870	0.891991	-91.3386
28.8	0.48	42870	0.891991	-91.3386
28.9	0.481667	42870	0.891991	-91.3386
29	0.483333	42870	0.892002	-91.3386
29.1	0.485	42870	0.892002	-91.3386
29.2	0.486667	42870	0.892002	-91.3386
29.3	0.488333	42870	0.892002	-91.3386
29.4	0.49	42870	0.892002	-91.3386
29.5	0.491667	42870	0.892002	-91.3386
29.6	0.493333	42870	0.892002	-91.3386
29.7	0.495	42870	0.892002	-91.3386
29.8	0.496667	42870	0.892002	-91.3386
29.9	0.498333	42870	0.892002	-91.3386
30	0.5	42870	0.892014	-91.3386
30.1	0.501667	42870	0.892014	-91.3386
30.2	0.503333	42870	0.892014	-91.3386
30.3	0.505	42870	0.892014	-91.3386
30.4	0.506667	42870	0.892014	-91.3386
30.5	0.508333	42870	0.892014	-91.3386
30.6	0.51	42870	0.892014	-91.3386
30.7	0.511667	42870	0.892014	-91.3386
30.8	0.513333	42870	0.892014	-91.3386
30.9	0.515	42870	0.892014	-91.3386
31	0.516667	42870	0.892025	-90.8425
31.1	0.518333	42870	0.892025	-90.8425
31.2	0.52	42870	0.892025	-90.8425
31.3	0.521667	42870	0.892025	-90.8425
31.4	0.523333	42870	0.892025	-90.8425
31.5	0.525	42870	0.892025	-90.8425
31.6	0.526667	42870	0.892025	-90.8425
31.7	0.528333	42870	0.892025	-90.8425
31.8	0.53	42870	0.892025	-90.8425
31.9	0.531667	42870	0.892025	-90.8425
32	0.533333	42870	0.892037	-90.8425
32.1	0.535	42870	0.892037	-90.8425
32.2	0.536667	42870	0.892037	-90.8425
32.3	0.538333	42870	0.892037	-90.8425
32.4	0.54	42870	0.892037	-90.8425
32.5	0.541667	42870	0.892037	-90.8425
32.6	0.543333	42870	0.892037	-90.8425
32.7	0.545	42870	0.892037	-90.8425
32.8	0.546667	42870	0.892037	-90.8425
32.9	0.548333	42870	0.892037	-90.8425
33	0.55	42870	0.892049	-90.8425
33.1	0.551667	42870	0.892049	-90.8425
33.2	0.553333	42870	0.892049	-90.8425
33.3	0.555	42870	0.892049	-90.8425
33.4	0.556667	42870	0.892049	-90.8425
33.5	0.558333	42870	0.892049	-90.8425
33.6	0.56	42870	0.892049	-90.8425
33.7	0.561667	42870	0.892049	-90.3464
33.8	0.563333	42870	0.892049	-90.8425
33.9	0.565	42870	0.892049	-90.3464
34	0.566667	42870	0.89206	-90.3464
34.1	0.568333	42870	0.89206	-90.3464
34.2	0.57	42870	0.89206	-90.3464
34.3	0.571667	42870	0.89206	-90.3464
34.4	0.573333	42870	0.89206	-90.3464
34.5	0.575	42870	0.89206	-90.3464
34.6	0.576667	42870	0.89206	-90.3464
34.7	0.578333	42870	0.89206	-90.3464
34.8	0.58	42870	0.89206	-90.3464
34.9	0.581667	42870	0.89206	-90.3464
35	0.583333	42870	0.892072	-90.3464
35.1	0.585	42870	0.892072	-90.3464
35.2	0.586667	42870	0.892072	-90.3464
35.3	0.588333	42870	0.892072	-90.3464
35.4	0.59	42870	0.892072	-90.3464
35.5	0.591667	42870	0.892072	-90.3464
35.6	0.593333	42870	0.892072	-90.3464
35.7	0.595	42870	0.892072	-90.3464
35.8	0.596667	42870	0.892072	-90.3464
35.9	0.598333	42870	0.892072	-90.3464
36	0.6	42870	0.892083	-90.3464
36.1	0.601667	42870	0.892083	-90.3464
36.2	0.603333	42870	0.892083	-89.8503
36.3	0.605	42870	0.892083	-89.8503
36.4	0.606667	42870	0.892083	-89.8503
36.5	0.608333	42870	0.892083	-89.8503
36.6	0.61	42870	0.892083	-89.8503
36.7	0.611667	42870	0.892083	-89.8503
36.8	0.613333	42870	0.892083	-89.8503
36.9	0.615	42870	0.892083	-89.8503
37	0.616667	42870	0.892095	-89.8503
37.1	0.618333	42870	0.892095	-89.8503
37.2	0.62	42870	0.892095	-89.8503
37.3	0.621667	42870	0.892095	-89.3542
37.4	0.623333	42870	0.892095	-89.3542
37.5	0.625	42870	0.892095	-89.3542
37.6	0.626667	42870	0.892095	-89.3542
37.7	0.628333	42870	0.892095	-88.8582
37.8	0.63	42870	0.892095	-88.8582
37.9	0.631667	42870	0.892095	-88.3621
38	0.633333	42870	0.892106	-87.866
38.1	0.635	42870	0.892106	-86.8738
38.2	0.636667	42870	0.892106	-85.8816
38.3	0.638333	42870	0.892106	-84.8895
38.4	0.64	42870	0.892106	-83.4012
38.5	0.641667	42870	0.892106	-81.4168
38.6	0.643333	42870	0.892106	-79.9286
38.7	0.645	42870	0.892106	-78.4403
38.8	0.646667	42870	0.892106	-76.456
38.9	0.648333	42870	0.892106	-74.4716
39	0.65	42870	0.892118	-72.9834
39.1	0.651667	42870	0.892118	-71.4951
39.2	0.653333	42870	0.892118	-69.5108
39.3	0.655	42870	0.892118	-67.5264
39.4	0.656667	42870	0.892118	-66.0381
39.5	0.658333	42870	0.892118	-64.0538
39.6	0.66	42870	0.892118	-62.0694
39.7	0.661667	42870	0.892118	-60.0851
39.8	0.663333	42870	0.892118	-58.5968
39.9	0.665	42870	0.892118	-56.6125
40	0.666667	42870	0.89213	-54.6281
40.1	0.668333	42870	0.89213	-53.1399
40.2	0.67	42870	0.89213	-51.1555
40.3	0.671667	42870	0.89213	-49.1712
40.4	0.673333	42870	0.89213	-47.1868
40.5	0.675	42870	0.89213	-45.6986
40.6	0.676667	42870	0.89213	-43.7142
40.7	0.678333	42870	0.89213	-41.7299
40.8	0.68	42870	0.89213	-39.7455
40.9	0.681667	42870	0.89213	-37.7612
41	0.683333	42870	0.892141	-36.2729
41.1	0.685	42870	0.892141	-34.2886
41.2	0.686667	42870	0.892141	-32.3042
41.3	0.688333	42870	0.892141	-30.3199
41.4	0.69	42870	0.892141	-28.3355
41.5	0.691667	42870	0.892141	-26.3512
41.6	0.693333	42870	0.892141	-24.3668
41.7	0.695	42870	0.892141	-22.3825
41.8	0.696667	42870	0.892141	-20.3981
41.9	0.698333	42870	0.892141	-18.4138
42	0.7	42870	0.892153	-16.4294
42.1	0.701667	42870	0.892153	-14.4451
42.2	0.703333	42870	0.892153	-12.4607
42.3	0.705	42870	0.892153	-10.4764
42.4	0.706667	42870	0.892153	-8.49201
42.5	0.708333	42870	0.892153	-6.01157
42.6	0.71	42870	0.892153	-4.52331
42.7	0.711667	42870	0.892153	-2.04287
42.8	0.713333	42870	0.892153	-0.0585235
42.9	0.715	42870	0.892153	1.92583
43	0.716667	42870	0.892164	4.40626
43.1	0.718333	42870	0.892164	6.39061
43.2	0.72	42870	0.892164	8.37496
43.3	0.721667	42870	0.892164	10.3593
43.4	0.723333	42870	0.892164	12.8397
43.5	0.725	42870	0.892164	14.8241
43.6	0.726667	42870	0.892164	16.8084
43.7	0.728333	42870	0.892164	19.2889
43.8	0.73	42870	0.892164	21.2732
43.9	0.731667	42870	0.892164	23.2576
44	0.733333	42870	0.892176	25.738
44.1	0.735	42870	0.892176	28.2185
44.2	0.736667	42870	0.892176	30.2028
44.3	0.738333	42870	0.892176	32.6832
44.4	0.74	42870	0.892176	34.6676
44.5	0.741667	42870	0.892176	37.148
44.6	0.743333	42870	0.892176	39.1324
44.7	0.745	42870	0.892176	41.6128
44.8	0.746667	42870	0.892176	44.0933
44.9	0.748333	42870	0.892176	46.0776
45	0.75	42870	0.892188	48.558
45.1	0.751667	42870	0.892188	51.0385
45.2	0.753333	42870	0.892188	53.0228
45.3	0.755	42870	0.892188	55.5033
45.4	0.756667	42870	0.892188	57.9837
45.5	0.758333	42870	0.892188	60.4641
45.6	0.76	42870	0.892188	62.9446
45.7	0.761667	42870	0.892188	65.425
45.8	0.763333	42870	0.892188	67.4094
45.9	0.765	42870	0.892188	69.8898
46	0.766667	42870	0.892199	72.3702
46.1	0.768333	42870	0.892199	74.8507
46.2	0.77	42870	0.892199	77.3311
46.3	0.771667	42870	0.892199	79.8115
46.4	0.773333	42870	0.892199	82.292
46.5	0.775	42870	0.892199	84.7724
46.6	0.776667	42870	0.892199	87.2528
46.7	0.778333	42870	0.892199	89.7333
46.8	0.78	42870	0.892199	92.2137
46.9	0.781667	42870	0.892199	95.1902
47	0.783333	42870	0.892211	97.6707
47.1	0.785	42870	0.892211	100.151
47.2	0.786667	42870	0.892211	102.632
47.3	0.788333	42870	0.892211	105.112
47.4	0.79	42870	0.892211	108.089
47.5	0.791667	42870	0.892211	110.569
47.6	0.793333	42870	0.892211	113.049
47.7	0.795	42870	0.892211	116.026
47.8	0.796667	42870	0.892211	118.506
47.9	0.798333	42870	0.892211	120.987
48	0.8	42870	0.892222	123.467
48.1	0.801667	42870	0.892222	126.444
48.2	0.803333	42870	0.892222	128.924
48.3	0.805	42870	0.892222	131.901
48.4	0.806667	42870	0.892222	134.381
48.5	0.808333	42870	0.892222	137.358
48.6	0.81	42870	0.892222	139.838
48.7	0.811667	42870	0.892222	142.815
48.8	0.813333	42870	0.892222	145.295
48.9	0.815	42870	0.892222	148.272
49	0.816667	42870	0.892234	151.248
49.1	0.818333	42870	0.892234	153.729
49.2	0.82	42870	0.892234	156.705
49.3	0.821667	42870	0.892234	159.186
49.4	0.823333	42870	0.892234	162.162
49.5	0.825	42870	0.892234	165.139
49.6	0.826667	42870	0.892234	168.115
49.7	0.828333	42870	0.892234	170.596
49.8	0.83	42870	0.892234	173.572
49.9	0.831667	42870	0.892234	176.549
50	0.833333	42870	0.892245	179.525
50.1	0.835	42870	0.892245	182.502
50.2	0.836667	42870	0.892245	184.982
50.3	0.838333	42870	0.892245	187.959
50.4	0.84	42870	0.892245	191.431
50.5	0.841667	42870	0.892245	193.912
50.6	0.843333	42870	0.892245	196.888
50.7	0.845	42870	0.892245	199.865
50.8	0.846667	42870	0.892245	202.841
50.9	0.848333	42870	0.892245	206.314
51	0.85	42870	0.892257	209.29
51.1	0.851667	42870	0.892257	212.267
51.2	0.853333	42870	0.892257	215.243
51.3	0.855	42870	0.892257	218.22
51.4	0.856667	42870	0.892257	221.196
51.5	0.858333	42870	0.892257	224.173
51.6	0.86	42870	0.892257	227.646
51.7	0.861667	42870	0.892257	230.622
51.8	0.863333	42870	0.892257	233.599
51.9	0.865	42870	0.892257	237.071
52	0.866667	42870	0.892269	240.048
52.1	0.868333	42870	0.892269	243.024
52.2	0.87	42870	0.892269	246.497
52.3	0.871667	42870	0.892269	249.473
52.4	0.873333	42870	0.892269	252.45
52.5	0.875	42870	0.892269	255.426
52.6	0.876667	42870	0.892269	258.899
52.7	0.878333	42870	0.892269	261.876
52.8	0.88	42870	0.892269	264.852
52.9	0.881667	42870	0.892269	268.325
53	0.883333	42870	0.89228	271.301
53.1	0.885	42870	0.89228	274.774
53.2	0.886667	42870	0.89228	277.75
53.3	0.888333	42870	0.89228	280.727
53.4	0.89	42870	0.89228	284.2
53.5	0.891667	42870	0.89228	287.176
53.6	0.893333	42870	0.89228	290.153
53.7	0.895	42870	0.89228	293.625
53.8	0.896667	42870	0.89228	296.602
53.9	0.898333	42870	0.89228	300.074
54	0.9	42870	0.892292	303.051
54.1	0.901667	42870	0.892292	306.027
54.2	0.903333	42870	0.892292	309.5
54.3	0.905	42870	0.892292	312.477
54.4	0.906667	42870	0.892292	315.949
54.5	0.908333	42870	0.892292	318.926
54.6	0.91	42870	0.892292	322.398
54.7	0.911667	42870	0.892292	325.375
54.8	0.913333	42870	0.892292	328.847
54.9	0.915	42870	0.892292	331.824
55	0.916667	42870	0.892303	334.8
55.1	0.918333	42870	0.892303	338.273
55.2	0.92	42870	0.892303	341.25
55.3	0.921667	42870	0.892303	344.722
55.4	0.923333	42870	0.892303	348.195
55.5	0.925	42870	0.892303	351.171
55.6	0.926667	42870	0.892303	354.644
55.7	0.928333	42870	0.892303	357.62
55.8	0.93	42870	0.892303	361.093
55.9	0.931667	42870	0.892303	364.07
56	0.933333	42870	0.892315	367.542
56.1	0.935	42870	0.892315	370.519
56.2	0.936667	42870	0.892315	373.991
56.3	0.938333	42870	0.892315	377.464
56.4	0.94	42870	0.892315	380.44
56.5	0.941667	42870	0.892315	383.913
56.6	0.943333	42870	0.892315	386.89
56.7	0.945	42870	0.892315	390.362
56.8	0.946667	42870	0.892315	393.339
56.9	0.948333	42870	0.892315	396.811
57	0.95	42870	0.892326	400.284
57.1	0.951667	42870	0.892326	403.26
57.2	0.953333	42870	0.892326	406.733
57.3	0.955	42870	0.892326	409.71
57.4	0.956667	42870	0.892326	413.182
57.5	0.958333	42870	0.892326	416.655
57.6	0.96	42870	0.892326	419.631
57.7	0.961667	42870	0.892326	423.104
57.8	0.963333	42870	0.892326	426.577
57.9	0.965	42870	0.892326	430.049
58	0.966667	42870	0.892338	433.026
58.1	0.968333	42870	0.892338	436.498
58.2	0.97	42870	0.892338	439.971
58.3	0.971667	42870	0.892338	442.947
58.4	0.973333	42870	0.892338	446.42
58.5	0.975	42870	0.892338	449.893
58.6	0.976667	42870	0.892338	452.869
58.7	0.978333	42870	0.892338	456.342
58.8	0.98	42870	0.892338	459.814
58.9	0.981667	42870	0.892338	462.791
59	0.983333	42870	0.89235	466.264
59.1	0.985	42870	0.89235	469.24
59.2	0.986667	42870	0.89235	472.713
59.3	0.988333	42870	0.89235	476.185
59.4	0.99	42870	0.89235	479.162
59.5	0.991667	42870	0.89235	482.634
59.6	0.993333	42870	0.89235	485.611
59.7	0.995	42870	0.89235	489.084
59.8	0.996667	42870	0.89235	492.556
59.9	0.998333	42870	0.89235	495.533
60	1	42870	0.892361	499.005
60.1	1.00167	42870	0.892361	502.478
60.2	1.00333	42870	0.892361	505.454
60.3	1.005	42870	0.892361	508.927
60.4	1.00667	42870	0.892361	512.4
60.5	1.00833	42870	0.892361	515.872
60.6	1.01	42870	0.892361	519.345
60.7	1.01167	42870	0.892361	522.818
60.8	1.01333	42870	0.892361	526.786
60.9	1.015	42870	0.892361	530.755
61	1.01667	42870	0.892373	534.724
61.1	1.01833	42870	0.892373	538.692
61.2	1.02	42870	0.892373	543.157
61.3	1.02167	42870	0.892373	547.622
61.4	1.02333	42870	0.892373	552.087
61.5	1.025	42870	0.892373	556.551
61.6	1.02667	42870	0.892373	561.016
61.7	1.02833	42870	0.892373	564.985
61.8	1.03	42870	0.892373	569.45
61.9	1.03167	42870	0.892373	573.418
62	1.03333	42870	0.892384	577.883
62.1	1.035	42870	0.892384	581.852
62.2	1.03667	42870	0.892384	586.317
62.3	1.03833	42870	0.892384	590.285
62.4	1.04	42870	0.892384	594.254
62.5	1.04167	42870	0.892384	598.719
62.6	1.04333	42870	0.892384	602.688
62.7	1.045	42870	0.892384	606.656
62.8	1.04667	42870	0.892384	611.121
62.9	1.04833	42870	0.892384	615.09
63	1.05	42870	0.892396	619.058
63.1	1.05167	42870	0.892396	623.523
63.2	1.05333	42870	0.892396	627.492
63.3	1.055	42870	0.892396	631.461
63.4	1.05667	42870	0.892396	635.429
63.5	1.05833	42870	0.892396	639.894
63.6	1.06	42870	0.892396	643.863
63.7	1.06167	42870	0.892396	647.832
63.8	1.06333	42870	0.892396	652.296
63.9	1.065	42870	0.892396	656.265
64	1.06667	42870	0.892407	660.234
64.1	1.06833	42870	0.892407	664.202
64.2	1.07	42870	0.892407	668.667
64.3	1.07167	42870	0.892407	672.636
64.4	1.07333	42870	0.892407	677.101
64.5	1.075	42870	0.892407	681.069
64.6	1.07667	42870	0.892407	685.038
64.7	1.07833	42870	0.892407	689.503
64.8	1.08	42870	0.892407	693.472
64.9	1.08167	42870	0.892407	697.936
65	1.08333	42870	0.892419	702.401
65.1	1.085	42870	0.892419	706.866
65.2	1.08667	42870	0.892419	710.835
65.3	1.08833	42870	0.892419	715.299
65.4	1.09	42870	0.892419	719.764
65.5	1.09167	42870	0.892419	724.229
65.6	1.09333	42870	0.892419	728.198
65.7	1.095	42870	0.892419	732.662
65.8	1.09667	42870	0.892419	737.127
65.9	1.09833	42870	0.892419	741.592
66	1.1	42870	0.892431	746.057
66.1	1.10167	42870	0.892431	750.522
66.2	1.10333	42870	0.892431	754.986
66.3	1.105	42870	0.892431	759.451
66.4	1.10667	42870	0.892431	764.412
66.5	1.10833	42870	0.892431	768.877
66.6	1.11	42870	0.892431	773.342
66.7	1.11167	42870	0.892431	777.806
66.8	1.11333	42870	0.892431	782.271
66.9	1.115	42870	0.892431	786.736
67	1.11667	42870	0.892442	791.201
67.1	1.11833	42870	0.892442	795.666
67.2	1.12	42870	0.892442	800.13
67.3	1.12167	42870	0.892442	805.091
67.4	1.12333	42870	0.892442	809.556
67.5	1.125	42870	0.892442	814.021
67.6	1.12667	42870	0.892442	818.486
67.7	1.12833	42870	0.892442	822.95
67.8	1.13	42870	0.892442	827.415
67.9	1.13167	42870	0.892442	831.88
68	1.13333	42870	0.892454	836.345
68.1	1.135	42870	0.892454	841.306
68.2	1.13667	42870	0.892454	845.77
68.3	1.13833	42870	0.892454	850.235
68.4	1.14	42870	0.892454	854.7
68.5	1.14167	42870	0.892454	859.165
68.6	1.14333	42870	0.892454	863.63
68.7	1.145	42870	0.892454	868.59
68.8	1.14667	42870	0.892454	873.055
68.9	1.14833	42870	0.892454	877.52
69	1.15	42870	0.892465	881.985
69.1	1.15167	42870	0.892465	886.45
69.2	1.15333	42870	0.892465	890.914
69.3	1.155	42870	0.892465	895.875
69.4	1.15667	42870	0.892465	900.34
69.5	1.15833	42870	0.892465	904.805
69.6	1.16	42870	0.892465	909.27
69.7	1.16167	42870	0.892465	913.734
69.8	1.16333	42870	0.892465	918.199
69.9	1.165	42870	0.892465	922.664
70	1.16667	42870	0.892477	927.129
70.1	1.16833	42870	0.892477	931.594
70.2	1.17	42870	0.892477	936.058
70.3	1.17167	42870	0.892477	940.523
70.4	1.17333	42870	0.892477	944.988
70.5	1.175	42870	0.892477	949.453
70.6	1.17667	42870	0.892477	953.917
70.7	1.17833	42870	0.892477	958.382
70.8	1.18	42870	0.892477	962.847
70.9	1.18167	42870	0.892477	967.312
71	1.18333	42870	0.892488	971.777
71.1	1.185	42870	0.892488	975.745
71.2	1.18667	42870	0.892488	980.21
71.3	1.18833	42870	0.892488	984.675
71.4	1.19	42870	0.892488	989.14
71.5	1.19167	42870	0.892488	993.604
71.6	1.19333	42870	0.892488	997.573
71.7	1.195	42870	0.892488	1002.04
71.8	1.19667	42870	0.892488	1006.01
71.9	1.19833	42870	0.892488	1010.47
72	1.2	42870	0.8925	1014.44
72.1	1.20167	42870	0.8925	1018.9
72.2	1.20333	42870	0.8925	1022.87
72.3	1.205	42870	0.8925	1026.84
72.4	1.20667	42870	0.8925	1031.31
72.5	1.20833	42870	0.8925	1035.28
72.6	1.21	42870	0.8925	1039.24
72.7	1.21167	42870	0.8925	1043.21
72.8	1.21333	42870	0.8925	1047.68
72.9	1.215	42870	0.8925	1051.65
73	1.21667	42870	0.892512	1055.62
73.1	1.21833	42870	0.892512	1059.58
73.2	1.22	42870	0.892512	1063.55
73.3	1.22167	42870	0.892512	1067.52
73.4	1.22333	42870	0.892512	1071.49
73.5	1.225	42870	0.892512	1075.46
73.6	1.22667	42870	0.892512	1078.93
73.7	1.22833	42870	0.892512	1082.9
73.8	1.23	42870	0.892512	1086.87
73.9	1.23167	42870	0.892512	1090.84
74	1.23333	42870	0.892523	1094.81
74.1	1.235	42870	0.892523	1098.28
74.2	1.23667	42870	0.892523	1102.25
74.3	1.23833	42870	0.892523	1106.22
74.4	1.24	42870	0.892523	1109.69
74.5	1.24167	42870	0.892523	1113.66
74.6	1.24333	42870	0.892523	1117.63
74.7	1.245	42870	0.892523	1121.1
74.8	1.24667	42870	0.892523	1125.07
74.9	1.24833	42870	0.892523	1128.54
75	1.25	42870	0.892535	1132.51
75.1	1.25167	42870	0.892535	1135.98
75.2	1.25333	42870	0.892535	1139.45
75.3	1.255	42870	0.892535	1143.42
75.4	1.25667	42870	0.892535	1146.9
75.5	1.25833	42870	0.892535	1150.86
75.6	1.26	42870	0.892535	1154.34
75.7	1.26167	42870	0.892535	1157.81
75.8	1.26333	42870	0.892535	1161.78
75.9	1.265	42870	0.892535	1165.25
76	1.26667	42870	0.892546	1168.72
76.1	1.26833	42870	0.892546	1172.69
76.2	1.27	42870	0.892546	1176.16
76.3	1.27167	42870	0.892546	1179.64
76.4	1.27333	42870	0.892546	1183.11
76.5	1.275	42870	0.892546	1187.08
76.6	1.27667	42870	0.892546	1190.55
76.7	1.27833	42870	0.892546	1194.02
76.8	1.28	42870	0.892546	1197.5
76.9	1.28167	42870	0.892546	1200.97
77	1.28333	42870	0.892558	1204.44
77.1	1.285	42870	0.892558	1207.91
77.2	1.28667	42870	0.892558	1211.39
77.3	1.28833	42870	0.892558	1214.86
77.4	1.29	42870	0.892558	1218.33
77.5	1.29167	42870	0.892558	1221.8
77.6	1.29333	42870	0.892558	1225.28
77.7	1.295	42870	0.892558	1228.75
77.8	1.29667	42870	0.892558	1231.73
77.9	1.29833	42870	0.892558	1235.7
78	1.3	42870	0.892569	1238.67
78.1	1.30167	42870	0.892569	1242.14
78.2	1.30333	42870	0.892569	1245.62
78.3	1.305	42870	0.892569	1249.09
78.4	1.30667	42870	0.892569	1252.56
78.5	1.30833	42870	0.892569	1256.03
78.6	1.31	42870	0.892569	1259.51
78.7	1.31167	42870	0.892569	1262.48
78.8	1.31333	42870	0.892569	1265.96
78.9	1.315	42870	0.892569	1269.43
79	1.31667	42870	0.892581	1272.41
79.1	1.31833	42870	0.892581	1275.88
79.2	1.32	42870	0.892581	1278.85
79.3	1.32167	42870	0.892581	1282.33
79.4	1.32333	42870	0.892581	1285.8
79.5	1.325	42870	0.892581	1288.78
79.6	1.32667	42870	0.892581	1292.25
79.7	1.32833	42870	0.892581	1295.23
79.8	1.33	42870	0.892581	1298.7
79.9	1.33167	42870	0.892581	1301.67
80	1.33333	42870	0.892593	1305.15
80.1	1.335	42870	0.892593	1308.12
80.2	1.33667	42870	0.892593	1311.1
80.3	1.33833	42870	0.892593	1314.08
80.4	1.34	42870	0.892593	1317.55
80.5	1.34167	42870	0.892593	1320.53
80.6	1.34333	42870	0.892593	1323.5
80.7	1.345	42870	0.892593	1326.98
80.8	1.34667	42870	0.892593	1329.95
80.9	1.34833	42870	0.892593	1332.93
81	1.35	42870	0.892604	1335.9
81.1	1.35167	42870	0.892604	1339.38
81.2	1.35333	42870	0.892604	1342.35
81.3	1.355	42870	0.892604	1345.33
81.4	1.35667	42870	0.892604	1348.31
81.5	1.35833	42870	0.892604	1351.28
81.6	1.36	42870	0.892604	1354.26
81.7	1.36167	42870	0.892604	1357.24
81.8	1.36333	42870	0.892604	1360.71
81.9	1.365	42870	0.892604	1363.69
82	1.36667	42870	0.892616	1366.66
82.1	1.36833	42870	0.892616	1369.64
82.2	1.37	42870	0.892616	1372.62
82.3	1.37167	42870	0.892616	1375.59
82.4	1.37333	42870	0.892616	1378.57
82.5	1.375	42870	0.892616	1381.54
82.6	1.37667	42870	0.892616	1384.52
82.7	1.37833	42870	0.892616	1387.5
82.8	1.38	42870	0.892616	1390.47
82.9	1.38167	42870	0.892616	1393.45
83	1.38333	42870	0.892627	1396.43
83.1	1.385	42870	0.892627	1399.4
83.2	1.38667	42870	0.892627	1401.88
83.3	1.38833	42870	0.892627	1404.86
83.4	1.39	42870	0.892627	1407.84
83.5	1.39167	42870	0.892627	1410.81
83.6	1.39333	42870	0.892627	1413.29
83.7	1.395	42870	0.892627	1416.27
83.8	1.39667	42870	0.892627	1418.75
83.9	1.39833	42870	0.892627	1421.73
84	1.4	42870	0.892639	1424.7
84.1	1.40167	42870	0.892639	1427.18
84.2	1.40333	42870	0.892639	1429.67
84.3	1.405	42870	0.892639	1432.64
84.4	1.40667	42870	0.892639	1435.12
84.5	1.40833	42870	0.892639	1437.6
84.6	1.41	42870	0.892639	1440.58
84.7	1.41167	42870	0.892639	1443.06
84.8	1.41333	42870	0.892639	1445.54
84.9	1.415	42870	0.892639	1448.52
85	1.41667	42870	0.89265	1451
85.1	1.41833	42870	0.89265	1453.48
85.2	1.42	42870	0.89265	1455.96
85.3	1.42167	42870	0.89265	1458.44
85.4	1.42333	42870	0.89265	1460.92
85.5	1.425	42870	0.89265	1463.4
85.6	1.42667	42870	0.89265	1465.88
85.7	1.42833	42870	0.89265	1468.36
85.8	1.43	42870	0.89265	1470.84
85.9	1.43167	42870	0.89265	1473.32
86	1.43333	42870	0.892662	1475.8
86.1	1.435	42870	0.892662	1478.28
86.2	1.43667	42870	0.892662	1480.76
86.3	1.43833	42870	0.892662	1483.24
86.4	1.44	42870	0.892662	1485.72
86.5	1.44167	42870	0.892662	1488.2
86.6	1.44333	42870	0.892662	1490.19
86.7	1.445	42870	0.892662	1492.67
86.8	1.44667	42870	0.892662	1495.15
86.9	1.44833	42870	0.892662	1497.63
87	1.45	42870	0.892674	1500.11
87.1	1.45167	42870	0.892674	1502.09
87.2	1.45333	42870	0.892674	1504.57
87.3	1.455	42870	0.892674	1506.56
87.4	1.45667	42870	0.892674	1509.04
87.5	1.45833	42870	0.892674	1511.52
87.6	1.46	42870	0.892674	1513.5
87.7	1.46167	42870	0.892674	1515.98
87.8	1.46333	42870	0.892674	1518.46
87.9	1.465	42870	0.892674	1520.45
88	1.46667	42870	0.892685	1522.93
88.1	1.46833	42870	0.892685	1525.41
88.2	1.47	42870	0.892685	1527.39
88.3	1.47167	42870	0.892685	1529.38
88.4	1.47333	42870	0.892685	1531.86
88.5	1.475	42870	0.892685	1533.84
88.6	1.47667	42870	0.892685	1535.83
88.7	1.47833	42870	0.892685	1538.31
88.8	1.48	42870	0.892685	1540.29
88.9	1.48167	42870	0.892685	1542.28
89	1.48333	42870	0.892697	1544.76
89.1	1.485	42870	0.892697	1546.74
89.2	1.48667	42870	0.892697	1548.73
89.3	1.48833	42870	0.892697	1550.71
89.4	1.49	42870	0.892697	1553.19
89.5	1.49167	42870	0.892697	1555.18
89.6	1.49333	42870	0.892697	1557.16
89.7	1.495	42870	0.892697	1559.14
89.8	1.49667	42870	0.892697	1561.13
89.9	1.49833	42870	0.892697	1563.11
90	1.5	42870	0.892708	1565.1
90.1	1.50167	42870	0.892708	1567.08
90.2	1.50333	42870	0.892708	1569.07
90.3	1.505	42870	0.892708	1571.05
90.4	1.50667	42870	0.892708	1573.03
90.5	1.50833	42870	0.892708	1575.02
90.6	1.51	42870	0.892708	1577
90.7	1.51167	42870	0.892708	1578.99
90.8	1.51333	42870	0.892708	1580.48
90.9	1.515	42870	0.892708	1582.46
91	1.51667	42870	0.89272	1584.44
91.1	1.51833	42870	0.89272	1586.43
91.2	1.52	42870	0.89272	1587.92
91.3	1.52167	42870	0.89272	1589.9
91.4	1.52333	42870	0.89272	1591.89
91.5	1.525	42870	0.89272	1593.87
91.6	1.52667	42870	0.89272	1595.36
91.7	1.52833	42870	0.89272	1597.34
91.8	1.53	42870	0.89272	1598.83
91.9	1.53167	42870	0.89272	1600.82
92	1.53333	42870	0.892731	1602.8
92.1	1.535	42870	0.892731	1604.29
92.2	1.53667	42870	0.892731	1606.27
92.3	1.53833	42870	0.892731	1607.76
92.4	1.54	42870	0.892731	1609.25
92.5	1.54167	42870	0.892731	1611.23
92.6	1.54333	42870	0.892731	1612.72
92.7	1.545	42870	0.892731	1614.71
92.8	1.54667	42870	0.892731	1616.19
92.9	1.54833	42870	0.892731	1617.68
93	1.55	42870	0.892743	1619.17
93.1	1.55167	42870	0.892743	1621.15
93.2	1.55333	42870	0.892743	1622.64
93.3	1.555	42870	0.892743	1624.13
93.4	1.55667	42870	0.892743	1626.12
93.5	1.55833	42870	0.892743	1627.6
93.6	1.56	42870	0.892743	1629.09
93.7	1.56167	42870	0.892743	1630.58
93.8	1.56333	42870	0.892743	1632.07
93.9	1.565	42870	0.892743	1633.56
94	1.56667	42870	0.892755	1635.54
94.1	1.56833	42870	0.892755	1637.03
94.2	1.57	42870	0.892755	1638.02
94.3	1.57167	42870	0.892755	1639.51
94.4	1.57333	42870	0.892755	1641
94.5	1.575	42870	0.892755	1642.98
94.6	1.57667	42870	0.892755	1643.97
94.7	1.57833	42870	0.892755	1645.46
94.8	1.58	42870	0.892755	1646.95
94.9	1.58167	42870	0.892755	1648.44
95	1.58333	42870	0.892766	1649.93
95.1	1.585	42870	0.892766	1651.42
95.2	1.58667	42870	0.892766	1652.41
95.3	1.58833	42870	0.892766	1653.9
95.4	1.59	42870	0.892766	1655.38
95.5	1.59167	42870	0.892766	1656.87
95.6	1.59333	42870	0.892766	1657.87
95.7	1.595	42870	0.892766	1659.35
95.8	1.59667	42870	0.892766	1660.84
95.9	1.59833	42870	0.892766	1661.83
96	1.6	42870	0.892778	1663.32
96.1	1.60167	42870	0.892778	1664.31
96.2	1.60333	42870	0.892778	1665.8
96.3	1.605	42870	0.892778	1667.29
96.4	1.60667	42870	0.892778	1668.28
96.5	1.60833	42870	0.892778	1669.28
96.6	1.61	42870	0.892778	1670.76
96.7	1.61167	42870	0.892778	1671.76
96.8	1.61333	42870	0.892778	1673.24
96.9	1.615	42870	0.892778	1674.24
97	1.61667	42870	0.892789	1675.23
97.1	1.61833	42870	0.892789	1676.72
97.2	1.62	42870	0.892789	1677.71
97.3	1.62167	42870	0.892789	1678.7
97.4	1.62333	42870	0.892789	1680.19
97.5	1.625	42870	0.892789	1681.18
97.6	1.62667	42870	0.892789	1682.17
97.7	1.62833	42870	0.892789	1683.17
97.8	1.63	42870	0.892789	1684.16
97.9	1.63167	42870	0.892789	1685.65
98	1.63333	42870	0.892801	1686.64
98.1	1.635	42870	0.892801	1687.63
98.2	1.63667	42870	0.892801	1688.62
98.3	1.63833	42870	0.892801	1689.61
98.4	1.64	42870	0.892801	1690.61
98.5	1.64167	42870	0.892801	1691.6
98.6	1.64333	42870	0.892801	1692.59
98.7	1.645	42870	0.892801	1693.58
98.8	1.64667	42870	0.892801	1694.58
98.9	1.64833	42870	0.892801	1695.57
99	1.65	42870	0.892812	1696.56
99.1	1.65167	42870	0.892812	1697.55
99.2	1.65333	42870	0.892812	1698.54
99.3	1.655	42870	0.892812	1699.54
99.4	1.65667	42870	0.892812	1700.53
99.5	1.65833	42870	0.892812	1701.52
99.6	1.66	42870	0.892812	1702.02
99.7	1.66167	42870	0.892812	1703.01
99.8	1.66333	42870	0.892812	1704
99.9	1.665	42870	0.892812	1704.99
100	1.66667	42870	0.892824	1705.99
100.1	1.66833	42870	0.892824	1706.98
100.2	1.67	42870	0.892824	1707.47
100.3	1.67167	42870	0.892824	1708.47
100.4	1.67333	42870	0.892824	1709.46
100.5	1.675	42870	0.892824	1709.95
100.6	1.67667	42870	0.892824	1710.95
100.7	1.67833	42870	0.892824	1711.44
100.8	1.68	42870	0.892824	1712.43
100.9	1.68167	42870	0.892824	1713.43
101	1.68333	42870	0.892836	1713.92
101.1	1.685	42870	0.892836	1714.92
101.2	1.68667	42870	0.892836	1715.91
101.3	1.68833	42870	0.892836	1716.4
101.4	1.69	42870	0.892836	1717.4
101.5	1.69167	42870	0.892836	1718.39
101.6	1.69333	42870	0.892836	1718.88
101.7	1.695	42870	0.892836	1719.88
101.8	1.69667	42870	0.892836	1720.37
101.9	1.69833	42870	0.892836	1721.36
102	1.7	42870	0.892847	1721.86
102.1	1.70167	42870	0.892847	1722.85
102.2	1.70333	42870	0.892847	1723.35
102.3	1.705	42870	0.892847	1724.34
102.4	1.70667	42870	0.892847	1724.84
102.5	1.70833	42870	0.892847	1725.83
102.6	1.71	42870	0.892847	1726.33
102.7	1.71167	42870	0.892847	1726.82
102.8	1.71333	42870	0.892847	1727.81
102.9	1.715	42870	0.892847	1728.31
103	1.71667	42870	0.892859	1729.3
103.1	1.71833	42870	0.892859	1729.8
103.2	1.72	42870	0.892859	1730.29
103.3	1.72167	42870	0.892859	1731.29
103.4	1.72333	42870	0.892859	1731.78
103.5	1.725	42870	0.892859	1732.28
103.6	1.72667	42870	0.892859	1732.77
103.7	1.72833	42870	0.892859	1733.77
103.8	1.73	42870	0.892859	1734.26
103.9	1.73167	42870	0.892859	1734.76
104	1.73333	42870	0.89287	1735.26
104.1	1.735	42870	0.89287	1736.25
104.2	1.73667	42870	0.89287	1736.74
104.3	1.73833	42870	0.89287	1737.24
104.4	1.74	42870	0.89287	1737.74
104.5	1.74167	42870	0.89287	1738.23
104.6	1.74333	42870	0.89287	1739.22
104.7	1.745	42870	0.89287	1739.72
104.8	1.74667	42870	0.89287	1740.22
104.9	1.74833	42870	0.89287	1740.71
105	1.75	42870	0.892882	1741.21
105.1	1.75167	42870	0.892882	1741.7
105.2	1.75333	42870	0.892882	1742.2
105.3	1.755	42870	0.892882	1743.19
105.4	1.75667	42870	0.892882	1743.69
105.5	1.75833	42870	0.892882	1744.18
105.6	1.76	42870	0.892882	1744.68
105.7	1.76167	42870	0.892882	1745.18
105.8	1.76333	42870	0.892882	1745.67
105.9	1.765	42870	0.892882	1746.67
106	1.76667	42870	0.892894	1747.16
106.1	1.76833	42870	0.892894	1747.66
106.2	1.77	42870	0.892894	1748.15
106.3	1.77167	42870	0.892894	1748.65
106.4	1.77333	42870	0.892894	1749.15
106.5	1.775	42870	0.892894	1749.64
106.6	1.77667	42870	0.892894	1750.14
106.7	1.77833	42870	0.892894	1750.63
106.8	1.78	42870	0.892894	1751.13
106.9	1.78167	42870	0.892894	1751.63
107	1.78333	42870	0.892905	1752.62
107.1	1.785	42870	0.892905	1753.11
107.2	1.78667	42870	0.892905	1753.61
107.3	1.78833	42870	0.892905	1754.11
107.4	1.79	42870	0.892905	1754.6
107.5	1.79167	42870	0.892905	1755.1
107.6	1.79333	42870	0.892905	1755.59
107.7	1.795	42870	0.892905	1756.09
107.8	1.79667	42870	0.892905	1756.59
107.9	1.79833	42870	0.892905	1757.08
108	1.8	42870	0.892917	1757.58
108.1	1.80167	42870	0.892917	1758.57
108.2	1.80333	42870	0.892917	1759.07
108.3	1.805	42870	0.892917	1759.56
108.4	1.80667	42870	0.892917	1760.06
108.5	1.80833	42870	0.892917	1760.56
108.6	1.81	42870	0.892917	1761.05
108.7	1.81167	42870	0.892917	1762.04
108.8	1.81333	42870	0.892917	1762.54
108.9	1.815	42870	0.892917	1763.04
109	1.81667	42870	0.892928	1763.53
109.1	1.81833	42870	0.892928	1764.03
109.2	1.82	42870	0.892928	1765.02
109.3	1.82167	42870	0.892928	1765.52
109.4	1.82333	42870	0.892928	1766.01
109.5	1.825	42870	0.892928	1766.51
109.6	1.82667	42870	0.892928	1767
109.7	1.82833	42870	0.892928	1768
109.8	1.83	42870	0.892928	1768.49
109.9	1.83167	42870	0.892928	1768.99
110	1.83333	42870	0.89294	1769.98
110.1	1.835	42870	0.89294	1770.48
110.2	1.83667	42870	0.89294	1771.47
110.3	1.83833	42870	0.89294	1771.97
110.4	1.84	42870	0.89294	1772.96
110.5	1.84167	42870	0.89294	1773.45
110.6	1.84333	42870	0.89294	1773.95
110.7	1.845	42870	0.89294	1774.94
110.8	1.84667	42870	0.89294	1775.93
110.9	1.84833	42870	0.89294	1776.43
111	1.85	42870	0.892951	1777.42
111.1	1.85167	42870	0.892951	1778.41
111.2	1.85333	42870	0.892951	1778.91
111.3	1.855	42870	0.892951	1779.9
111.4	1.85667	42870	0.892951	1780.9
111.5	1.85833	42870	0.892951	1781.39
111.6	1.86	42870	0.892951	1782.38
111.7	1.86167	42870	0.892951	1783.38
111.8	1.86333	42870	0.892951	1784.37
111.9	1.865	42870	0.892951	1784.86
112	1.86667	42870	0.892963	1785.86
112.1	1.86833	42870	0.892963	1786.85
112.2	1.87	42870	0.892963	1787.34
112.3	1.87167	42870	0.892963	1788.34
112.4	1.87333	42870	0.892963	1788.83
112.5	1.875	42870	0.892963	1789.33
112.6	1.87667	42870	0.892963	1790.32
112.7	1.87833	42870	0.892963	1790.82
112.8	1.88	42870	0.892963	1791.31
112.9	1.88167	42870	0.892963	1791.81
113	1.88333	42870	0.892975	1792.8
113.1	1.885	42870	0.892975	1793.3
113.2	1.88667	42870	0.892975	1793.79
113.3	1.88833	42870	0.892975	1794.29
113.4	1.89	42870	0.892975	1794.79
113.5	1.89167	42870	0.892975	1795.28
113.6	1.89333	42870	0.892975	1795.78
113.7	1.895	42870	0.892975	1796.27
113.8	1.89667	42870	0.892975	1796.77
113.9	1.89833	42870	0.892975	1797.27
114	1.9	42870	0.892986	1797.76
114.1	1.90167	42870	0.892986	1798.26
114.2	1.90333	42870	0.892986	1798.75
114.3	1.905	42870	0.892986	1799.25
114.4	1.90667	42870	0.892986	1799.75
114.5	1.90833	42870	0.892986	1800.24
114.6	1.91	42870	0.892986	1800.74
114.7	1.91167	42870	0.892986	1801.23
114.8	1.91333	42870	0.892986	1801.73
114.9	1.915	42870	0.892986	1802.23
115	1.91667	42870	0.892998	1802.23
115.1	1.91833	42870	0.892998	1802.72
115.2	1.92	42870	0.892998	1803.22
115.3	1.92167	42870	0.892998	1803.72
115.4	1.92333	42870	0.892998	1803.72
115.5	1.925	42870	0.892998	1804.21
115.6	1.92667	42870	0.892998	1804.21
115.7	1.92833	42870	0.892998	1804.71
115.8	1.93	42870	0.892998	1804.71
115.9	1.93167	42870	0.892998	1804.71
116	1.93333	42870	0.893009	1805.2
116.1	1.935	42870	0.893009	1805.2
116.2	1.93667	42870	0.893009	1805.7
116.3	1.93833	42870	0.893009	1805.7
116.4	1.94	42870	0.893009	1806.2
116.5	1.94167	42870	0.893009	1806.2
116.6	1.94333	42870	0.893009	1806.2
116.7	1.945	42870	0.893009	1806.69
116.8	1.94667	42870	0.893009	1806.69
116.9	1.94833	42870	0.893009	1806.69
117	1.95	42870	0.893021	1807.19
117.1	1.95167	42870	0.893021	1807.19
117.2	1.95333	42870	0.893021	1807.19
117.3	1.955	42870	0.893021	1807.68
117.4	1.95667	42870	0.893021	1807.68
117.5	1.95833	42870	0.893021	1807.68
117.6	1.96	42870	0.893021	1807.68
117.7	1.96167	42870	0.893021	1808.18
117.8	1.96333	42870	0.893021	1808.18
117.9	1.965	42870	0.893021	1808.18
118	1.96667	42870	0.893032	1808.18
118.1	1.96833	42870	0.893032	1808.18
118.2	1.97	42870	0.893032	1808.18
118.3	1.97167	42870	0.893032	1808.18
118.4	1.97333	42870	0.893032	1808.18
118.5	1.975	42870	0.893032	1808.18
118.6	1.97667	42870	0.893032	1808.18
118.7	1.97833	42870	0.893032	1808.18
118.8	1.98	42870	0.893032	1808.18
118.9	1.98167	42870	0.893032	1808.18
119	1.98333	42870	0.893044	1808.18
119.1	1.985	42870	0.893044	1808.18
119.2	1.98667	42870	0.893044	1807.68
119.3	1.98833	42870	0.893044	1807.68
119.4	1.99	42870	0.893044	1807.68
119.5	1.99167	42870	0.893044	1807.68
119.6	1.99333	42870	0.893044	1807.19
119.7	1.995	42870	0.893044	1807.19
119.8	1.99667	42870	0.893044	1807.19
119.9	1.99833	42870	0.893044	1806.69
120	2	42870	0.893056	1806.69
120.1	2.00167	42870	0.893056	1806.69
120.2	2.00333	42870	0.893056	1806.2
120.3	2.005	42870	0.893056	1806.2
120.4	2.00667	42870	0.893056	1805.7
120.5	2.00833	42870	0.893056	1805.7
120.6	2.01	42870	0.893056	1805.7
120.7	2.01167	42870	0.893056	1805.2
120.8	2.01333	42870	0.893056	1805.2
120.9	2.015	42870	0.893056	1804.71
121	2.01667	42870	0.893067	1804.71
121.1	2.01833	42870	0.893067	1804.21
121.2	2.02	42870	0.893067	1804.21
121.3	2.02167	42870	0.893067	1803.72
121.4	2.02333	42870	0.893067	1803.72
121.5	2.025	42870	0.893067	1803.22
121.6	2.02667	42870	0.893067	1803.22
121.7	2.02833	42870	0.893067	1802.72
121.8	2.03	42870	0.893067	1802.23
121.9	2.03167	42870	0.893067	1802.23
122	2.03333	42870	0.893079	1801.73
122.1	2.035	42870	0.893079	1801.73
122.2	2.03667	42870	0.893079	1801.23
122.3	2.03833	42870	0.893079	1801.23
122.4	2.04	42870	0.893079	1800.74
122.5	2.04167	42870	0.893079	1800.24
122.6	2.04333	42870	0.893079	1800.24
122.7	2.045	42870	0.893079	1799.75
122.8	2.04667	42870	0.893079	1799.75
122.9	2.04833	42870	0.893079	1799.25
123	2.05	42870	0.89309	1798.75
123.1	2.05167	42870	0.89309	1798.75
123.2	2.05333	42870	0.89309	1798.26
123.3	2.055	42870	0.89309	1798.26
123.4	2.05667	42870	0.89309	1797.76
123.5	2.05833	42870	0.89309	1797.27
123.6	2.06	42870	0.89309	1797.27
123.7	2.06167	42870	0.89309	1796.77
123.8	2.06333	42870	0.89309	1796.77
123.9	2.065	42870	0.89309	1796.27
124	2.06667	42870	0.893102	1795.78
124.1	2.06833	42870	0.893102	1795.78
124.2	2.07	42870	0.893102	1795.28
124.3	2.07167	42870	0.893102	1795.28
124.4	2.07333	42870	0.893102	1794.79
124.5	2.075	42870	0.893102	1794.29
124.6	2.07667	42870	0.893102	1794.29
124.7	2.07833	42870	0.893102	1793.79
124.8	2.08	42870	0.893102	1793.79
124.9	2.08167	42870	0.893102	1793.3
125	2.08333	42870	0.893113	1792.8
125.1	2.085	42870	0.893113	1792.8
125.2	2.08667	42870	0.893113	1792.31
125.3	2.08833	42870	0.893113	1791.81
125.4	2.09	42870	0.893113	1791.81
125.5	2.09167	42870	0.893113	1791.31
125.6	2.09333	42870	0.893113	1791.31
125.7	2.095	42870	0.893113	1790.82
125.8	2.09667	42870	0.893113	1790.32
125.9	2.09833	42870	0.893113	1790.32
126	2.1	42870	0.893125	1789.82
126.1	2.10167	42870	0.893125	1789.82
126.2	2.10333	42870	0.893125	1789.33
126.3	2.105	42870	0.893125	1789.33
126.4	2.10667	42870	0.893125	1788.83
126.5	2.10833	42870	0.893125	1788.34
126.6	2.11	42870	0.893125	1788.34
126.7	2.11167	42870	0.893125	1787.84
126.8	2.11333	42870	0.893125	1787.84
126.9	2.115	42870	0.893125	1787.34
127	2.11667	42870	0.893137	1787.34
127.1	2.11833	42870	0.893137	1786.85
127.2	2.12	42870	0.893137	1786.35
127.3	2.12167	42870	0.893137	1786.35
127.4	2.12333	42870	0.893137	1785.86
127.5	2.125	42870	0.893137	1785.86
127.6	2.12667	42870	0.893137	1785.36
127.7	2.12833	42870	0.893137	1785.36
127.8	2.13	42870	0.893137	1784.86
127.9	2.13167	42870	0.893137	1784.86
128	2.13333	42870	0.893148	1784.37
128.1	2.135	42870	0.893148	1784.37
128.2	2.13667	42870	0.893148	1783.87
128.3	2.13833	42870	0.893148	1783.38
128.4	2.14	42870	0.893148	1783.38
128.5	2.14167	42870	0.893148	1782.88
128.6	2.14333	42870	0.893148	1782.88
128.7	2.145	42870	0.893148	1782.38
128.8	2.14667	42870	0.893148	1782.38
128.9	2.14833	42870	0.893148	1781.89
129	2.15	42870	0.89316	1781.89
129.1	2.15167	42870	0.89316	1781.39
129.2	2.15333	42870	0.89316	1781.39
129.3	2.155	42870	0.89316	1780.9
129.4	2.15667	42870	0.89316	1780.9
129.5	2.15833	42870	0.89316	1780.4
129.6	2.16	42870	0.89316	1780.4
129.7	2.16167	42870	0.89316	1779.9
129.8	2.16333	42870	0.89316	1779.9
129.9	2.165	42870	0.89316	1779.41
130	2.16667	42870	0.893171	1779.41
130.1	2.16833	42870	0.893171	1778.91
130.2	2.17	42870	0.893171	1778.91
130.3	2.17167	42870	0.893171	1778.41
130.4	2.17333	42870	0.893171	1778.41
130.5	2.175	42870	0.893171	1777.92
130.6	2.17667	42870	0.893171	1777.92
130.7	2.17833	42870	0.893171	1777.92
130.8	2.18	42870	0.893171	1777.42
130.9	2.18167	42870	0.893171	1777.42
131	2.18333	42870	0.893183	1776.93
131.1	2.185	42870	0.893183	1776.93
131.2	2.18667	42870	0.893183	1776.43
131.3	2.18833	42870	0.893183	1776.43
131.4	2.19	42870	0.893183	1775.93
131.5	2.19167	42870	0.893183	1775.93
131.6	2.19333	42870	0.893183	1775.44
131.7	2.195	42870	0.893183	1775.44
131.8	2.19667	42870	0.893183	1775.44
131.9	2.19833	42870	0.893183	1774.94
132	2.2	42870	0.893194	1774.94
132.1	2.20167	42870	0.893194	1774.45
132.2	2.20333	42870	0.893194	1774.45
132.3	2.205	42870	0.893194	1773.95
132.4	2.20667	42870	0.893194	1773.95
132.5	2.20833	42870	0.893194	1773.45
132.6	2.21	42870	0.893194	1773.45
132.7	2.21167	42870	0.893194	1773.45
132.8	2.21333	42870	0.893194	1772.96
132.9	2.215	42870	0.893194	1772.96
133	2.21667	42870	0.893206	1772.46
133.1	2.21833	42870	0.893206	1772.46
133.2	2.22	42870	0.893206	1771.97
133.3	2.22167	42870	0.893206	1771.97
133.4	2.22333	42870	0.893206	1771.97
133.5	2.225	42870	0.893206	1771.47
133.6	2.22667	42870	0.893206	1771.47
133.7	2.22833	42870	0.893206	1770.97
133.8	2.23	42870	0.893206	1770.97
133.9	2.23167	42870	0.893206	1770.97
134	2.23333	42870	0.893218	1770.48
134.1	2.235	42870	0.893218	1770.48
134.2	2.23667	42870	0.893218	1769.98
134.3	2.23833	42870	0.893218	1769.98
134.4	2.24	42870	0.893218	1769.98
134.5	2.24167	42870	0.893218	1769.49
134.6	2.24333	42870	0.893218	1769.49
134.7	2.245	42870	0.893218	1768.99
134.8	2.24667	42870	0.893218	1768.99
134.9	2.24833	42870	0.893218	1768.49
135	2.25	42870	0.893229	1768.49
135.1	2.25167	42870	0.893229	1768.49
135.2	2.25333	42870	0.893229	1768
135.3	2.255	42870	0.893229	1768
135.4	2.25667	42870	0.893229	1767.5
135.5	2.25833	42870	0.893229	1767.5
135.6	2.26	42870	0.893229	1767
135.7	2.26167	42870	0.893229	1767
135.8	2.26333	42870	0.893229	1767
135.9	2.265	42870	0.893229	1766.51
136	2.26667	42870	0.893241	1766.51
136.1	2.26833	42870	0.893241	1766.01
136.2	2.27	42870	0.893241	1766.01
136.3	2.27167	42870	0.893241	1765.52
136.4	2.27333	42870	0.893241	1765.52
136.5	2.275	42870	0.893241	1765.52
136.6	2.27667	42870	0.893241	1765.02
136.7	2.27833	42870	0.893241	1765.02
136.8	2.28	42870	0.893241	1764.52
136.9	2.28167	42870	0.893241	1764.52
137	2.28333	42870	0.893252	1764.03
137.1	2.285	42870	0.893252	1764.03
137.2	2.28667	42870	0.893252	1764.03
137.3	2.28833	42870	0.893252	1763.53
137.4	2.29	42870	0.893252	1763.53
137.5	2.29167	42870	0.893252	1763.04
137.6	2.29333	42870	0.893252	1763.04
137.7	2.295	42870	0.893252	1762.54
137.8	2.29667	42870	0.893252	1762.54
137.9	2.29833	42870	0.893252	1762.04
138	2.3	42870	0.893264	1762.04
138.1	2.30167	42870	0.893264	1761.55
138.2	2.30333	42870	0.893264	1761.55
138.3	2.305	42870	0.893264	1761.05
138.4	2.30667	42870	0.893264	1761.05
138.5	2.30833	42870	0.893264	1761.05
138.6	2.31	42870	0.893264	1760.56
138.7	2.31167	42870	0.893264	1760.56
138.8	2.31333	42870	0.893264	1760.06
138.9	2.315	42870	0.893264	1760.06
139	2.31667	42870	0.893275	1759.56
139.1	2.31833	42870	0.893275	1759.56
139.2	2.32	42870	0.893275	1759.07
139.3	2.32167	42870	0.893275	1759.07
139.4	2.32333	42870	0.893275	1758.57
139.5	2.325	42870	0.893275	1758.57
139.6	2.32667	42870	0.893275	1758.08
139.7	2.32833	42870	0.893275	1758.08
139.8	2.33	42870	0.893275	1757.58
139.9	2.33167	42870	0.893275	1757.58
140	2.33333	42870	0.893287	1757.08
140.1	2.335	42870	0.893287	1757.08
140.2	2.33667	42870	0.893287	1756.59
140.3	2.33833	42870	0.893287	1756.59
140.4	2.34	42870	0.893287	1756.09
140.5	2.34167	42870	0.893287	1756.09
140.6	2.34333	42870	0.893287	1755.59
140.7	2.345	42870	0.893287	1755.59
140.8	2.34667	42870	0.893287	1755.1
140.9	2.34833	42870	0.893287	1754.6
141	2.35	42870	0.893299	1754.6
141.1	2.35167	42870	0.893299	1754.6
141.2	2.35333	42870	0.893299	1754.11
141.3	2.355	42870	0.893299	1753.61
141.4	2.35667	42870	0.893299	1753.61
141.5	2.35833	42870	0.893299	1753.11
141.6	2.36	42870	0.893299	1753.11
141.7	2.36167	42870	0.893299	1752.62
141.8	2.36333	42870	0.893299	1752.62
141.9	2.365	42870	0.893299	1752.12
142	2.36667	42870	0.89331	1751.63
142.1	2.36833	42870	0.89331	1751.63
142.2	2.37	42870	0.89331	1751.13
142.3	2.37167	42870	0.89331	1751.13
142.4	2.37333	42870	0.89331	1750.63
142.5	2.375	42870	0.89331	1750.63
142.6	2.37667	42870	0.89331	1750.14
142.7	2.37833	42870	0.89331	1749.64
142.8	2.38	42870	0.89331	1749.64
142.9	2.38167	42870	0.89331	1749.15
143	2.38333	42870	0.893322	1749.15
143.1	2.385	42870	0.893322	1748.65
143.2	2.38667	42870	0.893322	1748.15
143.3	2.38833	42870	0.893322	1748.15
143.4	2.39	42870	0.893322	1747.66
143.5	2.39167	42870	0.893322	1747.16
143.6	2.39333	42870	0.893322	1747.16
143.7	2.395	42870	0.893322	1746.67
143.8	2.39667	42870	0.893322	1746.67
143.9	2.39833	42870	0.893322	1746.17
144	2.4	42870	0.893333	1745.67
144.1	2.40167	42870	0.893333	1745.67
144.2	2.40333	42870	0.893333	1745.18
144.3	2.405	42870	0.893333	1745.18
144.4	2.40667	42870	0.893333	1744.68
144.5	2.40833	42870	0.893333	1744.18
144.6	2.41	42870	0.893333	1744.18
144.7	2.41167	42870	0.893333	1743.69
144.8	2.41333	42870	0.893333	1743.19
144.9	2.415	42870	0.893333	1743.19
145	2.41667	42870	0.893345	1742.7
145.1	2.41833	42870	0.893345	1742.2
145.2	2.42	42870	0.893345	1742.2
145.3	2.42167	42870	0.893345	1741.7
145.4	2.42333	42870	0.893345	1741.21
145.5	2.425	42870	0.893345	1741.21
145.6	2.42667	42870	0.893345	1740.71
145.7	2.42833	42870	0.893345	1740.22
145.8	2.43	42870	0.893345	1740.22
145.9	2.43167	42870	0.893345	1739.72
146	2.43333	42870	0.893356	1739.22
146.1	2.435	42870	0.893356	1739.22
146.2	2.43667	42870	0.893356	1738.73
146.3	2.43833	42870	0.893356	1738.23
146.4	2.44	42870	0.893356	1737.74
146.5	2.44167	42870	0.893356	1737.74
146.6	2.44333	42870	0.893356	1737.24
146.7	2.445	42870	0.893356	1736.74
146.8	2.44667	42870	0.893356	1736.74
146.9	2.44833	42870	0.893356	1736.25
147	2.45	42870	0.893368	1735.75
147.1	2.45167	42870	0.893368	1735.26
147.2	2.45333	42870	0.893368	1735.26
147.3	2.455	42870	0.893368	1734.76
147.4	2.45667	42870	0.893368	1734.26
147.5	2.45833	42870	0.893368	1733.77
147.6	2.46	42870	0.893368	1733.77
147.7	2.46167	42870	0.893368	1733.27
147.8	2.46333	42870	0.893368	1732.77
147.9	2.465	42870	0.893368	1732.28
148	2.46667	42870	0.89338	1731.78
148.1	2.46833	42870	0.89338	1731.78
148.2	2.47	42870	0.89338	1731.29
148.3	2.47167	42870	0.89338	1730.79
148.4	2.47333	42870	0.89338	1730.29
148.5	2.475	42870	0.89338	1729.8
148.6	2.47667	42870	0.89338	1729.8
148.7	2.47833	42870	0.89338	1729.3
148.8	2.48	42870	0.89338	1728.81
148.9	2.48167	42870	0.89338	1728.31
149	2.48333	42870	0.893391	1727.81
149.1	2.485	42870	0.893391	1727.81
149.2	2.48667	42870	0.893391	1727.32
149.3	2.48833	42870	0.893391	1726.82
149.4	2.49	42870	0.893391	1726.33
149.5	2.49167	42870	0.893391	1725.83
149.6	2.49333	42870	0.893391	1725.83
149.7	2.495	42870	0.893391	1725.33
149.8	2.49667	42870	0.893391	1724.84
149.9	2.49833	42870	0.893391	1724.34
150	2.5	42870	0.893403	1723.84
150.1	2.50167	42870	0.893403	1723.35
150.2	2.50333	42870	0.893403	1722.85
150.3	2.505	42870	0.893403	1722.85
150.4	2.50667	42870	0.893403	1722.36
150.5	2.50833	42870	0.893403	1721.86
150.6	2.51	42870	0.893403	1721.36
150.7	2.51167	42870	0.893403	1720.87
150.8	2.51333	42870	0.893403	1720.37
150.9	2.515	42870	0.893403	1719.88
151	2.51667	42870	0.893414	1719.38
151.1	2.51833	42870	0.893414	1719.38
151.2	2.52	42870	0.893414	1718.39
151.3	2.52167	42870	0.893414	1718.39
151.4	2.52333	42870	0.893414	1717.89
151.5	2.525	42870	0.893414	1717.4
151.6	2.52667	42870	0.893414	1716.9
151.7	2.52833	42870	0.893414	1716.4
151.8	2.53	42870	0.893414	1715.91
151.9	2.53167	42870	0.893414	1715.41
152	2.53333	42870	0.893426	1714.92
152.1	2.535	42870	0.893426	1714.42
152.2	2.53667	42870	0.893426	1713.92
152.3	2.53833	42870	0.893426	1713.43
152.4	2.54	42870	0.893426	1712.93
152.5	2.54167	42870	0.893426	1712.43
152.6	2.54333	42870	0.893426	1711.94
152.7	2.545	42870	0.893426	1711.44
152.8	2.54667	42870	0.893426	1710.95
152.9	2.54833	42870	0.893426	1710.45
153	2.55	42870	0.893437	1709.95
153.1	2.55167	42870	0.893437	1709.95
153.2	2.55333	42870	0.893437	1709.46
153.3	2.555	42870	0.893437	1708.96
153.4	2.55667	42870	0.893437	1708.47
153.5	2.55833	42870	0.893437	1707.97
153.6	2.56	42870	0.893437	1707.47
153.7	2.56167	42870	0.893437	1706.98
153.8	2.56333	42870	0.893437	1706.48
153.9	2.565	42870	0.893437	1705.49
154	2.56667	42870	0.893449	1705.49
154.1	2.56833	42870	0.893449	1704.5
154.2	2.57	42870	0.893449	1704
154.3	2.57167	42870	0.893449	1703.51
154.4	2.57333	42870	0.893449	1703.01
154.5	2.575	42870	0.893449	1702.51
154.6	2.57667	42870	0.893449	1702.51
154.7	2.57833	42870	0.893449	1701.52
154.8	2.58	42870	0.893449	1701.02
154.9	2.58167	42870	0.893449	1700.53
155	2.58333	42870	0.893461	1700.03
155.1	2.585	42870	0.893461	1699.54
155.2	2.58667	42870	0.893461	1699.04
155.3	2.58833	42870	0.893461	1698.54
155.4	2.59	42870	0.893461	1698.05
155.5	2.59167	42870	0.893461	1697.55
155.6	2.59333	42870	0.893461	1697.06
155.7	2.595	42870	0.893461	1696.56
155.8	2.59667	42870	0.893461	1696.06
155.9	2.59833	42870	0.893461	1695.57
156	2.6	42870	0.893472	1695.07
156.1	2.60167	42870	0.893472	1694.08
156.2	2.60333	42870	0.893472	1693.58
156.3	2.605	42870	0.893472	1693.09
156.4	2.60667	42870	0.893472	1692.59
156.5	2.60833	42870	0.893472	1692.1
156.6	2.61	42870	0.893472	1691.6
156.7	2.61167	42870	0.893472	1691.1
156.8	2.61333	42870	0.893472	1690.61
156.9	2.615	42870	0.893472	1690.11
157	2.61667	42870	0.893484	1689.61
157.1	2.61833	42870	0.893484	1689.12
157.2	2.62	42870	0.893484	1688.13
157.3	2.62167	42870	0.893484	1687.63
157.4	2.62333	42870	0.893484	1687.13
157.5	2.625	42870	0.893484	1686.64
157.6	2.62667	42870	0.893484	1686.14
157.7	2.62833	42870	0.893484	1685.65
157.8	2.63	42870	0.893484	1685.15
157.9	2.63167	42870	0.893484	1684.16
158	2.63333	42870	0.893495	1683.66
158.1	2.635	42870	0.893495	1683.17
158.2	2.63667	42870	0.893495	1682.67
158.3	2.63833	42870	0.893495	1682.17
158.4	2.64	42870	0.893495	1681.68
158.5	2.64167	42870	0.893495	1681.18
158.6	2.64333	42870	0.893495	1680.69
158.7	2.645	42870	0.893495	1680.19
158.8	2.64667	42870	0.893495	1679.2
158.9	2.64833	42870	0.893495	1678.7
159	2.65	42870	0.893507	1678.2
159.1	2.65167	42870	0.893507	1677.71
159.2	2.65333	42870	0.893507	1677.21
159.3	2.655	42870	0.893507	1676.72
159.4	2.65667	42870	0.893507	1675.72
159.5	2.65833	42870	0.893507	1675.23
159.6	2.66	42870	0.893507	1674.73
159.7	2.66167	42870	0.893507	1674.24
159.8	2.66333	42870	0.893507	1673.74
159.9	2.665	42870	0.893507	1673.24
160	2.66667	42870	0.893519	1672.25
160.1	2.66833	42870	0.893519	1671.76
160.2	2.67	42870	0.893519	1671.26
160.3	2.67167	42870	0.893519	1670.76
160.4	2.67333	42870	0.893519	1670.27
160.5	2.675	42870	0.893519	1669.28
160.6	2.67667	42870	0.893519	1668.78
160.7	2.67833	42870	0.893519	1668.28
160.8	2.68	42870	0.893519	1667.79
160.9	2.68167	42870	0.893519	1667.29
161	2.68333	42870	0.89353	1666.79
161.1	2.685	42870	0.89353	1666.3
161.2	2.68667	42870	0.89353	1665.31
161.3	2.68833	42870	0.89353	1664.81
161.4	2.69	42870	0.89353	1664.31
161.5	2.69167	42870	0.89353	1663.82
161.6	2.69333	42870	0.89353	1663.32
161.7	2.695	42870	0.89353	1662.33
161.8	2.69667	42870	0.89353	1661.83
161.9	2.69833	42870	0.89353	1661.34
162	2.7	42870	0.893542	1660.84
162.1	2.70167	42870	0.893542	1660.35
162.2	2.70333	42870	0.893542	1659.35
162.3	2.705	42870	0.893542	1658.86
162.4	2.70667	42870	0.893542	1658.36
162.5	2.70833	42870	0.893542	1657.87
162.6	2.71	42870	0.893542	1657.37
162.7	2.71167	42870	0.893542	1656.87
162.8	2.71333	42870	0.893542	1655.88
162.9	2.715	42870	0.893542	1655.38
163	2.71667	42870	0.893553	1654.89
163.1	2.71833	42870	0.893553	1654.39
163.2	2.72	42870	0.893553	1653.9
163.3	2.72167	42870	0.893553	1652.9
163.4	2.72333	42870	0.893553	1652.41
163.5	2.725	42870	0.893553	1651.91
163.6	2.72667	42870	0.893553	1651.42
163.7	2.72833	42870	0.893553	1650.92
163.8	2.73	42870	0.893553	1649.93
163.9	2.73167	42870	0.893553	1649.43
164	2.73333	42870	0.893565	1648.94
164.1	2.735	42870	0.893565	1648.44
164.2	2.73667	42870	0.893565	1647.94
164.3	2.73833	42870	0.893565	1646.95
164.4	2.74	42870	0.893565	1646.46
164.5	2.74167	42870	0.893565	1645.96
164.6	2.74333	42870	0.893565	1645.46
164.7	2.745	42870	0.893565	1644.97
164.8	2.74667	42870	0.893565	1644.47
164.9	2.74833	42870	0.893565	1643.97
165	2.75	42870	0.893576	1642.98
165.1	2.75167	42870	0.893576	1642.49
165.2	2.75333	42870	0.893576	1641.99
165.3	2.755	42870	0.893576	1641.49
165.4	2.75667	42870	0.893576	1641
165.5	2.75833	42870	0.893576	1640.01
165.6	2.76	42870	0.893576	1639.51
165.7	2.76167	42870	0.893576	1639.01
165.8	2.76333	42870	0.893576	1638.52
165.9	2.765	42870	0.893576	1638.02
166	2.76667	42870	0.893588	1637.53
166.1	2.76833	42870	0.893588	1636.53
166.2	2.77	42870	0.893588	1636.04
166.3	2.77167	42870	0.893588	1635.54
166.4	2.77333	42870	0.893588	1635.05
166.5	2.775	42870	0.893588	1634.55
166.6	2.77667	42870	0.893588	1634.05
166.7	2.77833	42870	0.893588	1633.06
166.8	2.78	42870	0.893588	1632.56
166.9	2.78167	42870	0.893588	1632.07
167	2.78333	42870	0.8936	1631.57
167.1	2.785	42870	0.8936	1631.08
167.2	2.78667	42870	0.8936	1630.08
167.3	2.78833	42870	0.8936	1629.59
167.4	2.79	42870	0.8936	1629.09
167.5	2.79167	42870	0.8936	1628.6
167.6	2.79333	42870	0.8936	1628.1
167.7	2.795	42870	0.8936	1627.6
167.8	2.79667	42870	0.8936	1626.61
167.9	2.79833	42870	0.8936	1626.12
168	2.8	42870	0.893611	1625.62
168.1	2.80167	42870	0.893611	1625.12
168.2	2.80333	42870	0.893611	1624.63
168.3	2.805	42870	0.893611	1624.13
168.4	2.80667	42870	0.893611	1623.14
168.5	2.80833	42870	0.893611	1622.64
168.6	2.81	42870	0.893611	1622.15
168.7	2.81167	42870	0.893611	1621.65
168.8	2.81333	42870	0.893611	1621.15
168.9	2.815	42870	0.893611	1620.66
169	2.81667	42870	0.893623	1619.67
169.1	2.81833	42870	0.893623	1619.67
169.2	2.82	42870	0.893623	1618.67
169.3	2.82167	42870	0.893623	1618.18
169.4	2.82333	42870	0.893623	1617.68
169.5	2.825	42870	0.893623	1617.19
169.6	2.82667	42870	0.893623	1616.69
169.7	2.82833	42870	0.893623	1615.7
169.8	2.83	42870	0.893623	1615.2
169.9	2.83167	42870	0.893623	1614.71
170	2.83333	42870	0.893634	1614.21
170.1	2.835	42870	0.893634	1613.71
170.2	2.83667	42870	0.893634	1613.22
170.3	2.83833	42870	0.893634	1612.23
170.4	2.84	42870	0.893634	1611.73
170.5	2.84167	42870	0.893634	1611.23
170.6	2.84333	42870	0.893634	1610.74
170.7	2.845	42870	0.893634	1610.24
170.8	2.84667	42870	0.893634	1609.74
170.9	2.84833	42870	0.893634	1609.25
171	2.85	42870	0.893646	1608.26
171.1	2.85167	42870	0.893646	1607.76
171.2	2.85333	42870	0.893646	1607.26
171.3	2.855	42870	0.893646	1606.77
171.4	2.85667	42870	0.893646	1606.27
171.5	2.85833	42870	0.893646	1605.78
171.6	2.86	42870	0.893646	1605.28
171.7	2.86167	42870	0.893646	1604.29
171.8	2.86333	42870	0.893646	1603.79
171.9	2.865	42870	0.893646	1603.3
172	2.86667	42870	0.893657	1602.8
172.1	2.86833	42870	0.893657	1602.3
172.2	2.87	42870	0.893657	1601.31
172.3	2.87167	42870	0.893657	1600.82
172.4	2.87333	42870	0.893657	1600.32
172.5	2.875	42870	0.893657	1599.82
172.6	2.87667	42870	0.893657	1599.33
172.7	2.87833	42870	0.893657	1598.83
172.8	2.88	42870	0.893657	1598.33
172.9	2.88167	42870	0.893657	1597.34
173	2.88333	42870	0.893669	1596.85
173.1	2.885	42870	0.893669	1596.35
173.2	2.88667	42870	0.893669	1595.85
173.3	2.88833	42870	0.893669	1595.36
173.4	2.89	42870	0.893669	1594.86
173.5	2.89167	42870	0.893669	1594.37
173.6	2.89333	42870	0.893669	1593.37
173.7	2.895	42870	0.893669	1592.88
173.8	2.89667	42870	0.893669	1592.38
173.9	2.89833	42870	0.893669	1591.89
174	2.9	42870	0.893681	1591.39
174.1	2.90167	42870	0.893681	1590.4
174.2	2.90333	42870	0.893681	1589.9
174.3	2.905	42870	0.893681	1589.41
174.4	2.90667	42870	0.893681	1588.91
174.5	2.90833	42870	0.893681	1588.41
174.6	2.91	42870	0.893681	1587.92
174.7	2.91167	42870	0.893681	1586.92
174.8	2.91333	42870	0.893681	1586.43
174.9	2.915	42870	0.893681	1585.93
175	2.91667	42870	0.893692	1585.44
175.1	2.91833	42870	0.893692	1584.94
175.2	2.92	42870	0.893692	1583.95
175.3	2.92167	42870	0.893692	1583.45
175.4	2.92333	42870	0.893692	1582.96
175.5	2.925	42870	0.893692	1582.46
175.6	2.92667	42870	0.893692	1581.96
175.7	2.92833	42870	0.893692	1581.47
175.8	2.93	42870	0.893692	1580.48
175.9	2.93167	42870	0.893692	1579.98
176	2.93333	42870	0.893704	1579.48
176.1	2.935	42870	0.893704	1578.99
176.2	2.93667	42870	0.893704	1578.49
176.3	2.93833	42870	0.893704	1577.5
176.4	2.94	42870	0.893704	1577
176.5	2.94167	42870	0.893704	1576.51
176.6	2.94333	42870	0.893704	1576.01
176.7	2.945	42870	0.893704	1575.02
176.8	2.94667	42870	0.893704	1574.52
176.9	2.94833	42870	0.893704	1574.03
177	2.95	42870	0.893715	1573.53
177.1	2.95167	42870	0.893715	1573.03
177.2	2.95333	42870	0.893715	1572.04
177.3	2.955	42870	0.893715	1571.55
177.4	2.95667	42870	0.893715	1571.05
177.5	2.95833	42870	0.893715	1570.55
177.6	2.96	42870	0.893715	1570.06
177.7	2.96167	42870	0.893715	1569.07
177.8	2.96333	42870	0.893715	1568.57
177.9	2.965	42870	0.893715	1568.07
178	2.96667	42870	0.893727	1567.58
178.1	2.96833	42870	0.893727	1567.08
178.2	2.97	42870	0.893727	1566.09
178.3	2.97167	42870	0.893727	1565.59
178.4	2.97333	42870	0.893727	1565.1
178.5	2.975	42870	0.893727	1564.6
178.6	2.97667	42870	0.893727	1563.61
178.7	2.97833	42870	0.893727	1563.11
178.8	2.98	42870	0.893727	1562.62
178.9	2.98167	42870	0.893727	1562.12
179	2.98333	42870	0.893738	1561.13
179.1	2.985	42870	0.893738	1560.63
179.2	2.98667	42870	0.893738	1560.14
179.3	2.98833	42870	0.893738	1559.64
179.4	2.99	42870	0.893738	1558.65
179.5	2.99167	42870	0.893738	1558.15
179.6	2.99333	42870	0.893738	1557.66
179.7	2.995	42870	0.893738	1557.16
179.8	2.99667	42870	0.893738	1556.17
179.9	2.99833	42870	0.893738	1555.67
180	3	42870	0.89375	1555.18
180.1	3.00167	42870	0.89375	1554.68
180.2	3.00333	42870	0.89375	1553.69
180.3	3.005	42870	0.89375	1553.19
180.4	3.00667	42870	0.89375	1552.69
180.5	3.00833	42870	0.89375	1552.2
180.6	3.01	42870	0.89375	1551.21
180.7	3.01167	42870	0.89375	1550.71
180.8	3.01333	42870	0.89375	1550.21
180.9	3.015	42870	0.89375	1549.72
181	3.01667	42870	0.893762	1548.73
181.1	3.01833	42870	0.893762	1548.23
181.2	3.02	42870	0.893762	1547.73
181.3	3.02167	42870	0.893762	1546.74
181.4	3.02333	42870	0.893762	1546.25
181.5	3.025	42870	0.893762	1545.75
181.6	3.02667	42870	0.893762	1544.76
181.7	3.02833	42870	0.893762	1544.26
181.8	3.03	42870	0.893762	1543.77
181.9	3.03167	42870	0.893762	1543.27
182	3.03333	42870	0.893773	1542.28
182.1	3.035	42870	0.893773	1541.78
182.2	3.03667	42870	0.893773	1540.79
182.3	3.03833	42870	0.893773	1540.29
182.4	3.04	42870	0.893773	1539.8
182.5	3.04167	42870	0.893773	1539.3
182.6	3.04333	42870	0.893773	1538.31
182.7	3.045	42870	0.893773	1537.81
182.8	3.04667	42870	0.893773	1536.82
182.9	3.04833	42870	0.893773	1536.32
183	3.05	42870	0.893785	1535.83
183.1	3.05167	42870	0.893785	1534.84
183.2	3.05333	42870	0.893785	1534.34
183.3	3.055	42870	0.893785	1533.84
183.4	3.05667	42870	0.893785	1532.85
183.5	3.05833	42870	0.893785	1532.36
183.6	3.06	42870	0.893785	1531.86
183.7	3.06167	42870	0.893785	1530.87
183.8	3.06333	42870	0.893785	1530.37
183.9	3.065	42870	0.893785	1529.87
184	3.06667	42870	0.893796	1528.88
184.1	3.06833	42870	0.893796	1528.39
184.2	3.07	42870	0.893796	1527.39
184.3	3.07167	42870	0.893796	1526.9
184.4	3.07333	42870	0.893796	1526.4
184.5	3.075	42870	0.893796	1525.41
184.6	3.07667	42870	0.893796	1524.91
184.7	3.07833	42870	0.893796	1523.92
184.8	3.08	42870	0.893796	1523.43
184.9	3.08167	42870	0.893796	1522.93
185	3.08333	42870	0.893808	1521.94
185.1	3.085	42870	0.893808	1521.44
185.2	3.08667	42870	0.893808	1520.95
185.3	3.08833	42870	0.893808	1519.95
185.4	3.09	42870	0.893808	1519.46
185.5	3.09167	42870	0.893808	1518.46
185.6	3.09333	42870	0.893808	1517.97
185.7	3.095	42870	0.893808	1517.47
185.8	3.09667	42870	0.893808	1516.48
185.9	3.09833	42870	0.893808	1515.98
186	3.1	42870	0.893819	1515.49
186.1	3.10167	42870	0.893819	1514.5
186.2	3.10333	42870	0.893819	1514
186.3	3.105	42870	0.893819	1513.01
186.4	3.10667	42870	0.893819	1512.51
186.5	3.10833	42870	0.893819	1512.02
186.6	3.11	42870	0.893819	1511.02
186.7	3.11167	42870	0.893819	1510.53
186.8	3.11333	42870	0.893819	1509.54
186.9	3.115	42870	0.893819	1509.04
187	3.11667	42870	0.893831	1508.05
187.1	3.11833	42870	0.893831	1507.55
187.2	3.12	42870	0.893831	1507.05
187.3	3.12167	42870	0.893831	1506.06
187.4	3.12333	42870	0.893831	1505.57
187.5	3.125	42870	0.893831	1504.57
187.6	3.12667	42870	0.893831	1504.08
187.7	3.12833	42870	0.893831	1503.09
187.8	3.13	42870	0.893831	1502.59
187.9	3.13167	42870	0.893831	1501.6
188	3.13333	42870	0.893843	1501.1
188.1	3.135	42870	0.893843	1500.61
188.2	3.13667	42870	0.893843	1499.61
188.3	3.13833	42870	0.893843	1499.12
188.4	3.14	42870	0.893843	1498.13
188.5	3.14167	42870	0.893843	1497.63
188.6	3.14333	42870	0.893843	1497.13
188.7	3.145	42870	0.893843	1496.14
188.8	3.14667	42870	0.893843	1495.15
188.9	3.14833	42870	0.893843	1494.65
189	3.15	42870	0.893854	1494.16
189.1	3.15167	42870	0.893854	1493.16
189.2	3.15333	42870	0.893854	1492.17
189.3	3.155	42870	0.893854	1491.68
189.4	3.15667	42870	0.893854	1491.18
189.5	3.15833	42870	0.893854	1490.19
189.6	3.16	42870	0.893854	1489.69
189.7	3.16167	42870	0.893854	1488.7
189.8	3.16333	42870	0.893854	1488.2
189.9	3.165	42870	0.893854	1487.21
190	3.16667	42870	0.893866	1486.72
190.1	3.16833	42870	0.893866	1485.72
190.2	3.17	42870	0.893866	1485.23
190.3	3.17167	42870	0.893866	1484.23
190.4	3.17333	42870	0.893866	1483.74
190.5	3.175	42870	0.893866	1482.75
190.6	3.17667	42870	0.893866	1482.25
190.7	3.17833	42870	0.893866	1481.75
190.8	3.18	42870	0.893866	1480.76
190.9	3.18167	42870	0.893866	1480.27
191	3.18333	42870	0.893877	1479.27
191.1	3.185	42870	0.893877	1478.78
191.2	3.18667	42870	0.893877	1477.79
191.3	3.18833	42870	0.893877	1477.29
191.4	3.19	42870	0.893877	1476.3
191.5	3.19167	42870	0.893877	1475.31
191.6	3.19333	42870	0.893877	1474.81
191.7	3.195	42870	0.893877	1473.82
191.8	3.19667	42870	0.893877	1473.32
191.9	3.19833	42870	0.893877	1472.33
192	3.2	42870	0.893889	1471.83
192.1	3.20167	42870	0.893889	1470.84
192.2	3.20333	42870	0.893889	1470.34
192.3	3.205	42870	0.893889	1469.35
192.4	3.20667	42870	0.893889	1468.36
192.5	3.20833	42870	0.893889	1467.86
192.6	3.21	42870	0.893889	1466.87
192.7	3.21167	42870	0.893889	1466.38
192.8	3.21333	42870	0.893889	1465.38
192.9	3.215	42870	0.893889	1464.39
193	3.21667	42870	0.8939	1463.9
193.1	3.21833	42870	0.8939	1462.9
193.2	3.22	42870	0.8939	1462.41
193.3	3.22167	42870	0.8939	1461.41
193.4	3.22333	42870	0.8939	1460.92
193.5	3.225	42870	0.8939	1459.93
193.6	3.22667	42870	0.8939	1458.93
193.7	3.22833	42870	0.8939	1458.44
193.8	3.23	42870	0.8939	1457.45
193.9	3.23167	42870	0.8939	1456.95
194	3.23333	42870	0.893912	1455.96
194.1	3.235	42870	0.893912	1454.97
194.2	3.23667	42870	0.893912	1454.47
194.3	3.23833	42870	0.893912	1453.48
194.4	3.24	42870	0.893912	1452.49
194.5	3.24167	42870	0.893912	1451.99
194.6	3.24333	42870	0.893912	1451
194.7	3.245	42870	0.893912	1450
194.8	3.24667	42870	0.893912	1449.51
194.9	3.24833	42870	0.893912	1448.52
195	3.25	42870	0.893924	1448.02
195.1	3.25167	42870	0.893924	1447.03
195.2	3.25333	42870	0.893924	1446.04
195.3	3.255	42870	0.893924	1445.54
195.4	3.25667	42870	0.893924	1444.55
195.5	3.25833	42870	0.893924	1443.56
195.6	3.26	42870	0.893924	1443.06
195.7	3.26167	42870	0.893924	1442.07
195.8	3.26333	42870	0.893924	1441.08
195.9	3.265	42870	0.893924	1440.58
196	3.26667	42870	0.893935	1439.59
196.1	3.26833	42870	0.893935	1438.59
196.2	3.27	42870	0.893935	1437.6
196.3	3.27167	42870	0.893935	1437.11
196.4	3.27333	42870	0.893935	1436.11
196.5	3.275	42870	0.893935	1435.12
196.6	3.27667	42870	0.893935	1434.63
196.7	3.27833	42870	0.893935	1433.63
196.8	3.28	42870	0.893935	1432.64
196.9	3.28167	42870	0.893935	1431.65
197	3.28333	42870	0.893947	1430.66
197.1	3.285	42870	0.893947	1429.67
197.2	3.28667	42870	0.893947	1428.67
197.3	3.28833	42870	0.893947	1428.18
197.4	3.29	42870	0.893947	1427.18
197.5	3.29167	42870	0.893947	1426.19
197.6	3.29333	42870	0.893947	1425.2
197.7	3.295	42870	0.893947	1424.21
197.8	3.29667	42870	0.893947	1423.22
197.9	3.29833	42870	0.893947	1421.73
198	3.3	42870	0.893958	1420.74
198.1	3.30167	42870	0.893958	1419.74
198.2	3.30333	42870	0.893958	1418.75
198.3	3.305	42870	0.893958	1417.76
198.4	3.30667	42870	0.893958	1416.27
198.5	3.30833	42870	0.893958	1415.28
198.6	3.31	42870	0.893958	1414.29
198.7	3.31167	42870	0.893958	1412.8
198.8	3.31333	42870	0.893958	1411.81
198.9	3.315	42870	0.893958	1410.32
199	3.31667	42870	0.89397	1409.33
199.1	3.31833	42870	0.89397	1407.84
199.2	3.32	42870	0.89397	1406.85
199.3	3.32167	42870	0.89397	1405.36
199.4	3.32333	42870	0.89397	1404.36
199.5	3.325	42870	0.89397	1402.88
199.6	3.32667	42870	0.89397	1401.39
199.7	3.32833	42870	0.89397	1399.9
199.8	3.33	42870	0.89397	1398.91
199.9	3.33167	42870	0.89397	1397.42
[truncated: 40,927 more rows]
